# Supplementary material for: MALT-1 mediates IL-17 neural signaling to regulate C. elegans behavior, immunity and longevity
Source: Nat Commun. 2020 Apr 29;11:2099. doi: 10.1038/s41467-020-15872-y (PMC7190641; doi:10.1038/s41467-020-15872-y)
Supplement: Supplementary file 4 — Supplementary Data 1 [file 41467_2020_15872_MOESM4_ESM.xlsx]

## Sheet: Supplementary Data 1a 
Supplementary Data 1A IP: ACTL-1-FLAG
Cross-reference (WormBase)	Entry	Protein names	Gene names	FLAG control JK5200	ACTL-1-FLAG	Ratio
F22D3.6	G5EG87	MALT1 paracaspase homolog (Paracaspase)	malt-1 CELE_F22D3.6 F22D3.6	0	260	*
C15B12.6a	Q18008	ACT1-Like	actl-1 C15B12.6 CELE_C15B12.6	0	80	*
K05F1.3	Q21243	Acyl CoA DeHydrogenase	acdh-8 CELE_K05F1.3 K05F1.3	0	20	*
Y59E9AL.2Y59E9AL.3	G5ECF8	Uncharacterized protein	CELE_Y59E9AL.2 CELE_Y59E9AL.3 Y59E9AL.2 Y59E9AL.3	0	16	*
C34B2.7	O44954	Succinate dehydrogenase [ubiquinone] flavoprotein subunit, mitochondrial (EC 1.3.5.1)	sdha-2 C34B2.7 CELE_C34B2.7	0	14	*
F02A9.3	P34383	Fatty-acid and retinol-binding protein 2	far-2 F02A9.3	0	12	*
W09C3.6	O02658	Serine/threonine-protein phosphatase PP1-gamma (EC 3.1.3.16) (CeGLC-7-gamma) (Glc seven-like phosphatase 3)	gsp-3 W09C3.6	0	11	*
C39H7.1	Q18553	Uncharacterized protein	C39H7.1 CELE_C39H7.1	0	10	*
F37C12.13a	Q20128	EXOSome (Multiexonuclease complex) component	exos-9 CELE_F37C12.13 F37C12.13	0	8	*
D2089.1a [O01159-1]D2089.1b [O01159-2]	O01159	Probable splicing factor, arginine/serine-rich 7 (p54)	rsp-7 D2089.1	0	7	*
VC5.3a	G5EF32	Nematode Polyprotein Allergen related (Nematode polyprotein allergen related, post-translationnally cleaved, the diverse 14.5 kDa cleavage products bind lipids and retinol (164.6 kD) (Npa-1))	npa-1 5H561 CELE_VC5.3 VC5.3	0	7	*
Y105C5B.9	Q9NAM7	Phytanoyl-CoA dioxygenase domain-containing protein 1 homolog (EC 1.-.-.-)	Y105C5B.9	0	6	*
M106.3b	Q0G839	Uncharacterized protein	CELE_M106.3 M106.3	0	6	*
Y42H9AR.1	Q9N3Y1	Uncharacterized protein	CELE_Y42H9AR.1 Y42H9AR.1	0	6	*
C37H5.9a [P91137-2]C37H5.9b [P91137-1]C37H5.9c [P91137-3]	P91137	Zinc metalloproteinase nas-9 (EC 3.4.24.-) (Nematode astacin 9)	nas-9 C37H5.9	0	5	*
T27A3.6	P91500	Molybdopterin synthase catalytic subunit (EC 2.8.1.12) (Molybdenum cofactor synthesis protein 2 large subunit) (Molybdenum cofactor synthesis protein 2B) (MOCS2B)	nmrk-1 CELE_T27A3.6 T27A3.6	0	5	*
F46B6.12	Q9BI88	UPF0587 protein F46B6.12	F46B6.12	0	5	*
C23G10.7a [Q45EK7-2]C23G10.7b [Q45EK7-3]C23G10.7c [Q45EK7-1]	Q45EK7	Probable tRNA (uracil-O(2)-)-methyltransferase (EC 2.1.1.211)	C23G10.7	0	5	*
C52B11.2	Q18776	INSOmniac (Drosophila sleep affecting) homolog	inso-1 C52B11.2 CELE_C52B11.2	0	4	*
C34E10.11	Q95QS3	Mitochondrial Ribosomal Protein, Small	mrps-26 C34E10.11 CELE_C34E10.11	0	4	*
F16D3.4	Q19493	Tubulin-specific chaperone D (Tubulin folding cofactor D homolog)	tbcd-1 F16D3.4	0	4	*
F32A5.2a	H2KZ53	ShK domain and PerOxidase domain containing protein	skpo-3 CELE_F32A5.2 F32A5.2	0	4	*
C53C9.2	Q09936	Uncharacterized protein C53C9.2	C53C9.2	0	4	*
R07G3.5	Q09422	Serine/threonine-protein phosphatase Pgam5, mitochondrial (EC 3.1.3.16) (Phosphoglycerate mutase family member 5 homolog)	pgam-5 R07G3.5	0	4	*
C35D10.9a [P30429-2]C35D10.9b [P30429-1]	P30429	Cell death protein 4	ced-4 C35D10.9	0	4	*
F23C8.6	Q9TXI3	Doa4-Independent Degradation, homologous to yeast Did2	did-2 CELE_F23C8.6 F23C8.6	0	4	*
H13N06.6a [Q9XTQ6-2]H13N06.6b [Q9XTQ6-1]	Q9XTQ6	Tyramine beta-hydroxylase (EC 1.14.17.-)	tbh-1 H13N06.6	0	4	*
	Q9BIA3	Deleted.		0	4	*
C09H6.3	O17581	Maternal uncoordinated protein 2 (Cohesin loading complex subunit SCC4 homolog)	mau-2 C09H6.3	0	4	*
C16C10.10	Q09253	Glyoxalase 1 (CeGly) (Glyoxalase domain-containing protein 4)	glod-4 tag-73 C16C10.10	0	4	*
C45E5.1	Q18645	Uncharacterized protein	C45E5.1 CELE_C45E5.1	0	4	*
T19A6.2c	Q56VZ2	Nucleolar GTP-binding protein 2	ngp-1 CELE_T19A6.2 T19A6.2	0	3	*
R05G6.7	Q21752	Probable voltage-dependent anion-selective channel	vdac-1 R05G6.7	0	3	*
F42A8.2	Q09545	Succinate dehydrogenase [ubiquinone] iron-sulfur subunit, mitochondrial (EC 1.3.5.1) (Iron-sulfur subunit of complex II) (Ip)	sdhb-1 tag-55 F42A8.2	0	3	*
Y62H9A.3	Q9XWT5	Uncharacterized protein	CELE_Y62H9A.3 Y62H9A.3	0	3	*
Y69A2AR.2a [Q9GSX9-1]Y69A2AR.2b [Q9GSX9-2]	Q9GSX9	Synembryn (Resistance to inhibitors of cholinesterase protein 8)	ric-8 Y69A2AR.2	0	3	*
R13A5.12	Q95Y89	Pescadillo homolog (Lipid depleted protein 7)	lpd-7 R13A5.12	0	3	*
ZK721.2	Q9GYF1	Troponin I 2 (CeTNI-2) (TnI 2) (Uncoordinated protein 27)	unc-27 tni-2 ZK721.2	0	3	*
T27F7.3	Q967F1	Eukaryotic Initiation Factor	eif-1 CELE_T27F7.3 T27F7.3	0	3	*
F43D9.3b	A7LPF3	SLY1 homolog	sly-1 CELE_F43D9.3 F43D9.3	0	3	*
C48E7.2	Q8IG67	Uncharacterized protein	let-611 C48E7.2 CELE_C48E7.2	0	3	*
K01A2.5a	Q9TZ58	Uncharacterized protein	CELE_K01A2.5 K01A2.5	0	3	*
R05D11.3	Q21735	Probable nuclear transport factor 2 (NTF-2)	ran-4 R05D11.3	0	3	*
B0491.3	Q17510	Regulator of Microtubule Dynamics	rmd-3 B0491.3 CELE_B0491.3	0	3	*
Y38H6C.1b	D4YWC3	DAF-16/FOXO Controlled, germline Tumor affecting	dct-16 CELE_Y38H6C.1 Y38H6C.1	0	3	*
C29E4.12	Q8MNU8	Protein FMC1 homolog	C29E4.12	0	3	*
F13E9.1	K8F807	Uncharacterized protein	CELE_F13E9.1 F13E9.1	0	2	*
T04F3.1a	G5EE32	Uncharacterized protein	CELE_T04F3.1 T04F3.1	0	2	*
C43E11.4	G5EDF5	Mitochondrial elongation factor Tu homologue (TU elongation Factor (EF-Tu), Mitochondrial)	tufm-2 C43E11.4 CELE_C43E11.4	0	2	*
T23G11.3	Q17339	Female germline-specific tumor suppressor gld-1 (Defective in germ line development protein 1)	gld-1 T23G11.3	0	2	*
T01C3.8a	Q22061	MUTator	mut-15 CELE_T01C3.8 T01C3.8	0	2	*
Y54E10A.10	Q9N3F0	Ribosome production factor 2 homolog (Brix domain-containing protein 1 homolog) (Ribosome biogenesis protein RPF2 homolog)	Y54E10A.10	0	2	*
D2085.4	O17736	E3 ubiquitin-protein ligase etc-1 (EC 2.3.2.26) (HECT-type E3 ubiquitin transferase)	etc-1 D2085.4	0	2	*
T02H6.2	Q9N5E3	THO Complex (Transcription factor/nuclear export) subunit	thoc-1 CELE_T02H6.2 T02H6.2	0	2	*
Y82E9BR.15	Q9BKS1	ELongin C	elc-1 CELE_Y82E9BR.15 Y82E9BR.15	0	2	*
B0024.10	Q17425	ASPScr1 (ASPSCR1) homolog	asps-1 B0024.10 CELE_B0024.10	0	2	*
	Q9TYZ2	Deleted.		0	2	*
C44B12.2a	P34714	SPARC (Basement-membrane protein 40) (BM-40) (Osteonectin) (ON) (Secreted protein acidic and rich in cysteine)	ost-1 sparc C44B12.2	0	2	*
C32D5.8a	Q09489	Uncharacterized protein	C32D5.8 CELE_C32D5.8	0	2	*
Y60A3A.18	Q9U1Y9	SKp1 Related (Ubiquitin ligase complex component)	skr-4 CELE_Y60A3A.18 Y60A3A.18	0	2	*
C40H1.6	Q03598	Ubiquitin-fold modifier-conjugating enzyme 1 (Ufm1-conjugating enzyme 1)	ufc-1 C40H1.6	0	2	*
Y92C3B.3a [Q8MXS1-2]Y92C3B.3b [Q8MXS1-1]	Q8MXS1	Ras-related protein Rab-18	rab-18 Y92C3B.3	0	2	*
D2023.4	O17731	Uncharacterized protein	CELE_D2023.4 D2023.4	0	2	*
C44E4.6	O01805	Acyl-CoA-binding protein homolog 1 (ACBP-1) (Diazepam-binding inhibitor homolog) (DBI)	acbp-1 C44E4.6	0	2	*
Y110A7A.10	G5EDP9	Phosphoinositide 3-kinase adapter subunit (Phosphoinositide kinase AdAPter subunit)	aap-1 CELE_Y110A7A.10 Y110A7A.10	0	2	*
B0252.4a [P52017-2]B0252.4b [P52017-1]	P52017	Peptidyl-prolyl cis-trans isomerase 10 (PPIase 10) (EC 5.2.1.8) (Cyclophilin-10) (Rotamase 10)	cyn-10 cyp-10 B0252.4	0	2	*
E04F6.8	Q19063	Uncharacterized protein	CELE_E04F6.8 E04F6.8	0	2	*
C06H2.3a	Q17765	JuMonJi (Transcription factor) Domain protein	jmjd-5 C06H2.3 CELE_C06H2.3	0	2	*
F47B10.7	Q20507	Acyl-CoA-binding protein homolog 3 (ACBP-3)	acbp-3 F47B10.7	0	2	*
Y105E8B.8c	B7FAS8	Endoplasmic Reticulum Oxidase	ero-1 CELE_Y105E8B.8 Y105E8B.8	0	2	*
	Q9N5X8	Deleted.		0	2	*
T02D1.8	G5ECA7	Uncharacterized protein	CELE_T02D1.8 T02D1.8	0	2	*
C45B2.1	Q95YC6	Uncharacterized protein	C45B2.1 CELE_C45B2.1	0	2	*
K09B11.1a	G5ECP4	Pelle IRAK-like kinase 1 (Pelle/IL-1 receptor associated Kinase (IRAK))	pik-1 CELE_K09B11.1 K09B11.1	1	122	122
C04G2.9	Q17633	Uncharacterized protein	C04G2.9 CELE_C04G2.9	1	13	13
Y23H5A.3	O76616	Uncharacterized protein	CELE_Y23H5A.3 Y23H5A.3	1	9	9
Y53F4B.39a [Q95Q18-1]Y53F4B.39b [Q95Q18-2]	Q95Q18	Beta-lactamase-like protein 2 homolog (EC 3.-.-.-)	Y53F4B.39	2	14	7
F52B10.1	Q20641	Non-muscle MYosin	nmy-1 CELE_F52B10.1 F52B10.1	1	7	7
W03D8.6e	A0A078BPJ4	InTestinal NeureXin-like	itx-1 CELE_W03D8.6 W03D8.6	1	7	7
ZK858.3	Q94417	C-type lectin domain-containing protein 91	clec-91 ZK858.3	1	7	7
C05E4.1	O17365	SeRPin	srp-2 C05E4.1 CELE_C05E4.1	1	7	7
K02A4.1	P54688	Branched-chain-amino-acid aminotransferase, cytosolic (BCAT) (EC 2.6.1.42) (ECA39 protein)	bcat-1 eca-39 eca39 K02A4.1	2	13	6.5
C26E6.3	Q18224	NOT-Like (Yeast CCR4/NOT complex component)	ntl-9 C26E6.3 CELE_C26E6.3	3	19	6.33333
W02B12.3a [Q23121-1]W02B12.3b [Q23121-2]W02B12.3c	Q23121	Probable splicing factor, arginine/serine-rich 1 (CeSRp75) (RNA-binding protein srp-5)	rsp-1 srp-5 W02B12.3	1	6	6
M04G12.2	P92005	CathePsin Z	cpz-2 CELE_M04G12.2 M04G12.2	1	6	6
JC8.8	O62289	TransThyretin-Related family domain	ttr-51 CELE_JC8.8 JC8.8	1	6	6
F41G3.14	Q95QG7	EXOSome (Multiexonuclease complex) component	exos-8 CELE_F41G3.14 F41G3.14	1	6	6
C39B5.5	C2BR91	Cystatin	C39B5.5 CELE_C39B5.5	1	6	6
Y34D9A.6	Q9N456	GLutaRedoXin	glrx-10 CELE_Y34D9A.6 Y34D9A.6	1	6	6
R10H10.1	Q21915	LiPid Depleted	lpd-8 CELE_R10H10.1 R10H10.1	2	11	5.5
F21C10.9	Q19661	Uncharacterized protein	CELE_F21C10.9 F21C10.9	7	35	5
K03E6.6	Q21193	Profilin-3	pfn-3 K03E6.6	2	10	5
R05D7.4	O45707	ABHydrolase Domain containing homolog	abhd-11.2 CELE_R05D7.4 R05D7.4	2	10	5
W09H1.6a	P36573	32 kDa beta-galactoside-binding lectin (32 kDa GBP)	lec-1 W09H1.6	1	5	5
W10C6.1	O18191	Anaphase-promoting complex subunit 1 (APC1) (Metaphase-to-anaphase transition protein 2)	mat-2 apc-1 evl-22 pod-3 W10C6.1	1	5	5
C14B9.4a [P34331-2]C14B9.4b [P34331-1]	P34331	Serine/threonine-protein kinase plk-1 (EC 2.7.11.21) (Polo-like kinase 1)	plk-1 plc1 C14B9.4	1	5	5
Y47D3A.29b	C7IVS4	DNA polymerase (EC 2.7.7.7)	pola-1 CELE_Y47D3A.29 Y47D3A.29	1	5	5
T22C1.6	Q22666	Uncharacterized protein	CELE_T22C1.6 T22C1.6	1	5	5
F57C9.1b	G8JXZ7	PyriDoXal Kinase homolog	pdxk-1 CELE_F57C9.1 F57C9.1	1	5	5
F17C8.9	C0P278	Uncharacterized protein	CELE_F17C8.9 F17C8.9	1	5	5
F39B2.2	O45495	Ubiquitin-conjugating enzyme E2 variant 1	uev-1 F39B2.2	1	5	5
ZK1055.1	O76447	HoloCentric chromosome binding Protein	hcp-1 CELE_ZK1055.1 ZK1055.1	1	5	5
T27E9.1a	O45865	Adenine Nucleotide Translocator	ant-1.1 CELE_T27E9.1 T27E9.1	4	19	4.75
Y6D11A.2	Q8WTM6	Probable actin-related protein 2/3 complex subunit 2 (Arp2/3 complex 34 kDa subunit) (p34-ARC)	arx-4 Y6D11A.2	3	14	4.66667
F38H4.8b	D1MN80	Enoyl-CoA Hydratase	ech-2 CELE_F38H4.8 F38H4.8	3	14	4.66667
C03E10.5	O17562	C-type LECtin	clec-223 C03E10.5 CELE_C03E10.5	2	9	4.5
B0280.3	P41994	Probable-ribose 5-phosphate isomerase (EC 5.3.1.6) (Phosphoriboisomerase)	rpia-1 B0280.3	4	17	4.25
C30G12.2	Q09486	Uncharacterized protein	C30G12.2 CELE_C30G12.2	8	33	4.125
ZC434.8	Q27535	Probable arginine kinase ZC434.8 (AK) (EC 2.7.3.3)	ZC434.8	12	49	4.08333
ZC262.2a [P34594-1]ZC262.2b [P34594-2]	P34594	Uncharacterized protein ZC262.2	ZC262.2	5	20	4
M01E11.5	P91398	C. Elegans Y-box	cey-3 CELE_M01E11.5 M01E11.5	3	12	4
T24F1.1	Q22743	RAs-related GTP-binding protein A	raga-1 CELE_T24F1.1 T24F1.1	3	12	4
C01B10.11	Q3Y3Z9	Uncharacterized protein	C01B10.11 CELE_C01B10.11	3	12	4
M106.5	P34686	F-actin-capping protein subunit beta	cap-2 M106.5	3	12	4
C01B4.6Y19D10A.16	G5ECR6	Aldose 1-epimerase (EC 5.1.3.3) (Galactose mutarotase)	C01B4.6 CELE_C01B4.6 CELE_Y19D10A.16 Y19D10A.16	3	12	4
F43C1.2a [P39745-2]F43C1.2b [P39745-1]	P39745	Mitogen-activated protein kinase mpk-1 (EC 2.7.11.24) (MAP kinase sur-1)	mpk-1 sur-1 F43C1.2	2	8	4
Y46G5A.12	Q9U2F6	Related to yeast Vacuolar Protein Sorting factor	vps-2 CELE_Y46G5A.12 Y46G5A.12	2	8	4
R12A1.4	Q04457	Gut esterase 1 (EC 3.1.1.1) (Non-specific carboxylesterase)	ges-1 R12A1.4	2	8	4
K06A4.5	Q19341	3-hydroxyanthranilate 3,4-dioxygenase (EC 1.13.11.6) (3-hydroxyanthranilate oxygenase) (3-HAO) (3-hydroxyanthranilic acid dioxygenase) (HAD)	haao-1 K06A4.5	2	8	4
C25D7.8	Q9XVR6	Ubiquitin thioesterase otubain-like (EC 3.4.19.12) (Deubiquitinating enzyme otubain-like) (Ubiquitin-specific-processing protease otubain-like)	otub-1 C25D7.8	2	8	4
Y38E10A.6b	Q7K714	C. Elegans Homeobox	ceh-100 CELE_Y38E10A.6 Y38E10A.6	1	4	4
Y53G8AR.9	Q9N3F7	Uncharacterized protein	CELE_Y53G8AR.9 Y53G8AR.9	1	4	4
W02A11.5	Q9XUM6	BTB and MATH domain-containing protein 34	bath-34 W02A11.5	1	4	4
C30H7.2a	G5EFF8	Endoplasmic Reticulum Protein homolog	erp-44.1 C30H7.2 CELE_C30H7.2	1	4	4
K08D10.3a	Q21323	RNP (RRM RNA binding domain) containing	rnp-3 CELE_K08D10.3 K08D10.3	1	4	4
Y49E10.2	Q9XTU9	Glutaredoxin	glrx-5 CELE_Y49E10.2 Y49E10.2	1	4	4
C18D11.4a	Q9XTZ2	SR Protein (Splicing factor)	rsp-8 C18D11.4 CELE_C18D11.4	1	4	4
K11G12.1a [Q21432-1]K11G12.1b [Q21432-2]	Q21432	Zinc metalloproteinase nas-11 (EC 3.4.24.-) (Nematode astacin 11)	nas-11 K11G12.1	1	4	4
Y106G6E.5a	Q8STE5	Cell death abnormality protein 12	ced-12 Y106G6E.5	1	4	4
Y48A6B.5	Q9XXD2	EXOSome (Multiexonuclease complex) component	exos-1 CELE_Y48A6B.5 Y48A6B.5	1	4	4
Y110A7A.4	Q9N588	Thymidylate synthase	tyms-1 CELE_Y110A7A.4 Y110A7A.4	1	4	4
Y73B6BL.3	Q95XD0	EXOSome (Multiexonuclease complex) component	exos-2 CELE_Y73B6BL.3 Y73B6BL.3	1	4	4
T04C9.4b	H2KZV8	MLP/CRP family (Muscle LIM Protein/Cysteine-rich Protein)	mlp-1 CELE_T04C9.4 T04C9.4	1	4	4
R01H2.6	Q21633	UBiquitin Conjugating enzyme	ubc-18 CELE_R01H2.6 R01H2.6	1	4	4
F55H2.2	P34462	V-type proton ATPase subunit D (V-ATPase subunit D) (Vacuolar proton pump subunit D)	vha-14 F55H2.2	17	64	3.76471
H12D21.7a	Q9XTW9	Sulfurtransferase	mpst-3 CELE_H12D21.7 H12D21.7	4	15	3.75
H38K22.2a [Q9U3C8-1]H38K22.2b [Q9U3C8-2]	Q9U3C8	Defective in cullin neddylation protein 1	dcn-1 H38K22.2	3	11	3.66667
C09B9.6R13H9.2	Q17856	Major sperm protein 55/57 (MSP)	msp-55 C09B9.6 msp-57 R13H9.2	17	61	3.58824
F39B2.3	O45496	Uncharacterized protein	CELE_F39B2.3 F39B2.3	4	14	3.5
D2045.1a [G5ED29-1]D2045.1b [G5ED29-2]D2045.1c [G5ED29-3]	G5ED29	Ataxin-2 homolog	atx-2 D2045.1	2	7	3.5
C11D2.4	O45069	Queuosine salvage protein	C11D2.4 CELE_C11D2.4	2	7	3.5
F18A1.7	Q19536	Uncharacterized protein	CELE_F18A1.7 F18A1.7	2	7	3.5
R02E12.2b	Q7Z2A5	MO25 (MOuse embryo scaffolding Protein) homolog	mop-25.1 CELE_R02E12.2 R02E12.2	5	17	3.4
F09F7.4a	Q19278	3-hydroxyisobutyryl-CoA hydrolase, mitochondrial (EC 3.1.2.4) (3-hydroxyisobutyryl-coenzyme A hydrolase)	hach-1 CELE_F09F7.4 F09F7.4	18	60	3.33333
F26B1.2a	P91277	Heterogeneous nuclear RibonucleoProtein (HnRNP) K homolog	hrpk-1 CELE_F26B1.2 F26B1.2	6	20	3.33333
	O16386	Deleted.		3	10	3.33333
R07H5.8	Q93934	Uncharacterized protein	CELE_R07H5.8 R07H5.8	67	218	3.25373
F13H6.3	Q07085	Esterase CM06B1 (EC 3.1.1.1)	F13H6.3	4	13	3.25
Y110A7A.14	Q9N599	Proteasome subunit alpha type-4 (EC 3.4.25.1) (Proteasome subunit alpha 3)	pas-3 Y110A7A.14	13	42	3.23077
B0393.1	P46769	40S ribosomal protein SA	rps-0 B0393.1	30	95	3.16667
ZK783.2	Q23588	Uridine and thymidine phosphorylase (EC 2.4.2.2) (Pyrimidine-nucleoside phosphorylase)	upp-1 ZK783.2	7	22	3.14286
C31C9.2	O17626	Uncharacterized protein	C31C9.2 CELE_C31C9.2	33	103	3.12121
F44G3.2	O45518	ARGinine Kinase	argk-1 CELE_F44G3.2 F44G3.2	62	193	3.1129
K04D7.1	Q21215	Guanine nucleotide-binding protein subunit beta-2-like 1	rack-1 K04D7.1	41	126	3.07317
Y39G10AR.14a	Q95XQ8	DNA replication licensing factor mcm-4 (EC 3.6.4.12)	mcm-4 let-358 lin-6 Y39G10AR.14	13	39	3
Y77E11A.13a [Q9N4A7-1]Y77E11A.13b [Q9N4A7-2]	Q9N4A7	Protein SEC13 homolog (CeSEH13R) (GATOR complex protein SEC13) (Nuclear pore complex protein 20)	npp-20 Y77E11A.13	6	18	3
C17C3.1e	B0M0L9	Uncharacterized protein	C17C3.1 CELE_C17C3.1	3	9	3
C45G9.5	Q09278	Uncharacterized protein C45G9.5	C45G9.5	2	6	3
F25H5.1f	G5EF39	LIM domain family (LIM-9 isoform)	lim-9 CELE_F25H5.1 F25H5.1	2	6	3
C33A12.7	O17636	ETHE1 (Human ETHylmalonic Encephalopathy) homolog	ethe-1 C33A12.7 CELE_C33A12.7	2	6	3
C55B7.8	Q966M6	Lariat debranching enzyme (EC 3.1.-.-) (Ce-dbr1)	dbr-1 C55B7.8	2	6	3
F52B5.2	Q20643	Uncharacterized protein	CELE_F52B5.2 F52B5.2	2	6	3
R08D7.4a	P30643	Uncharacterized protein R08D7.4	R08D7.4	2	6	3
Y62E10A.13f	A0A061ACK7	Uncharacterized protein	CELE_Y62E10A.13 Y62E10A.13	2	6	3
K08B4.6	G5EDZ9	Cystatin	cpi-1 CELE_K08B4.6 K08B4.6	2	6	3
Y46G5A.19b	B4E3X6	SPermiDine Synthase	spds-1 CELE_Y46G5A.19 Y46G5A.19	2	6	3
Y47D9A.1a	Q9N4V3	Uncharacterized protein	CELE_Y47D9A.1 Y47D9A.1	1	3	3
W03F9.5	O16991	Transcription initiation factor IIB (General transcription factor TFIIB)	ttb-1 W03F9.5	1	3	3
B0238.10	O16486	N-alpha-AcetylTransferase C complex subunit	natc-2 B0238.10 CELE_B0238.10	1	3	3
Y105E8B.3	Q95Q34	Serine/threonine-protein kinase RIO2 (EC 2.7.11.1)	riok-2 Y105E8B.3	1	3	3
D2013.2	Q18964	WD repeat and FYVE domain-containing protein 2	wdfy-2 D2013.2	1	3	3
C14B1.10	Q9U3P9	ALKylated DNA repair protein AlkB homolog	alkb-8 C14B1.10 CELE_C14B1.10	1	3	3
T13F3.6	O18089	Uncharacterized protein	CELE_T13F3.6 T13F3.6	1	3	3
Y38A10A.7	Q95X11	Uncharacterized protein	CELE_Y38A10A.7 Y38A10A.7	1	3	3
T22G5.2	O02323	Fatty acid-binding protein homolog 7	lbp-7 T22G5.2	1	3	3

## Sheet: Supplementary Data 1b
Supplementary Data 1B IP: PIK-1-Myc
Cross-reference (WormBase)	Entry	Protein names	Gene names	Myc control SJ4200	PIK-1-Myc	Ratio
K09B11.1a	G5ECP4	Pelle IRAK-like kinase 1 (Pelle/IL-1 receptor associated Kinase (IRAK))	pik-1 CELE_K09B11.1 K09B11.1	0	138	*
C15B12.6a	Q18008	ACT1-Like	actl-1 C15B12.6 CELE_C15B12.6	0	69	*
M03F8.3a	O16376	Uncharacterized protein	CELE_M03F8.3 M03F8.3	0	33	*
C06E7.3a	P50306	Probable S-adenosylmethionine synthase 4 (AdoMet synthase 4) (EC 2.5.1.6) (Methionine adenosyltransferase 4) (MAT 4)	sams-4 C06E7.3	0	28	*
F42G8.4a	O44514	Mitogen-activated protein kinase pmk-3 (EC 2.7.11.24) (Stress-activated protein kinase pmk-3) (p38 MAP kinase 3)	pmk-3 F42G8.4	0	24	*
B0464.2aB0464.2bB0464.2cB0464.2d	Q03560	RNA polymerase-associated protein CTR9	ctr-9 B0464.2	0	18	*
W02B12.3a [Q23121-1]W02B12.3b [Q23121-2]W02B12.3c	Q23121	Probable splicing factor, arginine/serine-rich 1 (CeSRp75) (RNA-binding protein srp-5)	rsp-1 srp-5 W02B12.3	0	18	*
K07H8.10	O45181	Uncharacterized protein	CELE_K07H8.10 K07H8.10	0	17	*
ZK1127.4	Q23402	Protein BCCIP homolog	ZK1127.4	0	17	*
Y39B6A.39a	Q9NEI6	Mitochondrial Ribosomal Protein, Small	mrps-35 CELE_Y39B6A.39 Y39B6A.39	0	12	*
Y111B2A.18	Q9NEW6	Probable splicing factor, arginine/serine-rich 3 (CeSF2) (CeSF2/ASF)	rsp-3 Y111B2A.18	0	12	*
	Q17355	UNC-76	unc-76	0	12	*
R07E5.4	Q21830	Uncharacterized protein	CELE_R07E5.4 R07E5.4	0	12	*
W10C8.5	O45011	Uncharacterized protein	CELE_W10C8.5 W10C8.5	0	11	*
F52B11.3	Q9XUE5	NOmpA Homolog (Drosophila nompA: no mechanoreceptor potential A)	noah-2 CELE_F52B11.3 F52B11.3	0	10	*
W03F9.1a	O16999	Zinc finger protein ZPR1 homolog	W03F9.1	0	10	*
F18E2.2	Q19554	ABC transporter, class F	abcf-1 CELE_F18E2.2 F18E2.2	0	9	*
Y14H12B.2	Q9TYP8	Uncharacterized protein	CELE_Y14H12B.2 Y14H12B.2	0	9	*
C55A6.9	P90783	RNA polymerase II-associated factor 1 homolog	pafo-1 C55A6.9	0	8	*
T25E12.5	O45819	GlYcoGenin like	gyg-2 CELE_T25E12.5 T25E12.5	0	8	*
Y105C5B.28b	Q2HQL4	Glutamine synthetase (EC 6.3.1.2)	gln-3 CELE_Y105C5B.28 Y105C5B.28	0	7	*
Y40B1B.5	Q9XWP7	Eukaryotic Initiation Factor	eif-3.j eif-3.J CELE_Y40B1B.5 Y40B1B.5	0	7	*
Y54E10A.16	Q9N3E2	Uncharacterized protein	mab-31 CELE_Y54E10A.16 Y54E10A.16	0	7	*
Y38A10A.5	P27798	Calreticulin	crt-1 Y38A10A.5	0	6	*
Y37E11AL.7a	Q965Y1	Methionine aminopeptidase (EC 3.4.11.18)	map-1 CELE_Y37E11AL.7 Y37E11AL.7	0	6	*
T17A3.8	O76695	Protein ver-2 (Vascular endothelial growth factor receptor related 2)	ver-2 T17A3.8	0	6	*
Y59A8B.20	G5EGH7	Protein lon-8	lon-8 Y59A8B.20	0	6	*
F47D12.4a [Q09390-1]F47D12.4b [Q09390-2]F47D12.4c [Q09390-3]	Q09390	High mobility group protein 1.2	hmg-1.2 F47D12.4	0	6	*
F54C9.9	Q20760	Uncharacterized protein	CELE_F54C9.9 F54C9.9	0	6	*
C52B9.3a	H2KYZ5	Tubulin folding COfactor E-Like protein	coel-1 C52B9.3 CELE_C52B9.3	0	6	*
Y65B4BL.1b	H1ZUX7	Uncharacterized protein	CELE_Y65B4BL.1 Y65B4BL.1	0	6	*
F26F4.12	Q95QI6	Uncharacterized protein	CELE_F26F4.12 F26F4.12	0	6	*
F52E1.1	G5EF15	Cytoplasmic zinc-finger protein (POsterior Segregation)	pos-1 CELE_F52E1.1 F52E1.1	0	6	*
F10C1.7a [Q19286-1]F10C1.7c [Q19286-2]	Q19286	Intermediate filament protein ifb-2 (Cel IF B2) (Intermediate filament protein B2) (IF-B2)	ifb-2 F10C1.7	0	6	*
K09E4.3a	Q9NAP7	Uncharacterized protein	CELE_K09E4.3 K09E4.3	0	6	*
F59C6.5	Q93831	Uncharacterized protein	CELE_F59C6.5 F59C6.5	0	6	*
F32G8.4	Q19978	Bestrophin homolog 14	best-14 F32G8.4	0	6	*
K07A1.11	P90917	Probable histone-binding protein rba-1	rba-1 K07A1.11	0	6	*
C18E3.2	O02101	SWI/SNF nucleosome remodeling complex component	swsn-2.2 C18E3.2 CELE_C18E3.2	0	6	*
F59A2.3	Q21018	Conserved regulator of innate immunity protein 3	cri-3 F59A2.3	0	5	*
Y23H5A.3	O76616	Uncharacterized protein	CELE_Y23H5A.3 Y23H5A.3	0	5	*
K08D12.3a	Q966I7	Uncharacterized protein	CELE_K08D12.3 K08D12.3	0	5	*
ZK973.3	Q9N4M0	Pyruvate Dehydrogenase Phosphatase homolog	pdp-1 CELE_ZK973.3 ZK973.3	0	5	*
R05F9.10	Q21746	Small Glutamine-rich Tetratrico repeat protein	sgt-1 CELE_R05F9.10 R05F9.10	0	5	*
	Q9G6S4	Kinesin like protein KLP-18 (Fragment)		0	5	*
F26A3.3	G5EBQ3	Enhancer of Glp-One (Glp-1) (RNA-directed RNA polymerase related EGO-1)	ego-1 CELE_F26A3.3 F26A3.3	0	5	*
F10E7.5	Q19302	Ribosome assembly factor mrt4	CELE_F10E7.5 F10E7.5	0	5	*
F32A7.4	P91862	Uncharacterized protein	CELE_F32A7.4 F32A7.4	0	5	*
C14A11.7	O02139	Sperm-Specific family, class R	ssr-2 C14A11.7 CELE_C14A11.7	0	5	*
R144.10	Q9BI75	Uncharacterized protein	CELE_R144.10 R144.10	0	5	*
F56C9.6c	A8WFF4	Uncharacterized protein	CELE_F56C9.6 F56C9.6	0	5	*
Y18D10A.13	Q9XW10	Protein pad-1 (Patterning defective protein 1)	pad-1 Y18D10A.13	0	4	*
T04D1.4	O61845	Chromodomain and Helicase Domain protein	chd-7 CELE_T04D1.4 T04D1.4	0	4	*
C34C12.8	Q18421	GrpE protein homolog, mitochondrial	C34C12.8	0	4	*
Y47G6A.21	Q9BL81	Uncharacterized protein	CELE_Y47G6A.21 Y47G6A.21	0	4	*
C25A1.3	Q9XVS1	mRNA cap guanine-N7 methyltransferase (EC 2.1.1.56) (mRNA (guanine-N(7)-)-methyltransferase)	tag-72 C25A1.3	0	4	*
T23F11.1	P49596	Probable protein phosphatase 2C T23F11.1 (PP2C) (EC 3.1.3.16)	ppm-2 T23F11.1	0	4	*
K04G7.4a	Q21233	NADH dehydrogenase [ubiquinone] 1 alpha subcomplex subunit 10, mitochondrial	nuo-4 CELE_K04G7.4 K04G7.4	0	4	*
Y18H1A.3a	Q9BL92	Heterodimeric GTPase Activating Protein subunit	hgap-1 CELE_Y18H1A.3 Y18H1A.3	0	4	*
F45G2.2a	O62244	MYOsin heavy chain structural genes	myo-6 CELE_F45G2.2 F45G2.2	0	4	*
C53C9.2	Q09936	Uncharacterized protein C53C9.2	C53C9.2	0	4	*
Y54G2A.2a	Q9BMU4	ATLastiN (Endoplasmic reticulum GTPase) related (Putative guanylate-binding protein)	atln-1 4D561 CELE_Y54G2A.2 Y54G2A.2	0	4	*
F23B12.7	Q19753	Uncharacterized protein F23B12.7	F23B12.7	0	4	*
Y39B6A.33	Q9NEU5	Ribosome biogenesis protein NOP53	Y39B6A.33	0	4	*
K06A5.1a	O44553	Uncharacterized protein	CELE_K06A5.1 K06A5.1	0	4	*
C18B2.3	Q18074	Uncharacterized protein	C18B2.3 CELE_C18B2.3	0	4	*
F54B11.9	Q20743	Uncharacterized protein	CELE_F54B11.9 F54B11.9	0	4	*
Y47D3A.27	Q9NAH3	Tumorous Enhancer of Glp-1(Gf)	teg-1 CELE_Y47D3A.27 Y47D3A.27	0	4	*
R06F6.1	Q09599	Histone RNA hairpin-binding protein (Histone stem-loop-binding protein)	cdl-1 R06F6.1	0	4	*
C53A5.1	O17694	RNAi-Induced Longevity	ril-1 C53A5.1 CELE_C53A5.1	0	4	*
Y97E10AR.5	Q965S0	DNA-directed RNA polymerase subunit	rpb-9 CELE_Y97E10AR.5 Y97E10AR.5	0	4	*
ZC155.1	G5EEA8	Annexin	nex-1 NEX-1 CELE_ZC155.1 ZC155.1	0	4	*
F25H2.11	Q93573	Translationally-controlled tumor protein homolog (TCTP)	tct-1 F25H2.11	0	3	*
C09B9.6R13H9.2	Q17856	Major sperm protein 55/57 (MSP)	msp-55 C09B9.6 msp-57 R13H9.2	0	3	*
F55A3.3	Q9N5R9	FACT complex subunit spt-16 (Facilitates chromatin transcription complex subunit spt-16)	spt-16 F55A3.3	0	3	*
C06G3.5a	H2KYI5	Uncharacterized protein	C06G3.5 CELE_C06G3.5	0	3	*
C25D7.6	Q9XVR7	DNA helicase	mcm-3 C25D7.6 CELE_C25D7.6	0	3	*
Y38E10A.22a	H2KMK6	Uncharacterized protein	CELE_Y38E10A.22 Y38E10A.22	0	3	*
Y59A8B.10a	Q9GRY9	NOVA kh (KH) homology domain homolog	nova-1 CELE_Y59A8B.10 Y59A8B.10	0	3	*
Y38C1AA.11	Q8MXT1	PeRoxireDoXin	prdx-6 CELE_Y38C1AA.11 Y38C1AA.11	0	3	*
VW06B3R.1a	G5ED31	Ubiquinol-Cytochrome c oxidoReductase complex	ucr-2.1 CELE_VW06B3R.1 VW06B3R.1	0	3	*
	Q86NE1	Deleted.		0	3	*
Y55B1AR.1	Q9N384	Galectin	lec-6 CELE_Y55B1AR.1 Y55B1AR.1	0	3	*
Y54H5A.1	Q9N393	Uncharacterized protein	CELE_Y54H5A.1 Y54H5A.1	0	3	*
C06H2.1	Q17763	ATP synthase subunit	atp-5 C06H2.1 CELE_C06H2.1	0	3	*
K06A4.3	Q21253	Gelsolin-like protein 1	gsnl-1 K06A4.3	0	3	*
T02E1.3c	B9WRT8	Uncharacterized protein	gla-3 CELE_T02E1.3 T02E1.3	0	3	*
H06H21.3	Q9TXU7	Eukaryotic Initiation Factor	eif-1.a eif-1.A CELE_H06H21.3 H06H21.3	0	3	*
T25F10.6a	Q23050	CaLponIn-liKe proteins	clik-1 CELE_T25F10.6 T25F10.6	0	3	*
Y41C4A.10	G5ECR7	ELongin B (RNA polymerase II transcription factor SIII p18 subunit)	elb-1 3L686 CELE_Y41C4A.10 Y41C4A.10	0	3	*
R07E5.3	Q21831	SNF chromatin remodeling Complex component	snfc-5 CELE_R07E5.3 R07E5.3	0	3	*
T01D1.3	P91415	Uncharacterized protein	CELE_T01D1.3 T01D1.3	0	3	*
R53.4	Q22021	Putative ATP synthase subunit f, mitochondrial	R53.4	0	3	*
W09D10.4	O18183	Uncharacterized protein	CELE_W09D10.4 W09D10.4	0	3	*
Y46G5A.13	Q9U2F5	TIA-1/TIAL RNA binding protein homolog	tiar-2 CELE_Y46G5A.13 Y46G5A.13	0	3	*
	Q9TXN9	Deleted.		0	3	*
T23D8.3	O02327	Protein LTV1 homolog	T23D8.3	0	3	*
Y45F3A.9	Q9XWY8	Uncharacterized protein	CELE_Y45F3A.9 Y45F3A.9	0	3	*
F10B5.3	Q09534	Uncharacterized protein	CELE_F10B5.3 F10B5.3	0	3	*
F31E3.1	P41779	Homeobox protein ceh-20	ceh-20 F31E3.1	0	3	*
F45G2.10	O62252	MIP18 family protein F45G2.10	F45G2.10	0	3	*
C48B6.2	O01513	Putative 40S ribosomal protein S4-like	C48B6.2	0	3	*
F49H12.5	Q9N5S7	ThioredoXin Domain Containing protein homolog	txdc-12.2 CELE_F49H12.5 F49H12.5	0	2	*
C29E4.8	P34346	Adenylate kinase (EC 2.7.4.3) (ATP-AMP transphosphorylase) (ATP:AMP phosphotransferase) (Adenylate kinase cytosolic and mitochondrial) (Adenylate monophosphate kinase) (Lethal protein 754)	let-754 C29E4.8	0	2	*
Y57A10A.23	Q9NA78	ThioredoXin Domain Containing protein homolog	txdc-12.1 CELE_Y57A10A.23 Y57A10A.23	0	2	*
T05H10.1	Q22240	Ubiquitin carboxyl-terminal hydrolase	CELE_T05H10.1 T05H10.1	0	2	*
F53G12.1	O01803	Ras-related protein rab-11.1 (Rab GTPase rab-11.1)	rab-11.1 F53G12.1	0	2	*
Y39G8C.1	Q9BHK7	5'-3' exoribonuclease 1 (EC 3.1.13.-)	xrn-1 CELE_Y39G8C.1 Y39G8C.1	0	2	*
W03F8.5a	O44565	LAMinin related. See also lmb	lam-1 CELE_W03F8.5 W03F8.5	0	2	*
H38K22.1	G5EC05	Uncharacterized protein	evl-14 CELE_H38K22.1 H38K22.1	0	2	*
K08E4.1	Q21338	Transcription elongation factor SPT5 (DRB sensitivity-inducing factor large subunit) (DSIF large subunit)	spt-5 K08E4.1	0	2	*
F09C3.1	O17772	Patterned Expression Site	pes-7 CELE_F09C3.1 F09C3.1	0	2	*
C37C3.2a [Q22918-1]C37C3.2b	Q22918	Eukaryotic translation initiation factor 5 (eIF-5)	C37C3.2	0	2	*
T28D6.6a	G5EGL2	Uncharacterized protein	CELE_T28D6.6 T28D6.6	0	2	*
R02D3.2	O44502	Conserved oligomeric Golgi complex subunit 8 (COG complex subunit 8) (Component of oligomeric Golgi complex 8)	cogc-8 R02D3.2	0	2	*
F09F7.3	Q27492	DNA-directed RNA polymerase subunit beta (EC 2.7.7.6)	rpc-2 CELE_F09F7.3 F09F7.3	0	2	*
K04G2.5b	A0A061ACY0	Acyl protein THioesterase family	ath-1 CELE_K04G2.5 K04G2.5	0	2	*
F26A3.8b	G3MU40	RNA-dependent RNA polymerase Family	rrf-1 CELE_F26A3.8 F26A3.8	0	2	*
T24D11.1a	S6EZL6	Uncharacterized protein	eat-17 CELE_T24D11.1 T24D11.1	0	2	*
ZK1005.1a [Q9TXQ1-1]ZK1005.1b [Q9TXQ1-2]	Q9TXQ1	Tankyrase-like protein (EC 2.4.2.30) (Poly ADP-ribose metabolism enzyme 5) (Poly(ADP-ribose) polymerase pme-5)	tank-1 pme-5 ZK1005.1	0	2	*
C18D11.4a	Q9XTZ2	SR Protein (Splicing factor)	rsp-8 C18D11.4 CELE_C18D11.4	0	2	*
D1054.8	Q18946	Uncharacterized protein	CELE_D1054.8 D1054.8	0	2	*
T01H3.2	Q22088	Uncharacterized protein	CELE_T01H3.2 T01H3.2	0	2	*
Y53F4B.21	Q9NA99	Uncharacterized protein	CELE_Y53F4B.21 Y53F4B.21	0	2	*
F55G1.9	Q20848	Putative pyrroline-5-carboxylate reductase (P5C reductase) (P5CR) (EC 1.5.1.2)	F55G1.9	0	2	*
F40F12.7	Q7JMS5	Uncharacterized protein	CELE_F40F12.7 F40F12.7	0	2	*
F17C11.8	Q19519	Related to yeast Vacuolar Protein Sorting factor	vps-36 CELE_F17C11.8 F17C11.8	0	2	*
C14B1.4	Q17963	WD repeat-containing protein wdr-5.1	wdr-5.1 swd-3.1 tag-125 C14B1.4	0	2	*
T27F7.3	Q967F1	Eukaryotic Initiation Factor	eif-1 CELE_T27F7.3 T27F7.3	0	2	*
F37C12.7	Q20121	Fatty Acid CoA Synthetase family	acs-4 CELE_F37C12.7 F37C12.7	0	2	*
C44B12.2a	P34714	SPARC (Basement-membrane protein 40) (BM-40) (Osteonectin) (ON) (Secreted protein acidic and rich in cysteine)	ost-1 sparc C44B12.2	0	2	*
T12D8.1	G5EGI1	Histone-lysine N-methyltransferase	set-16 CELE_T12D8.1 T12D8.1	0	2	*
F58A4.9	P34476	Probable DNA-directed RNA polymerases I and III subunit RPAC2 (RNA polymerases I and III subunit AC2) (AC19) (DNA-directed RNA polymerase I subunit D)	rpac-19 F58A4.9	0	2	*
C09H10.7	Q17883	Anaphase Promoting Complex see also mat	apc-17 C09H10.7 CELE_C09H10.7	0	2	*
Y105E8B.1a [Q22866-1]Y105E8B.1b [Q22866-3]Y105E8B.1d [Q22866-2]Y105E8B.1f [Q22866-4]	Q22866	Tropomyosin isoforms a/b/d/f (Levamisole resistant protein 11)	lev-11 tmy-1 Y105E8B.1	0	2	*
Y39B6A.38	Q8MYM6	REPS (RalBP1-associated Eps domain-containing protein) homolog	reps-1 CELE_Y39B6A.38 Y39B6A.38	0	2	*
H41C03.1	O76636	Uncharacterized protein	CELE_H41C03.1 H41C03.1	0	2	*
Y71H2AM.5	Q9BL34	Cytochrome OXidase assembly protein	cox-6b cox-6B CELE_Y71H2AM.5 Y71H2AM.5	0	2	*
F35G12.11	Q20057	Enhancer of rudimentary homolog	CELE_F35G12.11 F35G12.11	0	2	*
C03D6.8	Q17606	Probable ribosome biogenesis protein RLP24	rpl-24.2 C03D6.8	0	2	*
Y54E10A.7	Q9N3F3	Mitochondrial Ribosomal Protein, Large	mrpl-17 CELE_Y54E10A.7 Y54E10A.7	0	2	*
D2030.3	P90790	Uncharacterized protein	CELE_D2030.3 D2030.3	0	2	*
F29B9.10	Q9GYI2	Mitochondrial Ribosomal Protein, Small	mrps-21 CELE_F29B9.10 F29B9.10	0	2	*
Y62E10A.2a	Q9U1X8	Ribonuclease P protein subunit p20 (RNaseP protein p20) (EC 3.1.26.5)	CELE_Y62E10A.2 Y62E10A.2	0	2	*
H20J04.9	Q4W5T6	Uncharacterized protein	CELE_H20J04.9 H20J04.9	0	2	*
F45G2.9	O62251	rRNA methyltransferase 2, mitochondrial (EC 2.1.1.-) (rRNA (uridine-2'-O)-methyltransferase)	F45G2.9	0	2	*
Y57G11C.12b	O18236	NADH Ubiquinone Oxidoreductase	nuo-3 CELE_Y57G11C.12 Y57G11C.12	0	2	*
Y48C3A.10	Q9NAG2	Mitochondrial Ribosomal Protein, Large	mrpl-20 CELE_Y48C3A.10 Y48C3A.10	0	2	*
F22D3.6	G5EG87	MALT1 paracaspase homolog (Paracaspase)	malt-1 CELE_F22D3.6 F22D3.6	2	99	49.5
W03C9.7a	G5ECB9	MEX-1 (Muscle EXcess)	mex-1 CELE_W03C9.7 W03C9.7	1	36	36
C14B1.1	Q17967	Protein disulfide-isomerase 1 (PDI 1) (EC 5.3.4.1) (Prolyl 4-hydroxylase subunit beta-1)	pdi-1 C14B1.1	1	22	22
C33D3.1	Q10655	Transcription factor elt-2	elt-2 C33D3.1	1	20	20
B0511.10	O61820	Eukaryotic translation initiation factor 3 subunit E (eIF3e) (Eukaryotic translation initiation factor 3 subunit 6)	eif-3.E B0511.10	1	19	19
C17G10.1	Q09973	Uncharacterized protein	C17G10.1 CELE_C17G10.1	1	18	18
F54C9.8	Q20757	Pumilio domain-containing protein 5	puf-5 F54C9.8	5	84	16.8
T16G1.11	Q9XUP3	Eukaryotic translation initiation factor 3 subunit K (eIF3k) (eIF-3 p25)	eif-3.K pgn-69 T16G1.11	1	14	14
T12D8.8	G5EE04	Hsp-70 Interacting Protein homolog	hip-1 CELE_T12D8.8 T12D8.8	1	14	14
R10E9.1a	G5EFS2	MuSashI (Fly neural) family (Neural RNA-binding protein MSI-1)	msi-1 CELE_R10E9.1 R10E9.1	1	13	13
C15C6.3	Q9XVT2	Uncharacterized protein	C15C6.3 CELE_C15C6.3	1	13	13
C41D11.2	O01974	Eukaryotic translation initiation factor 3 subunit H (eIF3h)	eif-3.H C41D11.2	1	11	11
R07H5.3a	Q93931	NADH:Ubiquinone oxidoreductase Assembly Factor	nuaf-3 CELE_R07H5.3 R07H5.3	1	11	11
	Q9UAZ3	Deleted.		1	11	11
C32A3.2	Q09261	28S ribosomal protein S31, mitochondrial (MRP-S31) (S31mt)	mrps-31 C32A3.2	2	19	9.5
M18.7a	Q21559	Ref/ALY RNA export adaptor family	aly-3 CELE_M18.7 M18.7	1	9	9
E01G4.6	G5EDV0	Uncharacterized protein	CELE_E01G4.6 E01G4.6	2	16	8
F29G9.4a [G5ECG2-2]F29G9.4b [G5ECG2-1]	G5ECG2	Transcription factor fos-1	fos-1 evl-5 F29G9.4	1	8	8
R06C1.3a	Q9XVK6	WAVE (Actin cytoskeleton modulator) homolog	wve-1 CELE_R06C1.3 R06C1.3	1	8	8
B0379.1a	Q9XU45	Uncharacterized protein	B0379.1 CELE_B0379.1	1	8	8
R05G6.7	Q21752	Probable voltage-dependent anion-selective channel	vdac-1 R05G6.7	4	28	7
K11D9.2c	A8WI68	Calcium-transporting ATPase (EC 3.6.3.8)	sca-1 CELE_K11D9.2 K11D9.2	2	14	7
C54E4.2a	O44466	Vertebrate proteoglycan TESTican homolog	test-1 C54E4.2 CELE_C54E4.2	2	14	7
E02A10.1	Q93425	Putative 28S ribosomal protein S5, mitochondrial	mrps-5 E02A10.1	1	7	7
C32D5.11	Q18355	Uncharacterized protein	C32D5.11 CELE_C32D5.11	1	7	7
F40A3.6	O16266	Uncharacterized protein	CELE_F40A3.6 F40A3.6	8	49	6.125
T14G8.3a	Q22515	Uncharacterized protein	CELE_T14G8.3 T14G8.3	1	6	6
C05D11.10	Q11189	28S ribosomal protein S17, mitochondrial (MRP-S17) (S17mt)	mrps-17 C05D11.10	1	6	6
C25A1.11a [O02219-1]C25A1.11b [O02219-2]	O02219	Aryl hydrocarbon receptor nuclear translocator homolog (ARNT) (AHR-associated protein)	aha-1 C25A1.11	1	6	6
C07A12.4a	Q17770	Protein disulfide-isomerase 2 (EC 5.3.4.1) (PDI 1) (Prolyl 4-hydroxylase subunit beta-2)	pdi-2 C07A12.4	7	40	5.71429
F17C11.9a [P54412-1]F17C11.9b [P54412-2]F17C11.9c [P54412-3]	P54412	Probable elongation factor 1-gamma (EF-1-gamma) (eEF-1B gamma)	eef-1G F17C11.9	3	17	5.66667
C34C12.2	Q09495	Uncharacterized protein	C34C12.2 CELE_C34C12.2	10	56	5.6
D2024.6	P34685	F-actin-capping protein subunit alpha	cap-1 D2024.6	2	11	5.5
F02E8.1	Q19126	ATP Synthase B homolog	asb-2 CELE_F02E8.1 F02E8.1	3	16	5.33333
C17G10.9a [Q95QW0-1]C17G10.9b [Q95QW0-2]	Q95QW0	Eukaryotic translation initiation factor 3 subunit L (eIF3l)	eif-3.L C17G10.9	6	30	5
C32E8.11	P91133	E3 ubiquitin-protein ligase ubr-1 (EC 2.3.2.27) (N-recognin-1) (RING-type E3 ubiquitin transferase ubr-1) (Ubiquitin-protein ligase E3-alpha)	ubr-1 C32E8.11	4	20	5
T10B5.3a	O76407	Uncharacterized protein	CELE_T10B5.3 T10B5.3	4	20	5
F43E2.5	O02089	Methionine Sulfoxide Reductase A	msra-1 CELE_F43E2.5 F43E2.5	1	5	5
Y48G8AL.6	O76512	Regulator of nonsense transcripts 1 (EC 3.6.4.-) (ATP-dependent helicase smg-2) (Nonsense mRNA reducing factor 1) (Up-frameshift suppressor 1 homolog)	smg-2 Y48G8AL.6	1	5	5
T28D9.10a	Q10013	Probable small nuclear ribonucleoprotein Sm D1 (Sm-D1) (snRNP core protein D1)	snr-3 T28D9.10	1	5	5
F25B5.7a	B3GWA1	NONO (Conserved nuclear protein, aka PSF) homolog	nono-1 CELE_F25B5.7 F25B5.7	1	5	5
R11A8.7a [Q21920-1]R11A8.7b [Q21920-2]R11A8.7c [Q21920-3]R11A8.7d [Q21920-4]R11A8.7e [Q21920-5]R11A8.7f [Q21920-6]R11A8.7g [Q21920-7]R11A8.7h [Q21920-8]	Q21920	Ankyrin repeat and KH domain-containing protein mask-1 (Multiple ankyrin repeats single KH domain homolog)	mask-1 R11A8.7	1	5	5
C14A4.2	G5EFC8	Mammalian cell Death Associated Protein related	dap-3 C14A4.2 CELE_C14A4.2	1	5	5
K08D10.3a	Q21323	RNP (RRM RNA binding domain) containing	rnp-3 CELE_K08D10.3 K08D10.3	1	5	5
F39H12.3	Q20199	Uncharacterized protein	CELE_F39H12.3 F39H12.3	1	5	5
C24D10.6	O44133	Uncharacterized protein	C24D10.6 CELE_C24D10.6	1	5	5
F54E12.2	G5EEW5	Uncharacterized protein	CELE_F54E12.2 F54E12.2	1	5	5
Y47D3B.9	Q9XWZ9	BED-type zinc finger putative transcription factor	bed-2 CELE_Y47D3B.9 Y47D3B.9	1	5	5
T07F10.3	Q22318	Uncharacterized protein	CELE_T07F10.3 T07F10.3	1	5	5
Y37E3.3	Q9GR61	DNA-directed RNA polymerases I, II, and III subunit RPABC5 (RNA polymerases I, II, and III subunit ABC5)	rpb-10 Y37E3.3	1	5	5
T20B12.3	P41843	Uncharacterized protein T20B12.3	T20B12.3	1	5	5
F26F4.11	Q19826	Probable DNA-directed RNA polymerases I, II, and III subunit RPABC3 (RNA polymerases I, II, and III subunit ABC3) (RNA polymerase B subunit 8) (RPB8) (RPB17)	rpb-8 F26F4.11	1	5	5
B0281.3	O16614	Uncharacterized protein	B0281.3 CELE_B0281.3	1	5	5
C02F5.9	P34286	Proteasome subunit beta type-1 (EC 3.4.25.1) (Proteasome subunit beta 6)	pbs-6 C02F5.9	3	14	4.66667
M18.5	Q21554	DNA damage-binding protein 1 (Damage-specific DNA-binding protein 1)	ddb-1 M18.5	27	124	4.59259
F22B7.5a [Q8TA83-1]F22B7.5b [Q8TA83-2]	Q8TA83	DnaJ homolog dnj-10 (DnaJ domain protein 10)	dnj-10 F22B7.5	2	9	4.5
F09G8.3	P34388	Probable 40S ribosomal protein S9, mitochondrial (MRP-S9) (S9mt)	mrps-9 F09G8.3	2	9	4.5
C09B8.6a	Q17849	Heat Shock Protein	hsp-25 C09B8.6 CELE_C09B8.6	2	9	4.5
Y55F3AM.1	Q9N361	Probable 28S ribosomal protein S25, mitochondrial (MRP-S25) (S25mt)	mrps-25 Y55F3AM.1	2	9	4.5
D1086.5	O17728	Uncharacterized protein	CELE_D1086.5 D1086.5	2	9	4.5
T28F2.4a [O01658-1]T28F2.4b [O01658-2]	O01658	Bifunctional lysine-specific demethylase and histidyl-hydroxylase NO66 (EC 1.14.11.-) (EC 1.14.11.27) (Histone lysine demethylase NO66) (Jumanjic domain protein 1)	jmjc-1 T28F2.4	15	67	4.46667
F01G4.6b	G5ECU3	Uncharacterized protein	CELE_F01G4.6 F01G4.6	6	24	4
ZK1193.5a	Q86MI0	Uncharacterized protein	dve-1 CELE_ZK1193.5 ZK1193.5	5	20	4
F10C1.2a [Q19289-2]F10C1.2b [Q19289-1]	Q19289	Intermediate filament protein ifb-1 (Cel IF B1) (Intermediate filament protein B1) (IF-B1)	ifb-1 F10C1.2	2	8	4
K07A12.7	Q9NAP9	28S ribosomal protein S15, mitochondrial (MRP-S15) (S15mt)	mrps-15 K07A12.7	2	8	4
Y53F4B.42	Q2MDF2	Methyltransferase-like protein (EC 2.1.1.-)	metl-2 CELE_Y53F4B.42 Y53F4B.42	2	8	4
C33G3.6	Q93321	Uncharacterized protein	C33G3.6 CELE_C33G3.6	2	8	4
C02B4.1	G5ECS8	A disintegrin and metalloproteinase with thrombospondin motifs adt-1 (ADAMTS adt-1) (EC 3.4.24.-)	adt-1 C02B4.1	2	8	4
Y63D3A.5	Q9U1W1	TFG related	tfg-1 CELE_Y63D3A.5 Y63D3A.5	1	4	4
F25G6.9	O16928	Uncharacterized protein	CELE_F25G6.9 F25G6.9	1	4	4
F21F8.7	O01530	Aspartic protease 6 (EC 3.4.23.-)	asp-6 F21F8.7	1	4	4
Y71H2AM.8	Q9BL48	SET (Trithorax/polycomb) domain containing	set-27 CELE_Y71H2AM.8 Y71H2AM.8	1	4	4
ZK546.14a	Q23525	Uncharacterized protein ZK546.14	ZK546.14	1	4	4
F37F2.2	O61749	Probable signal recognition particle 19 kDa protein (SRP19)	F37F2.2	1	4	4
K08H2.8	Q21372	Nuclear Hormone Receptor family	nhr-32 CELE_K08H2.8 K08H2.8	1	4	4
Y54E10BR.3	Q9N3D1	Uncharacterized protein	CELE_Y54E10BR.3 Y54E10BR.3	1	4	4
F35H10.4	G5EEK9	V-type proton ATPase subunit a	vha-5 CELE_F35H10.4 F35H10.4	1	4	4
B0414.3	O01833	Histone H1.5 (Histone H1-like protein 5)	hil-5 B0414.3	1	4	4
T05C3.5	O16303	DNaJ domain (Prokaryotic heat shock protein)	dnj-19 CELE_T05C3.5 T05C3.5	17	67	3.94118
C42C1.5	A3QMC8	Mannose-1-phosphate guanyltransferase beta (EC 2.7.7.13) (GDP-mannose pyrophosphorylase B) (GTP-mannose-1-phosphate guanylyltransferase beta)	tag-335 C42C1.5	6	23	3.83333
C27D11.1	P34339	Eukaryotic translation initiation factor 3 subunit A (eIF3a) (Egg-laying defective protein 45) (Eukaryotic translation initiation factor 3 subunit 10)	egl-45 eif-3.A C27D11.1	23	88	3.82609
F10D11.1	P31161	Superoxide dismutase [Mn] 1, mitochondrial (EC 1.15.1.1)	sod-2 sdm-1 F10D11.1	4	15	3.75
F29C4.7a	H2KYB8	Glutamate Receptor Level Decreased	grld-1 CELE_F29C4.7 F29C4.7	4	15	3.75
W09C3.6	O02658	Serine/threonine-protein phosphatase PP1-gamma (EC 3.1.3.16) (CeGLC-7-gamma) (Glc seven-like phosphatase 3)	gsp-3 W09C3.6	7	26	3.71429
R03D7.1	Q09582	Probable methionine synthase (EC 2.1.1.13) (5-methyltetrahydrofolate--homocysteine methyltransferase) (Vitamin-B12 dependent methionine synthase) (MS)	metr-1 R03D7.1	19	70	3.68421
D1054.2	Q27488	Proteasome subunit alpha type-2 (Proteasome subunit alpha 2) (EC 3.4.25.1)	pas-2 D1054.2	3	11	3.66667
K04G2.1	Q21230	Eukaryotic translation initiation factor 2 subunit 2 (Eukaryotic translation initiation factor 2 subunit beta) (eIF-2-beta)	K04G2.1	3	11	3.66667
B0304.1a [P22980-2]B0304.1b [P22980-1]B0304.1c [P22980-3]	P22980	Myoblast determination protein 1 homolog (MyoD protein 1) (Helix-loop-helix protein 1)	hlh-1 B0304.1	9	32	3.55556
T04A8.14	P34703	Suppressor of Ty 6 homolog (Abnormal embryogenesis protein 5)	emb-5 T04A8.14	6	21	3.5
F11A10.1a [P54816-1]F11A10.1b [P54816-2]	P54816	Tat-binding homolog 7 (Lin-48 expression abnormal protein 1)	lex-1 F11A10.1	6	21	3.5
F52E1.7a	Q20660	Heat Shock Protein	hsp-17 CELE_F52E1.7 F52E1.7	4	14	3.5
C33H5.17	Q18418	Zinc finger G-PAtch domain-containing protein homolog	zgpa-1 C33H5.17 CELE_C33H5.17	4	14	3.5
F35G12.8	Q20060	Structural maintenance of chromosomes protein 4 (SMC protein 4) (SMC-4)	smc-4 F35G12.8	2	7	3.5
C42C1.14	A3QMC5	Ribosomal Protein, Large subunit	rpl-34 C42C1.14 CELE_C42C1.14	2	7	3.5
W10D5.2	Q94360	Probable NADH dehydrogenase [ubiquinone] iron-sulfur protein 7, mitochondrial (EC 1.6.5.3) (EC 1.6.99.3) (Complex I-20kD) (CI-20kD) (NADH-ubiquinone oxidoreductase 20 kDa subunit)	nduf-7 W10D5.2	2	7	3.5
H05G16.1c	G5EDC0	FERM domain (Protein4.1-ezrin-radixin-moesin) family	frm-3 CELE_H05G16.1 H05G16.1	2	7	3.5
T19D2.2a	G5EG43	Putative prenylated protein tyrosine phosphatase	PRL-1 CELE_T19D2.2 T19D2.2	2	7	3.5
W07G4.7	B1Q264	Uncharacterized protein	CELE_W07G4.7 W07G4.7	2	7	3.5
F56D12.5a	H2KYR1	VIG (Drosophila Vasa Intronic Gene) ortholog	vig-1 CELE_F56D12.5 F56D12.5	5	17	3.4
K07A1.12	P90916	Probable histone-binding protein lin-53 (Abnormal cell lineage protein 53) (Synthetic multivulva protein p48)	lin-53 rba-2 K07A1.12	18	60	3.33333
F14B4.3	Q27493	DNA-directed RNA polymerase subunit beta (EC 2.7.7.6)	rpoa-2 CELE_F14B4.3 F14B4.3	3	10	3.33333
B0511.6	O61815	RNA helicase (EC 3.6.4.13)	B0511.6 CELE_B0511.6	3	10	3.33333
C06C3.1d	G5EG29	Uncharacterized protein	mel-11 C06C3.1 CELE_C06C3.1	10	33	3.3
C14A4.14	Q9U3Q0	Mitochondrial Ribosomal Protein, Small	mrps-22 C14A4.14 CELE_C14A4.14	7	23	3.28571
F39B2.10	O45502	DNaJ domain (Prokaryotic heat shock protein)	dnj-12 CELE_F39B2.10 F39B2.10	20	65	3.25
F48E3.3	Q9GPA0	UDP-Glucose Glycoprotein glucosylTransferase	uggt-1 CELE_F48E3.3 F48E3.3	8	26	3.25
Y37D8A.1	Q9XWV3	Probable actin-related protein 2/3 complex subunit 3 (Arp2/3 complex 21 kDa subunit) (p21-ARC)	arx-5 Y37D8A.1	4	13	3.25
Y67D8A.2a	H2L0I5	Phosphorylase b kinase regulatory subunit	CELE_Y67D8A.2 Y67D8A.2	4	13	3.25
T01G9.5a [P34808-1]T01G9.5b [P34808-2]	P34808	Meiotic spindle formation protein mei-1 (EC 3.6.4.3) (Katanin p60 ATPase-containing subunit A1) (Katanin p60 subunit A1) (p60 katanin)	mei-1 T01G9.5	10	32	3.2
C06A6.5	Q17688	Thioredoxin domain-containing protein C06A6.5	C06A6.5	5	16	3.2
C44B7.1	Q10920	Probable 26S proteasome non-ATPase regulatory subunit 9	psmd-9 C44B7.1	6	19	3.16667
K08F11.3	Q94261	COP9/Signalosome and eIF3 complex-shared subunit 1 (COP9 signalosome complex subunit 7) (Signalosome subunit 7) (Eukaryotic translation initiation factor 3 subunit M) (eIF3m)	cif-1 csn-7 eif-3.M K08F11.3	8	25	3.125
F54D8.3a	Q20780	ALdehyde deHydrogenase	alh-1 CELE_F54D8.3 F54D8.3	25	76	3.04
ZK1251.9a	Q21106	DDB1- and CUL4-associated factor homolog 1	dcaf-1 ZK1251.9	47	141	3
K07G5.6	G5EBW5	FErroChelatase-Like	fecl-1 CELE_K07G5.6 K07G5.6	7	21	3
ZK430.1	Q23495	HEAT repeat-containing protein 1 homolog (Target of erk kinase protein 1)	toe-1 ZK430.1	4	12	3
F25H2.5	Q93576	Nucleoside diphosphate kinase (EC 2.7.4.6)	ndk-1 CELE_F25H2.5 F25H2.5	3	9	3
F21C10.10	Q19660	Uncharacterized protein	CELE_F21C10.10 F21C10.10	3	9	3
F56D12.4b	G4RZC9	JNK Interacting Protein (Scaffold protein)	jip-1 CELE_F56D12.4 F56D12.4	3	9	3
T05G5.10b	G1K0V8	Eukaryotic translation initiation factor 5A (eIF-5A)	iff-1 CELE_T05G5.10 T05G5.10	2	6	3
K11B4.1	G5ECC9	Uncharacterized protein	CELE_K11B4.1 K11B4.1	2	6	3
K12H4.7a [P34528-1]K12H4.7b [P34528-2]	P34528	Putative serine protease K12H4.7 (EC 3.4.-.-)	K12H4.7	2	6	3
Y43F8C.8	Q9XWP0	Mitochondrial Ribosomal Protein, Small	mrps-28 CELE_Y43F8C.8 Y43F8C.8	2	6	3
C49F8.3	Q18709	Uncharacterized protein	C49F8.3 CELE_C49F8.3	2	6	3
ZC376.6b	E5QCH1	Uncharacterized protein	CELE_ZC376.6 ZC376.6	2	6	3
F02E9.2a [P92186-1]F02E9.2b [P92186-2]	P92186	Protein lin-28 (Abnormal cell lineage protein 28)	lin-28 F02E9.2	2	6	3
F52A8.6a [Q19143-2]F52A8.6c [Q19143-1]	Q19143	NF-kappa-B inhibitor-interacting Ras-like protein (Kappa B-Ras) (KappaB-Ras)	kbrl-1 F52A8.6	2	6	3
F57B10.3a [G5EFZ1-1]F57B10.3b [G5EFZ1-2]	G5EFZ1	2,3-bisphosphoglycerate-independent phosphoglycerate mutase (iPGM) (EC 5.4.2.12) (Cofactor-independent phosphoglycerate mutase homolog)	ipgm-1 F57B10.3	1	3	3
E02D9.1c	Q4W4Y5	Uncharacterized protein	CELE_E02D9.1 E02D9.1	1	3	3
ZK829.7	Q23624	Uncharacterized protein	CELE_ZK829.7 ZK829.7	1	3	3
Y66D12A.9	Q95PZ7	Uncharacterized protein	CELE_Y66D12A.9 Y66D12A.9	1	3	3
W02A2.2	Q9XUB7	Fatty Acid/Retinol binding protein	far-6 CELE_W02A2.2 W02A2.2	1	3	3
	B6EU49	Alkali myosin light chain long isoform	mlc-3	1	3	3
F46E10.8	Q9UAV3	Ubiquitin carboxyl-terminal hydrolase (EC 3.4.19.12)	ubh-1 CELE_F46E10.8 F46E10.8	1	3	3
C10G11.7a	P91027	Calponin Homology Domain containing Protein	chdp-1 C10G11.7 CELE_C10G11.7	1	3	3
K08D10.4	Q21322	RNP (RRM RNA binding domain) containing	rnp-2 CELE_K08D10.4 K08D10.4	1	3	3
R13A5.12	Q95Y89	Pescadillo homolog (Lipid depleted protein 7)	lpd-7 R13A5.12	1	3	3
PAR2.1	P34496	Single-stranded DNA-binding protein, mitochondrial	mtss-1 PAR2.1	1	3	3
F54C8.3	P34441	Abnormal embryogenesis protein 30	emb-30 F54C8.3	1	3	3
ZK484.3	O44895	Uncharacterized protein	CELE_ZK484.3 ZK484.3	1	3	3
C46F11.4	Q93382	Uncharacterized protein	C46F11.4 CELE_C46F11.4	1	3	3
C43E11.9	P91154	60S ribosome subunit biogenesis protein NIP7 homolog	C43E11.9 CELE_C43E11.9	1	3	3
T04D3.5	O02299	Uncharacterized protein	CELE_T04D3.5 T04D3.5	1	3	3
Y55F3BL.1	C0VXV6	Mitochondrial Ribosomal Protein, Large	mrpl-46 CELE_Y55F3BL.1 Y55F3BL.1	1	3	3
C44F1.3	Q18625	Galectin	lec-4 C44F1.3 CELE_C44F1.3	1	3	3
C25A1.13	O02220	Mitochondrial Ribosomal Protein, Large	mrpl-34 C25A1.13 CELE_C25A1.13	1	3	3
C26B2.3a [Q18192-1]C26B2.3c [Q18192-3]	Q18192	Nuclear hormone receptor family member nhr-31	nhr-31 C26B2.3	1	3	3
K04F10.6a	O44768	MUTator	mut-2 CELE_K04F10.6 K04F10.6	1	3	3
K01C8.1	Q21080	Uncharacterized protein	CELE_K01C8.1 K01C8.1	1	3	3
Y47G6A.13	Q9N3T7	Uncharacterized protein	CELE_Y47G6A.13 Y47G6A.13	1	3	3
Y38C1BA.2a	G5EGI2	Synapsin	snn-1 syn CELE_Y38C1BA.2 Y38C1BA.2	1	3	3

## Sheet: Supplementary Data 1c
Supplementary Data 1C IP: NFKI-1::GFP
Cross-reference (WormBase)	Entry	Protein names	Gene names	Control 1 (nfki-1p::GFP)	NFKI-1 WT	Ratio 1	Control 2 (AX204)	NFKI-1::GFP; ilcr-1; ilcr-2	Ratio 2
C34C12.8	Q18421	GrpE protein homolog, mitochondrial	C34C12.8	0	47	*	4	14	3.5
F22D3.6	G5EG87	MALT1 paracaspase homolog (Paracaspase)	malt-1 CELE_F22D3.6 F22D3.6	0	24	*	0	37	*
C33A11.4a	G5EC57	Uncharacterized protein	svh-5 tag-97 C33A11.4 CELE_C33A11.4	0	23	*	0	50	*
F57B10.11	O44739	BAG family molecular chaperone regulator 1	bag-1 F57B10.11	0	23	*	0	50	*
C52B11.2	Q18776	INSOmniac (Drosophila sleep affecting) homolog	inso-1 C52B11.2 CELE_C52B11.2	0	19	*	0	8	*
K04A8.6a	Q94251	F-box protein dre-1 (Daf-12 redundant function protein)	dre-1 K04A8.6	0	16	*	0	4	*
ZC412.3a	Q23307	Uncharacterized protein ZC412.3	ZC412.3	0	16	*	5	32	6.4
C09B8.6a	Q17849	Heat Shock Protein	hsp-25 C09B8.6 CELE_C09B8.6	0	13	*	2	13	6.5
K09B11.1b	F5GUH7	Pelle/IL-1 receptor associated Kinase (IRAK)	pik-1 CELE_K09B11.1 K09B11.1	0	12	*	0	16	*
C36B1.3	Q93338	RNA Polymerase II (B) subunit	rpb-3 C36B1.3 CELE_C36B1.3	0	12	*	0	4	*
K07G5.6	G5EBW5	FErroChelatase-Like	fecl-1 CELE_K07G5.6 K07G5.6	0	9	*	1	4	4
C15B12.6a	Q18008	ACT1-Like	actl-1 C15B12.6 CELE_C15B12.6	0	8	*	0	10	*
W03F8.1	O44572	Troponin I 4 (CeTNI-4) (TnI 4)	tni-4 W03F8.1	0	7	*	0	6	*
C25H3.7a	Q8MQC1	Uncharacterized protein	C25H3.7 CELE_C25H3.7	0	7	*	0	5	*
R10E11.3a [P34547-1]R10E11.3b [P34547-2]	P34547	Ubiquitin carboxyl-terminal hydrolase 46 (EC 3.4.19.12) (Deubiquitinating enzyme) (Ubiquitin thioesterase) (Ubiquitin-specific-processing protease)	usp-46 R10E11.3	0	6	*	0	7	*
ZK652.9	P34666	2-methoxy-6-polyprenyl-1,4-benzoquinol methylase, mitochondrial (EC 2.1.1.201) (Ubiquinone biosynthesis methyltransferase COQ5)	coq-5 ZK652.9	0	6	*	0	4	*
F21H11.2a	Q5DX48	Sensory AXon guidance	sax-2 CELE_F21H11.2 F21H11.2	0	6	*	0	4	*
F53A2.6a	D1MN85	Initiation Factor 4E (eIF4E) family	ife-1 CELE_F53A2.6 F53A2.6	0	6	*	2	8	4
T14G12.3	Q22508	Uncharacterized protein	tag-18 CELE_T14G12.3 T14G12.3	0	5	*	0	4	*
Y18H1A.4	Q9BL94	Uncharacterized protein	CELE_Y18H1A.4 Y18H1A.4	0	5	*	1	5	5
Y32H12A.8	Q9N533	Uncharacterized protein	CELE_Y32H12A.8 Y32H12A.8	0	5	*	1	4	4
K10C9.3	O61887	Uncharacterized protein	CELE_K10C9.3 K10C9.3	0	5	*	1	3	3
D1022.4	Q18926	Uncharacterized protein	CELE_D1022.4 D1022.4	0	4	*	0	7	*
C46G7.2	O02141	Uncharacterized protein	C46G7.2 CELE_C46G7.2	0	4	*	0	4	*
C18B2.3	Q18074	Uncharacterized protein	C18B2.3 CELE_C18B2.3	0	4	*	0	4	*
T09B4.10	G5ECY6	C-term of Hsp70-iNteracting protein (CHIP family) (Hsp70-interacting protein)	chn-1 1G758 CELE_T09B4.10 T09B4.10	0	4	*	0	3	*
T05F1.10	O18030	DeHydrogenases, Short chain	dhs-4 CELE_T05F1.10 T05F1.10	0	4	*	0	2	*
R07G3.5	Q09422	Serine/threonine-protein phosphatase Pgam5, mitochondrial (EC 3.1.3.16) (Phosphoglycerate mutase family member 5 homolog)	pgam-5 R07G3.5	0	4	*	2	26	13
R04A9.4	Q21693	Eukaryotic translation initiation factor 4E-2 (eIF-4E-2) (eIF4E-2) (eIF-4F 25 kDa subunit) (mRNA cap-binding protein)	ife-2 R04A9.4	0	4	*	1	5	5
R05D8.8	Q9N5G3	DeHydrogenases, Short chain	dhs-14 CELE_R05D8.8 R05D8.8	0	4	*	2	7	3.5
ZK1058.6	Q23384	NITrilase	nit-1 CELE_ZK1058.6 ZK1058.6	0	4	*	2	7	3.5
C44B7.12	Q8IG39	Adenosine deaminase-like protein (EC 3.5.4.-)	C44B7.12	0	3	*	0	7	*
C44C11.1a	G5EBK8	GTP binding protein (R-RAS related) (R-ras1 homolog)	ras-1 R-ras1 ras1 C44C11.1 CELE_C44C11.1	0	3	*	0	6	*
F55F3.1	Q9XUY2	AMP-Activated Kinase Beta subunit	aakb-1 CELE_F55F3.1 F55F3.1	0	3	*	0	4	*
T22B7.7	Q23044	Uncharacterized protein	CELE_T22B7.7 T22B7.7	0	3	*	0	4	*
H38K22.2a [Q9U3C8-1]H38K22.2b [Q9U3C8-2]	Q9U3C8	Defective in cullin neddylation protein 1	dcn-1 H38K22.2	0	3	*	0	3	*
C06A12.3a	Q9XU41	Uncharacterized protein	C06A12.3 CELE_C06A12.3	0	3	*	0	2	*
F46A9.4	G5EDD8	SKR-2 (SKp1 Related (Ubiquitin ligase complex component))	skr-2 CELE_F46A9.4 F46A9.4	0	3	*	0	2	*
F58G1.4	O62277	DAF-16/FOXO Controlled, germline Tumor affecting	dct-18 CELE_F58G1.4 F58G1.4	0	3	*	1	10	10
C47G2.1	Q03755	Cuticlin-1	cut-1 C47G2.1	0	3	*	2	8	4
C01G10.7	Q93167	Uncharacterized protein	C01G10.7 CELE_C01G10.7	0	3	*	3	11	3.66667
C30G7.1	Q18336	Histone H1.X (Histone H1-like protein 1)	hil-1 C30G7.1	0	2	*	0	4	*
F25H2.1	Q93565	ToLlIp homolog	tli-1 CELE_F25H2.1 F25H2.1	0	2	*	0	3	*
W09B6.4a	H2L0M1	Uncharacterized protein	CELE_W09B6.4 W09B6.4	0	2	*	0	3	*
T24C4.1	Q9TZ33	Ubiquinol-Cytochrome c oxidoReductase complex	ucr-2.3 CELE_T24C4.1 T24C4.1	0	2	*	0	2	*
M01E11.4	G4SL51	Prion-like-(Q/N-rich)-domain-bearing protein	pqn-52 CELE_M01E11.4 M01E11.4	0	2	*	1	6	6
R10E11.1a [P34545-2]R10E11.1b [P34545-1]R10E11.1c [P34545-3]	P34545	Protein cbp-1 (EC 2.3.1.48)	cbp-1 R10E11.1	3	422	140.667	1	252	252
C33A11.1	G5EDE9	Nuclear Factor of Kappa light polypeptide gene enhancer in b(B)-cells n	nfki-1 nbid-1 C33A11.1 CELE_C33A11.1	88	9519	108.17	60	4925	82.0833
K10B2.1a	Q09990	F-box/WD repeat-containing protein lin-23 (Abnormal cell lineage protein 23)	lin-23 K10B2.1	1	89	89	0	155	*
R12B2.5a [Q21955-1]R12B2.5b [Q21955-2]	Q21955	Mediator of RNA polymerase II transcription subunit 15 (Mediator complex subunit 15)	mdt-15 R12B2.5	1	51	51	0	29	*
Y48G1C.9	Q9BL76	Uncharacterized protein	CELE_Y48G1C.9 Y48G1C.9	1	40	40	0	7	*
F10G7.10a	Q1W0R7	Uncharacterized protein	CELE_F10G7.10 F10G7.10	3	87	29	0	4	*
T23B12.4	O17003	N-alpha-AcetylTransferase C complex subunit	natc-1 CELE_T23B12.4 T23B12.4	5	139	27.8	2	167	83.5
0	Q23308	Deleted.	0	1	27	27	0	22	*
Y57A10A.26	Q9NA74	Uncharacterized protein	CELE_Y57A10A.26 Y57A10A.26	1	18	18	0	8	*
F46A9.5	G5ECU1	Skp1-related protein	skr-1 F46A9.5	2	29	14.5	3	9	3
B0238.10	O16486	N-alpha-AcetylTransferase C complex subunit	natc-2 B0238.10 CELE_B0238.10	7	87	12.4286	4	88	22
M153.1	Q21544	Uncharacterized protein	CELE_M153.1 M153.1	2	24	12	13	42	3.23077
ZK1248.16	G5EFI4	Galectin	lec-5 CELE_ZK1248.16 ZK1248.16	1	12	12	3	17	5.66667
C03C10.1	P42168	Casein kinase I isoform alpha (CKI-alpha) (EC 2.7.11.1) (CK1)	kin-19 C03C10.1	14	154	11	15	85	5.66667
Y104H12D.2	Q9N5A2	Uncharacterized protein	CELE_Y104H12D.2 Y104H12D.2	1	11	11	0	2	*
Y23H5A.7	O76618	Cysteinyl Amino-acyl tRNA Synthetase	cars-1 CELE_Y23H5A.7 Y23H5A.7	19	207	10.8947	13	188	14.4615
T02E1.5a [A5JYX5-2]T02E1.5b [A5JYX5-1]T02E1.5c [A5JYX5-3]	A5JYX5	Protein dhs-3 (Alcohol dehydrogenase dhs-3) (EC 1.1.1.1)	dhs-3 T02E1.5	2	20	10	1	14	14
F10E7.5	Q19302	Ribosome assembly factor mrt4	CELE_F10E7.5 F10E7.5	1	10	10	1	3	3
T24F1.1	Q22743	RAs-related GTP-binding protein A	raga-1 CELE_T24F1.1 T24F1.1	1	9	9	1	16	16
M04G12.2	P92005	CathePsin Z	cpz-2 CELE_M04G12.2 M04G12.2	1	9	9	1	6	6
F26D10.3	P09446	Heat shock 70 kDa protein A	hsp-1 hsp70a F26D10.3	232	2029	8.74569	121	1072	8.8595
D1054.11	Q18947	Uterine Lumin Expressed/locailized	ule-3 CELE_D1054.11 D1054.11	2	16	8	5	20	4
C34C12.5	Q09497	Ras SUppressor homolog	rsu-1 C34C12.5 CELE_C34C12.5	1	8	8	0	9	*
T20B12.7	P41847	Anamorsin homolog (Fe-S cluster assembly protein DRE2 homolog)	T20B12.7	2	14	7	2	7	3.5
F40G9.17	C0Z1Y9	Uncharacterized protein	CELE_F40G9.17 F40G9.17	1	7	7	1	5	5
T14G8.3	Q22515	Uncharacterized protein	CELE_T14G8.3 T14G8.3	13	86	6.61538	11	50	4.54545
H10D18.2	Q9N5N3	SCP-Like extracellular protein	scl-12 CELE_H10D18.2 H10D18.2	1	6	6	0	4	*
F46F2.2aF46F2.2bF46F2.2cF46F2.2dF46F2.2eF46F2.2f	Q20471	Casein kinase I isoform delta (EC 2.7.11.1) (Protein kinase 20)	kin-20 F46F2.2	2	10	5	0	7	*
B0348.6a [O61955-2]B0348.6b [O61955-1]B0348.6c [O61955-3]	O61955	Eukaryotic translation initiation factor 4E-3 (eIF-4E-3) (eIF4E-3) (eIF-4F 25 kDa subunit) (mRNA cap-binding protein)	ife-3 B0348.6	2	10	5	3	11	3.66667
C48B4.1	P34355	Probable peroxisomal acyl-coenzyme A oxidase 1.5 (AOX 1.5) (Acyl-CoA oxidase 1.5) (EC 1.3.3.6)	acox-1.5 acox-5 C48B4.1	1	5	5	0	10	*
D2024.6	P34685	F-actin-capping protein subunit alpha	cap-1 D2024.6	1	5	5	3	11	3.66667
T05G5.3	P34556	Cyclin-dependent kinase 1 (CDK1) (EC 2.7.11.22) (EC 2.7.11.23) (Cell division control protein 2 homolog) (Cell division protein kinase 1) (p34 protein kinase)	cdk-1 ncc-1 T05G5.3	2	9	4.5	0	8	*
C30C11.4	Q05036	Heat shock protein 110	hsp-110 C30C11.4	45	198	4.4	27	95	3.51852
Y53H1B.2	G5EDV7	Uncharacterized protein	CELE_Y53H1B.2 Y53H1B.2	3	13	4.33333	2	7	3.5
C17E4.9a	Q93235	Sodium/potassium-transporting ATPase subunit beta-1 (Sodium/potassium-dependent ATPase subunit beta-1)	nkb-1 C17E4.9	6	25	4.16667	2	10	5
T24H7.2	Q22758	Uncharacterized protein	CELE_T24H7.2 T24H7.2	9	36	4	4	12	3
F36H9.3	O16619	DeHydrogenases, Short chain	dhs-13 CELE_F36H9.3 F36H9.3	4	16	4	4	13	3.25
ZK1073.1	O02485	Uncharacterized protein ZK1073.1	ZK1073.1	2	8	4	1	33	33
F39H12.3	Q20199	Uncharacterized protein	CELE_F39H12.3 F39H12.3	1	4	4	0	9	*
K12D12.2	Q21436	Nuclear Pore complex Protein	npp-3 CELE_K12D12.2 K12D12.2	1	4	4	0	2	*
R12H7.2	Q21966	ASpartyl Protease	asp-4 CELE_R12H7.2 R12H7.2	25	89	3.56	17	69	4.05882
F35G12.4a [Q20059-1]F35G12.4b [Q20059-2]F35G12.4c [Q20059-3]	Q20059	WD repeat-containing protein 48 homolog	wdr-48 F35G12.4	2	7	3.5	0	13	*
F42A8.2	Q09545	Succinate dehydrogenase [ubiquinone] iron-sulfur subunit, mitochondrial (EC 1.3.5.1) (Iron-sulfur subunit of complex II) (Ip)	sdhb-1 tag-55 F42A8.2	2	7	3.5	2	12	6
F39B2.10	O45502	DNaJ domain (Prokaryotic heat shock protein)	dnj-12 CELE_F39B2.10 F39B2.10	3	10	3.33333	4	15	3.75
M01D7.2a	G5EED5	Secretory carrier-associated membrane protein (Secretory carrier membrane protein)	scm-1 SC CELE_M01D7.2 M01D7.2	3	10	3.33333	1	3	3
C15H9.6a	P27420	Heat shock 70 kDa protein C	hsp-3 hsp70c C15H9.6	65	213	3.27692	32	160	5
C37H5.8	P11141	Heat shock 70 kDa protein F, mitochondrial	hsp-6 hsp70f C37H5.8	65	210	3.23077	41	147	3.58537
Y57G11C.3a [O18229-1]Y57G11C.3b [O18229-2]	O18229	Putative 6-phosphogluconolactonase (6PGL) (EC 3.1.1.31)	Y57G11C.3	4	12	3	5	18	3.6
ZC204.12	P91544	Uncharacterized protein	CELE_ZC204.12 ZC204.12	3	9	3	0	5	*
C50D2.5	Q8ITY4	Splicing factor 3B subunit 6-like protein (Pre-mRNA branch site p14-like protein)	C50D2.5	2	6	3	0	3	*
C43E11.9	P91154	60S ribosome subunit biogenesis protein NIP7 homolog	C43E11.9 CELE_C43E11.9	2	6	3	0	2	*
T01G9.6a [P28548-1]T01G9.6b [P28548-2]	P28548	Casein kinase II subunit beta (CK II beta)	kin-10 kin-5 T01G9.6	1	3	3	0	7	*
F54E7.7	P53806	Calcipressin-like protein (Down syndrome candidate region 1-like protein) (Regulator of calcineurin)	rcan-1 dscr1l rcn-1 F54E7.7	1	3	3	0	3	*
T11F9.11	Q22392	DeHydrogenases, Short chain	dhs-19 CELE_T11F9.11 T11F9.11	1	3	3	0	3	*
Y73C8B.3	Q9N4E2	Uncharacterized protein	CELE_Y73C8B.3 Y73C8B.3	1	3	3	1	4	4

## Sheet: Supplementary Data 1d
Supplementary Data 1D IP: MALT-1::GFP
Cross-reference (WormBase)	Entry	Protein names	Gene names	Control 1 (DAF-25::GFP)	MALT-1::GFP 1	Ratio 1	Control 2 (F34D10.6::GFP)	MALT-1::GFP 2	Ratio 2	Control 3 (DAF-25::GFP)	MALT-1::GFP 3	Ratio 3
F22D3.6	G5EG87	MALT1 paracaspase homolog (Paracaspase)	malt-1 CELE_F22D3.6 F22D3.6	0	1091	*	303	22670	74.8185	329	1639	4.98176
F13B10.1f	Q5I9W0	TIR (Toll and Interleukin 1 Receptor) domain protein (Toll and interleukin 1 receptor domain protein isoform c)	tir-1 CELE_F13B10.1 F13B10.1	0	66	*	0	357	*	18	109	6.05556
C18D11.4a	Q9XTZ2	SR Protein (Splicing factor)	rsp-8 C18D11.4 CELE_C18D11.4	0	54	*	0	34	*	0	54	*
K09B11.1b	F5GUH7	Pelle/IL-1 receptor associated Kinase (IRAK)	pik-1 CELE_K09B11.1 K09B11.1	0	24	*	0	141	*	0	27	*
Y111B2A.18	Q9NEW6	Probable splicing factor, arginine/serine-rich 3 (CeSF2) (CeSF2/ASF)	rsp-3 Y111B2A.18	0	21	*	0	127	*	0	55	*
W02B12.3a [Q23121-1]W02B12.3b [Q23121-2]W02B12.3c	Q23121	Probable splicing factor, arginine/serine-rich 1 (CeSRp75) (RNA-binding protein srp-5)	rsp-1 srp-5 W02B12.3	0	21	*	0	123	*	0	38	*
K10C3.6e	E5QCI8	Nuclear Hormone Receptor family	nhr-49 CELE_K10C3.6 K10C3.6	0	19	*	0	2	148	0	52	*
W02B12.2	Q23120	Probable splicing factor, arginine/serine-rich 2 (CeSRp40) (RNA-binding protein srp-4)	rsp-2 srp-4 W02B12.2	0	14	*	0	30	*	0	33	*
C15B12.6a	Q18008	ACT1-Like	actl-1 C15B12.6 CELE_C15B12.6	0	14	*	0	70	*	0	18	*
Y76B12C.6b	U4PBZ1	Uncharacterized protein	CELE_Y76B12C.6 Y76B12C.6	0	14	*	1	122	122	2	39	19.5
Y87G2A.1	Q9U1Q6	Uncharacterized protein	CELE_Y87G2A.1 Y87G2A.1	0	13	*	0	208	*	0	23	116
Y113G7B.12	Q9NAL5	Uncharacterized protein	CELE_Y113G7B.12 Y113G7B.12	0	13	*	0	83	*	3	10	3.33333
W04D2.4	Q23159	Uncharacterized protein	CELE_W04D2.4 W04D2.4	0	11	*	0	105	*	18	164	9.11111
F11A10.8	Q7YTG9	Cleavage and Polyadenylation Specificity Factor	cpsf-4 CELE_F11A10.8 F11A10.8	0	10	*	0	47	*	0	31	*
C33A11.1	G5EDE9	Nuclear Factor of Kappa light polypeptide gene enhancer in b(B)-cells n	nfki-1 nbid-1 C33A11.1 CELE_C33A11.1	0	8	*	0	133	*	1	23	23
F09E5.12	Q19261	Uncharacterized protein	CELE_F09E5.12 F09E5.12	0	7	*	0	10	*	0	9	*
D2030.2a	P90788	Uncharacterized protein	CELE_D2030.2 D2030.2	0	6	*	14	71	5.07143	2	8	4
Y38A10A.6	Q9UAX9		smut-1 CELE_Y38A10A.6 Y38A10A.6	0	5	*	0	10	*	0	2	*
K11E4.5aK11E4.5b	Q9GTD4	Nuclear hormone receptor family member nhr-71	nhr-71 K11E4.5	0	5	*	0	97	*	2	45	22.5
R06A4.9a	U4PCM1	Polyadenylation Factor Subunit homolog	pfs-2 CELE_R06A4.9 R06A4.9	0	5	*	1	152	152	5	37	7.4
C16C10.10	Q09253	Glyoxalase 1 (CeGly) (Glyoxalase domain-containing protein 4)	glod-4 tag-73 C16C10.10	0	4	*	0	4	*	0	6	*
Y50D7A.3a	Q9N3L4	Uncharacterized protein	CELE_Y50D7A.3 Y50D7A.3	0	4	*	0	11	*	0	4	*
R09B3.5	A0A023T4K3	Mago nashi protein	mag-1 CELE_R09B3.5 R09B3.5	0	4	*	2	12	6	0	3	*
R07E5.14	Q21832	RNA-binding protein 8A	rnp-4 RBM8 Y14 CELE_R07E5.14 R07E5.14	0	4	*	1	6	6	0	2	*
Y67H2A.1	Q95PY8	Cleavage and Polyadenylation Specificity Factor	cpsf-3 CELE_Y67H2A.1 Y67H2A.1	1	26	26	17	120	7.05882	0	32	*
C14B9.8	P34335	Probable phosphorylase b kinase regulatory subunit alpha (Phosphorylase kinase subunit alpha)	C14B9.8	1	26	26	6	59	9.83333	1	15	15
T13H5.4	Q22469	Uncharacterized protein	CELE_T13H5.4 T13H5.4	2	47	23.5	7	198	28.2857	0	64	*
F11A10.2	Q19335	REversed POlarity in early embryos	repo-1 CELE_F11A10.2 F11A10.2	1	18	18	6	49	8.16667	1	35	35
F32D1.9a	O16293	Factor Interacting with Poly(A) Polymerase	fipp-1 CELE_F32D1.9 F32D1.9	1	15	15	1	15	15	0	18	*
W08E3.1	P91918	Probable small nuclear ribonucleoprotein-associated protein B (snRNP-B) (Sm protein B) (Sm-B) (SmB)	snr-2 W08E3.1	1	10	10	2	12	6	0	2	*
F09G2.4	O17403	Probable cleavage and polyadenylation specificity factor subunit 2 (Cleavage and polyadenylation specificity factor 100 kDa subunit) (CPSF 100 kDa subunit)	cpsf-2 F09G2.4	6	57	9.5	5	196	39.2	9	48	5.33333
F56A8.6	O45577	Cleavage and Polyadenylation Factor	cpf-2 CELE_F56A8.6 F56A8.6	2	15	7.5	7	40	5.71429	0	17	*
Y53G8AR.9	Q9N3F7	Uncharacterized protein	CELE_Y53G8AR.9 Y53G8AR.9	1	7	7	6	29	4.83333	6	49	8.16667
C04F12.4	Q9XVE9	Ribosomal Protein, Large subunit	rpl-14 C04F12.4 CELE_C04F12.4	1	7	7	2	44	22	3	11	3.66667
C17E4.9a	Q93235	Sodium/potassium-transporting ATPase subunit beta-1 (Sodium/potassium-dependent ATPase subunit beta-1)	nkb-1 C17E4.9	1	6	6	3	10	3.33333	0	8	*
F25G6.2	O16929	SYMpleKin cleavage and polyadenylation factor	symk-1 CELE_F25G6.2 F25G6.2	12	71	5.91667	13	386	29.6923	17	77	4.52941
W07E6.4	G5ECL3	Pre-RNA processing 21 (Yeast PRP (Splicing factor) related)	prp-21 Ceprp21 CELE_W07E6.4 W07E6.4	8	44	5.5	20	248	12.4	4	83	20.75
T01G9.6a [P28548-1]T01G9.6b [P28548-2]	P28548	Casein kinase II subunit beta (CK II beta)	kin-10 kin-5 T01G9.6	7	36	5.14286	1	11	11	0	11	*
T13C2.4	Q22453	SSU (Yeast Suppressor of SUa7) Protein homolog	ssup-72 CELE_T13C2.4 T13C2.4	2	10	5	4	28	7	0	11	*
F02H6.5b	C6KRP5	Sulfide Quinone oxidoReDuctase	sqrd-1 CELE_F02H6.5 F02H6.5	2	9	4.5	6	23	3.83333	2	6	3
Y105E8A.16	Q8WQA8	Ribosomal Protein, Small subunit	rps-20 CELE_Y105E8A.16 Y105E8A.16	3	12	4	3	21	7	0	4	*
F54D5.8	Q20774	DNaJ domain (Prokaryotic heat shock protein)	dnj-13 CELE_F54D5.8 F54D5.8	7	26	3.71429	11	37	3.36364	0	4	*
Y63D3A.4	Q9XWG3	5'-tyrosyl-DNA phosphodiesterase (5'-Tyr-DNA phosphodiesterase) (EC 3.1.4.-)	Y63D3A.4	2	7	3.5	0	23	*	1	19	19
C16A3.9	P51404	40S ribosomal protein S13	rps-13 C16A3.9	5	17	3.4	12	43	3.58333	1	10	10
B0205.7	P18334	Casein kinase II subunit alpha (CK II subunit alpha) (EC 2.7.11.1)	kin-3 B0205.7	11	34	3.09091	34	115	3.38235	0	61	*
F53A3.3a	O17218	Ribosomal Protein, Small subunit	rps-22 CELE_F53A3.3 F53A3.3	8	24	3	1	26	26	1	13	13
C01F6.5	Q17561	Ref/ALY RNA export adaptor family	aly-1 C01F6.5 CELE_C01F6.5	2	6	3	3	13	4.33333	0	2	*
Y24F12A.2a	G5EGB3	RAs-related GTP binding protein C homolog	ragc-1 CELE_Y24F12A.2 Y24F12A.2	2	6	3	10	36	3.6	2	14	7
C08F11.12	Q9U3R0	UPF0375 protein C08F11.12	C08F11.12	1	3	3	0	4	*	0	2	*
T24F1.1	Q22743	RAs-related GTP-binding protein A	raga-1 CELE_T24F1.1 T24F1.1	1	3	3	1	3	3	4	16	4
