# Supplementary material for: MALT-1 mediates IL-17 neural signaling to regulate C. elegans behavior, immunity and longevity
Source: Nat Commun. 2020 Apr 29;11:2099. doi: 10.1038/s41467-020-15872-y (PMC7190641; doi:10.1038/s41467-020-15872-y)
Supplement: Supplementary file 5 — Supplementary Data 2 [file 41467_2020_15872_MOESM5_ESM.xls]

## Sheet: Supplementary Data 2
PIK-1
Protein	Confidence	Annotated Sequence	Abundance Ratio: (malt-1) / (WT)	Abundance Ratio: (pik-1) / (WT)	WT Abundances (Normalized): F1: 126, Control, WT	WT Abundances (Normalized): F1: 127N, Control, WT	malt-1 Abundances (Normalized): F1: 128C, Sample, malt-1	malt-1 Abundances (Normalized): F1: 129N, Sample, malt-1	pik-1 Abundances (Normalized): F1: 130C, Sample, pik-1	pik-1 Abundances (Normalized): F1: 131, Sample, pik-1
PIK-1	High	[K].ESSPSPAAAAASQLSR.[S]	0.454	0.383	130.1	94.7	45.7	56.3	42.9	43.3
PIK-1	High	[K].TANILLDK.[H]
PIK-1	High	[K].QMVQPPGSQSASR.[L]	0.602	0.433	81.6	54.5	24.4	57.6	22.7	36.3
MALT-1
Protein	Confidence	Annotated Sequence	Abundance Ratio: (malt_1) / (WT)	Abundance Ratio: (pik_1) / (WT)	Abundances (Normalized): F1: 126, Control, WT	Abundances (Normalized): F1: 127N, Control, WT	Abundances (Normalized): F1: 128C, Sample, malt_1	Abundances (Normalized): F1: 129N, Sample, malt_1	Abundances (Normalized): F1: 130C, Sample, pik_1	Abundances (Normalized): F1: 131, Sample, pik_1
MALT-1	High	[R].TPHCDAQTLADALQK.[M]	0.474	0.808	756.2	629.9	309.1	347.7	331.5	788.2
MALT-1	High	[K].AQGFPCPEIK.[W]	0.337	0.759	868.2	485.8	207.2	249	247.8	779.4
MALT-1	High	[K].IVEFDEDPIYYMK.[S]
MALT-1	High	[K].QFSSVIESEYVDVTSCIRDDELCESCK.[K]	0.612	0.717	168.7	144.5	92	99.6	97	127.5
MALT-1	High	[K].ILSEELQKDNIWIK.[I]	0.248	0.69	524	356.7	96.6	121.8	229.4	377.9
MALT-1	High	[R].NMVYGYSTSGGVGAYEVK.[G]
MALT-1	High	[K].VLLDIGDDQKVCDLQVPEIR.[S]	0.365	0.679	783.7	567.5	253.2	240.2	346.2	571.1
MALT-1	High	[K].NVDIGHILITR.[I]
MALT-1	High	[R].EYNDDEEGVSMLWILSGLQK.[I]	0.393	0.763	1409.1	926.7	458.5	458.9	559.4	1221.9
MALT-1	High	[R].GQTVGSLLAR.[L]	0.55	0.993	1390.1	952.2	643.6	644.7	719.3	1607.6
MALT-1	High	[R].EGSPYSEIYR.[K]	0.527	0.775	1129	584.2	402.8	500.7	237.6	1090.4
MALT-1	High	[K].EAGLTCEVHLR.[H]	0.987	1.111	218.8	175	191.4	197.4	170.3	267.4
MALT-1	High	[R].LSQILAEDQEKPENK.[V]	0.265	0.74	2003.3	1269.2	407.6	459.9	625.1	1796.5
MALT-1	High	[R].WIPDPEQQVTK.[E]	0.484	0.808	359.7	244.6	135.5	156.9	187.1	301.3
MALT-1	High	[K].STEIESFLKR.[E]
MALT-1	High	[K].VCDLQVPEIR.[S]
MALT-1	High	[R].EKCCEQVLR.[K]
MALT-1	High	[K].NVDIGHILITR.[I]
MALT-1	High	[R].LQFLSR.[T]
