# Supplementary material for: MALT-1 mediates IL-17 neural signaling to regulate C. elegans behavior, immunity and longevity
Source: Nat Commun. 2020 Apr 29;11:2099. doi: 10.1038/s41467-020-15872-y (PMC7190641; doi:10.1038/s41467-020-15872-y)
Supplement: Supplementary file 6 — Supplementary Data 3 [file 41467_2020_15872_MOESM6_ESM.xlsx]

## Sheet: Key
Supplementary Data 3a	Down in IL-17 signaling mutants
Supplementary Data 3b	Up in IL-17 signaling mutants
Supplementary Data 3c	GO enrichment
Supplementary Data 3d	KEGG analysis

## Sheet: Supplementary Data 3a
			WT vs malt-1								WT vs ilc-17.1								WT vs nfki-1
Gene_ID	Gene name	Sequence name	Sample 1	Sample 2	Value 1(fpkm)	Value 2(fpkm)	log2 (fold change)	Test stat	p-value	q-value	Sample 1	Sample 2	Value 1(fpkm)	Value 2(fpkm)	log2 (fold change)	Test stat	p-value	q-value	Sample 1	Sample 2	Value 1(fpkm)	Value 2(fpkm)	log2 (fold change)	Test stat	p-value	q-value
WBGene00206464	F59C6.18	F59C6.18	WT	malt-1	151.197	2.00743	-6.23494	-5.16688	5e-05	0.000734113	WT	ilc-17.1	153.318	13.2455	-3.53295	-4.96109	5e-05	0.000340502	WT	nfki-1	152.358	2.08444	-6.19166	-4.83867	5e-05	0.000327976
WBGene00016481	C36C5.12	C36C5.12	WT	malt-1	33.1142	1.86299	-4.15176	-4.07	5e-05	0.000734113	WT	ilc-17.1	33.5922	5.11536	-2.71522	-3.62351	5e-05	0.000340502	WT	nfki-1	33.3482	1.77678	-4.23028	-4.11334	5e-05	0.000327976
WBGene00016474	C36C5.5	C36C5.5	WT	malt-1	140.04	14.9335	-3.22921	-7.23761	5e-05	0.000734113	WT	ilc-17.1	142.03	35.8314	-1.9869	-4.67845	5e-05	0.000340502	WT	nfki-1	141.185	14.3497	-3.2985	-6.7322	5e-05	0.000327976
WBGene00000710	col-137	Y51H4A.9	WT	malt-1	96.706	12.5454	-2.94644	-6.85405	5e-05	0.000734113	WT	ilc-17.1	98.0922	45.0685	-1.12202	-2.70392	5e-05	0.000340502	WT	nfki-1	97.7804	24.2066	-2.01414	-4.48226	5e-05	0.000327976
WBGene00008486	ugt-44	F01D4.2	WT	malt-1	28.9241	8.60469	-1.74908	-4.37225	5e-05	0.000734113	WT	ilc-17.1	29.2934	12.1209	-1.27308	-2.96174	5e-05	0.000340502	WT	nfki-1	29.1451	10.8702	-1.42287	-3.39281	5e-05	0.000327976
WBGene00007509	C10C5.5	C10C5.5	WT	malt-1	11.8782	3.64239	-1.70536	-2.7512	5e-05	0.000734113	WT	ilc-17.1	12.047	4.87455	-1.30534	-2.04003	5e-05	0.000340502	WT	nfki-1	11.9507	3.61552	-1.72482	-2.66339	5e-05	0.000327976
WBGene00206354	F27E5.9	F27E5.9	WT	malt-1	15.2882	5.02766	-1.60446	-1.88152	5e-05	0.000734113	WT	ilc-17.1	15.4967	4.26134	-1.86258	-1.93885	5e-05	0.000340502	WT	nfki-1	15.4257	5.23604	-1.55878	-1.78646	5e-05	0.000327976
WBGene00018062	F35F10.13	F35F10.13	WT	malt-1	4.2682	1.42401	-1.58367	-1.19889	5e-05	0.000734113	WT	ilc-17.1	4.32381	2.45532	-0.816392	-0.68983	0.0054	0.0197262	WT	nfki-1	4.31048	1.7425	-1.30669	-1.02934	0.0001	0.000618304
WBGene00018615	F48G7.4	F48G7.4	WT	malt-1	5.43462	1.90616	-1.51151	-1.82841	5e-05	0.000734113	WT	ilc-17.1	5.51232	2.94769	-0.903075	-1.10457	5e-05	0.000340502	WT	nfki-1	5.47909	2.75603	-0.991344	-1.20781	5e-05	0.000327976
WBGene00023395	Y82E9BL.9	Y82E9BL.9	WT	malt-1	6.77192	2.37776	-1.50996	-1.3382	5e-05	0.000734113	WT	ilc-17.1	6.86904	4.35482	-0.657495	-0.626574	0.0094	0.0313368	WT	nfki-1	6.824	2.28117	-1.58085	-1.29059	5e-05	0.000327976
WBGene00011076	scav-5	R07B1.3	WT	malt-1	15.877	5.65004	-1.49061	-1.80748	5e-05	0.000734113	WT	ilc-17.1	16.0978	5.82853	-1.46566	-1.589	5e-05	0.000340502	WT	nfki-1	15.9922	5.42742	-1.55903	-1.64017	5e-05	0.000327976
WBGene00021492	comt-5	Y40B10A.7	WT	malt-1	9.19401	3.31249	-1.47278	-1.8253	5e-05	0.000734113	WT	ilc-17.1	9.32767	3.56859	-1.38616	-1.59097	5e-05	0.000340502	WT	nfki-1	9.25782	3.57119	-1.37427	-1.63866	5e-05	0.000327976
WBGene00019563	K09C6.9	K09C6.9	WT	malt-1	16.4621	6.17039	-1.41571	-2.08501	5e-05	0.000734113	WT	ilc-17.1	16.6979	6.47006	-1.36782	-1.79654	5e-05	0.000340502	WT	nfki-1	16.5816	4.82893	-1.7798	-2.30922	5e-05	0.000327976
WBGene00021768	Y51F10.7	Y51F10.7	WT	malt-1	339.37	136.014	-1.3191	-3.9966	5e-05	0.000734113	WT	ilc-17.1	344.153	85.9324	-2.00178	-4.51725	5e-05	0.000340502	WT	nfki-1	342.111	101.675	-1.7505	-4.54804	5e-05	0.000327976
WBGene00000190	arf-1.1	F45E4.1	WT	malt-1	18.5211	7.55843	-1.29301	-1.44705	5e-05	0.000734113	WT	ilc-17.1	18.7866	6.26787	-1.58366	-1.4484	5e-05	0.000340502	WT	nfki-1	18.6547	7.26166	-1.36117	-1.39477	5e-05	0.000327976
WBGene00021797	plep-1	Y52E8A.4	WT	malt-1	6.47436	2.68599	-1.26928	-1.80518	5e-05	0.000734113	WT	ilc-17.1	6.56352	3.15651	-1.05614	-1.42346	5e-05	0.000340502	WT	nfki-1	6.52766	3.43414	-0.926615	-1.27028	5e-05	0.000327976
WBGene00001119	dyf-3	C04C3.5	WT	malt-1	7.01953	2.96865	-1.24157	-1.74161	5e-05	0.000734113	WT	ilc-17.1	7.12478	2.67859	-1.41137	-1.75787	5e-05	0.000340502	WT	nfki-1	7.06009	3.54251	-0.994914	-1.39539	5e-05	0.000327976
WBGene00012145	nlp-46	T28H10.4	WT	malt-1	34.0372	14.5804	-1.22308	-1.08588	0.00015	0.00191262	WT	ilc-17.1	34.528	10.5875	-1.7054	-1.51597	0.0002	0.00117674	WT	nfki-1	34.2363	15.4567	-1.1473	-0.86658	0.00105	0.00475782
WBGene00001451	flp-8	F31F6.4	WT	malt-1	58.8008	25.5231	-1.20403	-2.79891	5e-05	0.000734113	WT	ilc-17.1	59.6417	17.5531	-1.7646	-3.27292	5e-05	0.000340502	WT	nfki-1	59.2562	21.5894	-1.45664	-3.0087	5e-05	0.000327976
WBGene00008894	F16H6.4	F16H6.4	WT	malt-1	2.97057	1.29884	-1.19352	-1.36377	5e-05	0.000734113	WT	ilc-17.1	3.01421	2.04669	-0.558484	-0.650866	0.0067	0.0236711	WT	nfki-1	2.98861	1.20027	-1.31612	-1.38273	5e-05	0.000327976
WBGene00021948	kvs-5	Y55F3C.3	WT	malt-1	33.0532	14.5049	-1.18825	-3.16295	5e-05	0.000734113	WT	ilc-17.1	33.5051	19.3878	-0.789232	-1.9234	5e-05	0.000340502	WT	nfki-1	33.3417	15.5688	-1.09867	-2.68239	5e-05	0.000327976
WBGene00008810	cyp-13A12	F14F7.3	WT	malt-1	3.0148	1.33525	-1.17496	-1.48532	5e-05	0.000734113	WT	ilc-17.1	3.05873	2.04347	-0.581911	-0.720514	0.00235	0.00984361	WT	nfki-1	3.03255	1.39118	-1.12422	-1.35877	5e-05	0.000327976
WBGene00012308	oac-53	W06G6.1	WT	malt-1	2.58095	1.16436	-1.14837	-1.49763	5e-05	0.000734113	WT	ilc-17.1	2.61772	1.68059	-0.639344	-0.820796	0.0007	0.00352599	WT	nfki-1	2.59538	1.49411	-0.796658	-1.03716	5e-05	0.000327976
WBGene00007487	C09G1.5	C09G1.5	WT	malt-1	10.7718	5.05603	-1.09119	-1.21024	5e-05	0.000734113	WT	ilc-17.1	10.9266	5.32286	-1.03757	-1.08218	5e-05	0.000340502	WT	nfki-1	10.8494	5.69454	-0.929964	-1.01778	0.00015	0.000885341
WBGene00000191	arl-7	F20D1.5	WT	malt-1	5.59873	2.64455	-1.08208	-0.948188	0.0005	0.00517448	WT	ilc-17.1	5.67905	3.13127	-0.8589	-0.738672	0.003	0.0120952	WT	nfki-1	5.63688	3.02588	-0.89754	-0.803543	0.00215	0.00882585
WBGene00000741	col-168	T10E10.1	WT	malt-1	120.688	57.7395	-1.06366	-3.3462	5e-05	0.000734113	WT	ilc-17.1	122.498	87.1442	-0.491285	-1.42348	5e-05	0.000340502	WT	nfki-1	121.611	75.5367	-0.687018	-1.96561	5e-05	0.000327976
WBGene00044107	F58G6.9	F58G6.9	WT	malt-1	158.492	77.3596	-1.03476	-1.97883	5e-05	0.000734113	WT	ilc-17.1	160.787	87.5715	-0.876618	-1.50131	5e-05	0.000340502	WT	nfki-1	159.734	87.8968	-0.861791	-1.56597	5e-05	0.000327976
WBGene00020869	T28A11.2	T28A11.2	WT	malt-1	70.1892	34.2999	-1.03305	-2.60919	5e-05	0.000734113	WT	ilc-17.1	71.1691	43.6781	-0.704342	-1.60015	5e-05	0.000340502	WT	nfki-1	70.7647	26.8347	-1.39893	-3.06771	5e-05	0.000327976
WBGene00012683	asp-17	Y39B6A.24	WT	malt-1	13.4731	6.60397	-1.02867	-1.96684	5e-05	0.000734113	WT	ilc-17.1	13.6639	5.22206	-1.38768	-2.21721	5e-05	0.000340502	WT	nfki-1	13.5731	5.4024	-1.32908	-2.25486	5e-05	0.000327976
WBGene00001767	gst-19	F37B1.8	WT	malt-1	6.19463	3.03882	-1.02751	-1.08974	5e-05	0.000734113	WT	ilc-17.1	6.28114	1.18228	-2.40945	-1.7444	5e-05	0.000340502	WT	nfki-1	6.23483	2.3735	-1.39333	-1.33188	5e-05	0.000327976
WBGene00010982	flp-32	R03A10.2	WT	malt-1	39.9003	19.6118	-1.02468	-1.69996	5e-05	0.000734113	WT	ilc-17.1	40.48	16.1469	-1.32595	-1.85749	5e-05	0.000340502	WT	nfki-1	40.2185	16.9382	-1.24758	-1.88338	5e-05	0.000327976
WBGene00044646	B0205.14	B0205.14	WT	malt-1	24.935	12.287	-1.02103	-0.957571	0.00015	0.00191262	WT	ilc-17.1	25.2928	12.33	-1.03655	-1.02057	0.00025	0.00143141	WT	nfki-1	25.0866	8.64821	-1.53645	-1.23251	5e-05	0.000327976
WBGene00008538	sqrd-1	F02H6.5	WT	malt-1	24.4043	12.1221	-1.00949	-2.07599	5e-05	0.000734113	WT	ilc-17.1	24.7629	10.1449	-1.28742	-2.20201	5e-05	0.000340502	WT	nfki-1	24.5582	14.7925	-0.731336	-1.41449	5e-05	0.000327976
WBGene00009984	F53F1.6	F53F1.6	WT	malt-1	8.72218	4.33268	-1.00943	-1.48203	5e-05	0.000734113	WT	ilc-17.1	8.8407	5.51337	-0.681227	-0.946161	0.00025	0.00143141	WT	nfki-1	8.77394	4.98741	-0.814935	-1.138	5e-05	0.000327976
WBGene00010124	F55G11.4	F55G11.4	WT	malt-1	36.9462	18.4182	-1.0043	-2.53068	5e-05	0.000734113	WT	ilc-17.1	37.4544	10.435	-1.84371	-3.59548	5e-05	0.000340502	WT	nfki-1	37.2559	18.9467	-0.975524	-2.26852	5e-05	0.000327976
WBGene00008558	F07H5.7	F07H5.7	WT	malt-1	4.81961	2.44181	-0.980967	-1.16738	5e-05	0.000734113	WT	ilc-17.1	4.88564	3.03503	-0.686835	-0.801188	0.0005	0.00265525	WT	nfki-1	4.85771	2.56888	-0.919141	-1.06599	5e-05	0.000327976
WBGene00017315	ugt-36	F09G2.6	WT	malt-1	1.98769	1.00954	-0.977392	-1.06726	5e-05	0.000734113	WT	ilc-17.1	2.01589	1.37178	-0.55537	-0.601041	0.01055	0.0345246	WT	nfki-1	1.99843	1.28567	-0.636349	-0.709049	0.00265	0.0105313
WBGene00005644	srp-3	Y32G9A.4	WT	malt-1	6.90378	3.50745	-0.976965	-1.52638	5e-05	0.000734113	WT	ilc-17.1	7.00107	4.53695	-0.625852	-0.925148	0.0001	0.000633652	WT	nfki-1	6.95443	3.74954	-0.891219	-1.32115	5e-05	0.000327976
WBGene00020043	R13A1.5	R13A1.5	WT	malt-1	6.82839	3.47339	-0.975201	-1.0121	0.0001	0.00137034	WT	ilc-17.1	6.92857	3.50917	-0.981427	-0.981784	5e-05	0.000340502	WT	nfki-1	6.87316	3.48658	-0.979162	-1.00103	5e-05	0.000327976
WBGene00013588	nlp-42	Y80D3A.10	WT	malt-1	29.8039	15.2615	-0.965608	-1.38003	5e-05	0.000734113	WT	ilc-17.1	30.2271	10.9428	-1.46586	-1.74734	5e-05	0.000340502	WT	nfki-1	30.0392	10.0484	-1.57988	-1.91492	5e-05	0.000327976
WBGene00003607	nhr-8	F33D4.1	WT	malt-1	21.032	10.7882	-0.963126	-2.51991	5e-05	0.000734113	WT	ilc-17.1	21.3303	13.1088	-0.702372	-1.62022	5e-05	0.000340502	WT	nfki-1	21.1817	12.2995	-0.784218	-1.89065	5e-05	0.000327976
WBGene00007841	C31C9.7	C31C9.7	WT	malt-1	63.6234	32.8091	-0.955462	-1.95791	5e-05	0.000734113	WT	ilc-17.1	64.5379	47.9586	-0.428356	-0.808081	0.0007	0.00352599	WT	nfki-1	64.1078	39.4146	-0.70177	-1.37943	5e-05	0.000327976
WBGene00020563	T19C3.5	T19C3.5	WT	malt-1	7.55808	3.90674	-0.952055	-1.77164	5e-05	0.000734113	WT	ilc-17.1	7.6632	2.75754	-1.47456	-2.25991	5e-05	0.000340502	WT	nfki-1	7.62124	4.1002	-0.894329	-1.56417	5e-05	0.000327976
WBGene00010961	nduo-2	MTCE.16	WT	malt-1	53.804	27.8855	-0.948198	-2.38721	5e-05	0.000734113	WT	ilc-17.1	54.61	10.253	-2.41312	-4.29194	5e-05	0.000340502	WT	nfki-1	54.3166	19.3059	-1.49235	-3.11258	5e-05	0.000327976
WBGene00002188	kgb-2	ZC416.4	WT	malt-1	6.22007	3.23097	-0.944964	-1.29531	5e-05	0.000734113	WT	ilc-17.1	6.31011	4.41583	-0.514981	-0.721811	0.003	0.0120952	WT	nfki-1	6.25846	2.98253	-1.06927	-1.35594	5e-05	0.000327976
WBGene00008861	F15D4.4	F15D4.4	WT	malt-1	2.41489	1.26628	-0.931365	-1.17842	5e-05	0.000734113	WT	ilc-17.1	2.44868	1.07202	-1.19167	-1.32374	5e-05	0.000340502	WT	nfki-1	2.43224	1.22217	-0.992834	-1.17816	5e-05	0.000327976
WBGene00010659	K08D8.5	K08D8.5	WT	malt-1	16.7771	8.85246	-0.922345	-1.87156	5e-05	0.000734113	WT	ilc-17.1	17.011	9.53112	-0.835748	-1.49923	5e-05	0.000340502	WT	nfki-1	16.9006	8.58106	-0.977843	-1.83209	5e-05	0.000327976
WBGene00004168	pqn-88	Y71G12B.21	WT	malt-1	7.05404	3.72944	-0.919492	-1.07028	5e-05	0.000734113	WT	ilc-17.1	7.15105	2.78183	-1.36212	-1.35957	5e-05	0.000340502	WT	nfki-1	7.10918	3.17809	-1.16152	-1.23633	5e-05	0.000327976
WBGene00007345	C05E7.3	C05E7.3	WT	malt-1	5.75481	3.05109	-0.915444	-0.762061	0.0028	0.0191518	WT	ilc-17.1	5.83653	3.35827	-0.797394	-0.655289	0.00685	0.0241225	WT	nfki-1	5.80379	3.26142	-0.831495	-0.686289	0.00495	0.0176219
WBGene00022642	lipl-5	ZK6.7	WT	malt-1	264.876	142.805	-0.891273	-3.11133	5e-05	0.000734113	WT	ilc-17.1	268.64	100.806	-1.41409	-4.34483	5e-05	0.000340502	WT	nfki-1	266.943	126.923	-1.07258	-3.2289	5e-05	0.000327976
WBGene00010994	lgc-25	R03E1.3	WT	malt-1	3.1854	1.72259	-0.886894	-1.1695	5e-05	0.000734113	WT	ilc-17.1	3.23161	1.38868	-1.21854	-1.38454	5e-05	0.000340502	WT	nfki-1	3.21146	1.28447	-1.32206	-1.53277	5e-05	0.000327976
WBGene00185014	F17C8.9	F17C8.9	WT	malt-1	23.895	12.9881	-0.879523	-1.26626	5e-05	0.000734113	WT	ilc-17.1	24.2387	15.8885	-0.609328	-0.646876	0.0122	0.0388694	WT	nfki-1	24.0304	11.9046	-1.01334	-1.09425	5e-05	0.000327976
WBGene00235330	F21C10.18	F21C10.18	WT	malt-1	15.8096	8.68517	-0.864173	-0.760391	0.0054	0.0312822	WT	ilc-17.1	16.0489	4.83974	-1.72948	-1.41303	0.0001	0.000633652	WT	nfki-1	15.9379	8.25058	-0.949892	-0.79236	0.0059	0.0203438
WBGene00015913	C17F4.7	C17F4.7	WT	malt-1	5915.18	3266.63	-0.856621	-2.22019	5e-05	0.000734113	WT	ilc-17.1	5998.55	2321.17	-1.36976	-3.5703	5e-05	0.000340502	WT	nfki-1	5961.74	2658.78	-1.16497	-2.44063	5e-05	0.000327976
WBGene00012728	Y39G8B.9	Y39G8B.9	WT	malt-1	121.737	68.3392	-0.832987	-1.96022	5e-05	0.000734113	WT	ilc-17.1	123.539	47.5743	-1.37671	-2.60625	5e-05	0.000340502	WT	nfki-1	122.588	52.3948	-1.22632	-2.47497	5e-05	0.000327976
WBGene00044332	clec-36	T20B3.16	WT	malt-1	3.3854	1.90396	-0.830324	-0.949467	0.0001	0.00137034	WT	ilc-17.1	3.43353	2.12802	-0.690179	-0.744826	0.0025	0.0103737	WT	nfki-1	3.40887	1.71744	-0.989036	-1.04525	5e-05	0.000327976
WBGene00001770	gst-22	F21H7.1	WT	malt-1	19.5685	11.0384	-0.826001	-1.5264	5e-05	0.000734113	WT	ilc-17.1	19.8389	9.24358	-1.1018	-1.73937	5e-05	0.000340502	WT	nfki-1	19.7166	9.74179	-1.01716	-1.71832	5e-05	0.000327976
WBGene00014206	nit-1	ZK1058.6	WT	malt-1	21.3857	12.1821	-0.811887	-0.727472	0.0026	0.0181589	WT	ilc-17.1	21.6995	12.4277	-0.8041	-0.634293	0.01115	0.0361316	WT	nfki-1	21.5071	12.3763	-0.797229	-0.629359	0.0068	0.0227453
WBGene00008287	C54C6.5	C54C6.5	WT	malt-1	15.6007	8.89906	-0.809886	-0.864528	0.0013	0.0106813	WT	ilc-17.1	15.8294	6.88777	-1.2005	-1.09676	5e-05	0.000340502	WT	nfki-1	15.6999	8.30118	-0.91937	-0.859448	0.00035	0.00186428
WBGene00010575	flp-25	K04H4.7	WT	malt-1	8.29489	4.75296	-0.803395	-0.996713	5e-05	0.000734113	WT	ilc-17.1	8.41751	4.12535	-1.02888	-1.12879	5e-05	0.000340502	WT	nfki-1	8.35703	4.51578	-0.888017	-1.03279	5e-05	0.000327976
WBGene00006677	twk-24	F55C5.3	WT	malt-1	8.06329	4.64313	-0.79627	-1.6165	5e-05	0.000734113	WT	ilc-17.1	8.18064	6.64658	-0.299602	-0.56785	0.01485	0.0459035	WT	nfki-1	8.11591	5.55183	-0.54779	-1.06721	5e-05	0.000327976
WBGene00013013	clec-145	Y48E1B.16	WT	malt-1	2.03155	1.17128	-0.794492	-0.730104	0.0038	0.0239448	WT	ilc-17.1	2.06142	1.02546	-1.00737	-0.834598	0.00075	0.00372597	WT	nfki-1	2.04995	1.01557	-1.0133	-0.853834	0.001	0.00457635
WBGene00019968	R08F11.4	R08F11.4	WT	malt-1	4.25016	2.45699	-0.790628	-1.03496	5e-05	0.000734113	WT	ilc-17.1	4.31309	2.70855	-0.671202	-0.810933	0.00075	0.00372597	WT	nfki-1	4.26958	2.54138	-0.748485	-0.942576	5e-05	0.000327976
WBGene00015739	ugt-7	C13D9.9	WT	malt-1	4.17581	2.43474	-0.778289	-1.15757	5e-05	0.000734113	WT	ilc-17.1	4.23406	2.95328	-0.519725	-0.724038	0.0021	0.0089599	WT	nfki-1	4.20755	1.85989	-1.17776	-1.55391	5e-05	0.000327976
WBGene00009431	dct-17	F35E12.7	WT	malt-1	13.7874	8.05761	-0.774928	-1.7569	5e-05	0.000734113	WT	ilc-17.1	13.9856	6.53185	-1.09838	-2.05741	5e-05	0.000340502	WT	nfki-1	13.8945	7.30023	-0.9285	-1.8945	5e-05	0.000327976
WBGene00008692	scav-4	F11C1.3	WT	malt-1	12.7996	7.49007	-0.773045	-1.3156	5e-05	0.000734113	WT	ilc-17.1	12.9814	6.87463	-0.917097	-1.43516	5e-05	0.000340502	WT	nfki-1	12.9004	7.55778	-0.771382	-1.39753	5e-05	0.000327976
WBGene00015433	C04E12.2	C04E12.2	WT	malt-1	12.4784	7.30601	-0.772282	-1.22155	5e-05	0.000734113	WT	ilc-17.1	12.6502	8.60316	-0.556218	-0.811343	0.00055	0.00288231	WT	nfki-1	12.5901	7.20521	-0.805177	-1.18155	5e-05	0.000327976
WBGene00016024	glb-7	C23H5.2	WT	malt-1	2.91817	1.71414	-0.767578	-0.706488	0.00515	0.0302455	WT	ilc-17.1	2.95958	1.06275	-1.47759	-1.1521	0.0001	0.000633652	WT	nfki-1	2.941	1.3274	-1.1477	-0.986512	0.0003	0.00162546
WBGene00015427	C04E6.13	C04E6.13	WT	malt-1	25.7625	15.1996	-0.76124	-1.01009	0.0001	0.00137034	WT	ilc-17.1	26.1368	18.0878	-0.531062	-0.657576	0.00535	0.0195855	WT	nfki-1	25.9409	15.0428	-0.78616	-0.985859	5e-05	0.000327976
WBGene00195176	Y43F8B.24	Y43F8B.24	WT	malt-1	5.05921	2.98826	-0.759604	-0.823039	0.00085	0.00780115	WT	ilc-17.1	5.12718	3.40201	-0.591779	-0.614621	0.0094	0.0313368	WT	nfki-1	5.0944	2.94338	-0.79144	-0.813047	0.00095	0.00438614
WBGene00021452	Y39F10A.1	Y39F10A.1	WT	malt-1	4.14595	2.45138	-0.758108	-0.725426	0.00235	0.016837	WT	ilc-17.1	4.20278	2.40909	-0.802855	-0.719387	0.00165	0.00727927	WT	nfki-1	4.17908	2.81065	-0.572281	-0.552994	0.0168	0.0477865
WBGene00000691	col-117	T28C6.4	WT	malt-1	43.6329	25.9741	-0.748344	-1.92546	5e-05	0.000734113	WT	ilc-17.1	44.283	26.9231	-0.71791	-1.61606	5e-05	0.000340502	WT	nfki-1	43.8853	30.3966	-0.529829	-1.27726	5e-05	0.000327976
WBGene00004114	pqn-25	D1044.3	WT	malt-1	4.56431	2.73608	-0.738287	-1.27849	5e-05	0.000734113	WT	ilc-17.1	4.62914	1.87951	-1.30039	-1.81892	5e-05	0.000340502	WT	nfki-1	4.59814	2.20376	-1.06108	-1.64259	5e-05	0.000327976
WBGene00017265	snpc-1.3	F08F3.9	WT	malt-1	5.09383	3.06818	-0.731365	-1.08308	5e-05	0.000734113	WT	ilc-17.1	5.16731	3.40639	-0.601172	-0.806059	0.0006	0.0030981	WT	nfki-1	5.12405	2.43316	-1.07445	-1.33152	5e-05	0.000327976
WBGene00001464	flp-21	C26F1.10	WT	malt-1	36.1069	21.783	-0.729069	-1.26666	5e-05	0.000734113	WT	ilc-17.1	36.6337	17.6423	-1.05413	-1.54684	5e-05	0.000340502	WT	nfki-1	36.3678	18.0372	-1.01169	-1.57201	5e-05	0.000327976
WBGene00018877	aman-1	F55D10.1	WT	malt-1	14.865	8.99174	-0.725251	-1.99463	5e-05	0.000734113	WT	ilc-17.1	15.0713	7.22633	-1.06047	-2.41632	5e-05	0.000340502	WT	nfki-1	14.994	7.74701	-0.952672	-2.33122	5e-05	0.000327976
WBGene00009531	F38B2.4	F38B2.4	WT	malt-1	482.839	293.747	-0.716968	-1.42161	5e-05	0.000734113	WT	ilc-17.1	489.82	300.947	-0.70274	-1.26647	5e-05	0.000340502	WT	nfki-1	486.587	282.287	-0.785536	-1.40905	5e-05	0.000327976
WBGene00015483	C05D11.5	C05D11.5	WT	malt-1	11.4713	6.98558	-0.715578	-1.44157	5e-05	0.000734113	WT	ilc-17.1	11.634	7.82134	-0.572853	-1.02529	5e-05	0.000340502	WT	nfki-1	11.5451	6.62441	-0.801415	-1.47819	5e-05	0.000327976
WBGene00016215	glb-10	C29F5.7	WT	malt-1	6.25878	3.82703	-0.709659	-0.962069	5e-05	0.000734113	WT	ilc-17.1	6.34723	4.20653	-0.593494	-0.736595	0.00235	0.00984361	WT	nfki-1	6.3097	3.84542	-0.714429	-0.916368	0.0002	0.0011394
WBGene00003957	pcp-2	F23B2.12	WT	malt-1	30.5934	18.7089	-0.709497	-2.33572	5e-05	0.000734113	WT	ilc-17.1	31.0229	22.8099	-0.443674	-1.29263	5e-05	0.000340502	WT	nfki-1	30.8104	19.2677	-0.677235	-1.99612	5e-05	0.000327976
WBGene00010632	K07C5.9	K07C5.9	WT	malt-1	16.8586	10.3922	-0.697982	-0.795916	0.0009	0.00814097	WT	ilc-17.1	17.1005	9.65581	-0.824572	-0.843482	0.00055	0.00288231	WT	nfki-1	16.9722	7.59358	-1.16032	-1.22429	5e-05	0.000327976
WBGene00001459	flp-16	F15D4.8	WT	malt-1	57.0214	35.2941	-0.692079	-0.992764	5e-05	0.000734113	WT	ilc-17.1	57.8518	32.6748	-0.824184	-1.10307	5e-05	0.000340502	WT	nfki-1	57.48	32.1489	-0.838291	-1.17532	5e-05	0.000327976
WBGene00010123	F55G11.2	F55G11.2	WT	malt-1	18.9019	11.7194	-0.689637	-1.48494	5e-05	0.000734113	WT	ilc-17.1	19.1779	13.7594	-0.479027	-0.915094	0.0001	0.000633652	WT	nfki-1	19.041	12.1922	-0.643157	-1.29049	5e-05	0.000327976
WBGene00007867	C32H11.4	C32H11.4	WT	malt-1	9.80421	6.08658	-0.687769	-1.22465	5e-05	0.000734113	WT	ilc-17.1	9.94027	6.94722	-0.516848	-0.842562	0.0002	0.00117674	WT	nfki-1	9.88565	6.07432	-0.702611	-1.1778	5e-05	0.000327976
WBGene00001483	fog-3	C03C11.2	WT	malt-1	25.1253	15.6578	-0.68226	-1.54727	5e-05	0.000734113	WT	ilc-17.1	25.4804	14.3274	-0.830606	-1.59474	5e-05	0.000340502	WT	nfki-1	25.2855	11.6764	-1.11472	-2.17396	5e-05	0.000327976
WBGene00000594	col-3	T28C6.6	WT	malt-1	26.374	16.4421	-0.681725	-1.54347	5e-05	0.000734113	WT	ilc-17.1	26.7671	16.5193	-0.69631	-1.37525	5e-05	0.000340502	WT	nfki-1	26.5348	19.8701	-0.417287	-0.901174	0.00025	0.00138403
WBGene00008357	nspc-16	D1025.6	WT	malt-1	66.3183	41.3573	-0.681263	-1.31337	5e-05	0.000734113	WT	ilc-17.1	67.2825	28.5009	-1.23923	-1.93555	5e-05	0.000340502	WT	nfki-1	66.6993	25.6469	-1.37889	-2.21768	5e-05	0.000327976
WBGene00003995	pgp-1	K08E7.9	WT	malt-1	7.59765	4.75279	-0.676779	-1.70313	5e-05	0.000734113	WT	ilc-17.1	7.70615	3.81013	-1.01617	-2.1392	5e-05	0.000340502	WT	nfki-1	7.65936	4.83518	-0.663652	-1.54253	5e-05	0.000327976
WBGene00021268	capa-1	Y23B4A.2	WT	malt-1	16.0724	10.0642	-0.675351	-1.09888	5e-05	0.000734113	WT	ilc-17.1	16.3042	10.7034	-0.607178	-0.89108	0.0002	0.00117674	WT	nfki-1	16.1839	10.1118	-0.678518	-1.02498	5e-05	0.000327976
WBGene00010957	nduo-6	MTCE.3	WT	malt-1	165.351	103.883	-0.67057	-1.64485	5e-05	0.000734113	WT	ilc-17.1	167.821	43.3527	-1.95273	-3.66385	5e-05	0.000340502	WT	nfki-1	166.936	64.8756	-1.36354	-2.817	5e-05	0.000327976
WBGene00017678	asp-12	F21F8.4	WT	malt-1	211.952	133.9	-0.662586	-2.24995	5e-05	0.000734113	WT	ilc-17.1	214.895	102.703	-1.06515	-3.2903	5e-05	0.000340502	WT	nfki-1	213.71	102.951	-1.0537	-3.08783	5e-05	0.000327976
WBGene00008021	C39B10.1	C39B10.1	WT	malt-1	2.04458	1.29617	-0.657555	-0.812674	0.00075	0.00710771	WT	ilc-17.1	2.07282	1.22909	-0.754002	-0.85385	0.00045	0.00242314	WT	nfki-1	2.05841	1.23819	-0.7333	-0.86493	0.00035	0.00186428
WBGene00011997	nlp-51	T24F1.5	WT	malt-1	33.4371	21.2288	-0.655422	-1.03604	5e-05	0.000734113	WT	ilc-17.1	33.9108	10.1772	-1.7364	-2.07011	5e-05	0.000340502	WT	nfki-1	33.7607	14.5062	-1.21867	-1.66765	5e-05	0.000327976
WBGene00012251	clec-49	W04E12.6	WT	malt-1	30.1974	19.1792	-0.654886	-1.59304	5e-05	0.000734113	WT	ilc-17.1	30.6297	16.7514	-0.87065	-1.80239	5e-05	0.000340502	WT	nfki-1	30.4319	21.1912	-0.522118	-1.18905	5e-05	0.000327976
WBGene00003960	pcs-1	F54D5.1	WT	malt-1	20.0359	12.736	-0.653677	-1.13099	5e-05	0.000734113	WT	ilc-17.1	20.3153	14.1186	-0.524966	-0.786414	0.0012	0.00556118	WT	nfki-1	20.1782	13.6675	-0.56205	-0.904704	0.0001	0.000618304
WBGene00021703	cpt-3	Y48G9A.10	WT	malt-1	4.15552	2.64902	-0.649569	-1.09001	5e-05	0.000734113	WT	ilc-17.1	4.21186	3.04975	-0.465764	-0.721561	0.00285	0.0115804	WT	nfki-1	4.1867	2.52358	-0.730344	-1.14017	5e-05	0.000327976
WBGene00017592	F19C7.2	F19C7.2	WT	malt-1	12.9746	8.31669	-0.641611	-1.46002	5e-05	0.000734113	WT	ilc-17.1	13.1604	7.93528	-0.72985	-1.42312	5e-05	0.000340502	WT	nfki-1	13.0649	8.53558	-0.61414	-1.29192	5e-05	0.000327976
WBGene00017762	F23H11.7	F23H11.7	WT	malt-1	6.74755	4.35567	-0.631469	-0.910486	5e-05	0.000734113	WT	ilc-17.1	6.84151	2.8233	-1.27693	-1.52153	5e-05	0.000340502	WT	nfki-1	6.79661	2.36584	-1.52246	-1.79026	5e-05	0.000327976
WBGene00044083	tin-9.2	B0564.1	WT	malt-1	56.2895	36.4347	-0.627553	-0.64111	0.0087	0.0448234	WT	ilc-17.1	57.0782	25.7174	-1.1502	-0.970868	0.0002	0.00117674	WT	nfki-1	56.7921	27.589	-1.0416	-0.909337	0.0003	0.00162546
WBGene00003091	lys-2	Y22F5A.5	WT	malt-1	156.884	101.595	-0.626873	-2.10504	5e-05	0.000734113	WT	ilc-17.1	159.052	101.171	-0.652695	-1.9263	5e-05	0.000340502	WT	nfki-1	158.112	97.2504	-0.701171	-2.09001	5e-05	0.000327976
WBGene00003959	pcp-4	Y116F11B.3	WT	malt-1	21.0298	13.6249	-0.626183	-1.91343	5e-05	0.000734113	WT	ilc-17.1	21.3335	14.4152	-0.565534	-1.49307	5e-05	0.000340502	WT	nfki-1	21.1855	14.1181	-0.58553	-1.60567	5e-05	0.000327976
WBGene00003759	nlp-21	Y47D3B.2	WT	malt-1	55.4641	36.2461	-0.613729	-1.47887	5e-05	0.000734113	WT	ilc-17.1	56.2659	29.1651	-0.948019	-1.94823	5e-05	0.000340502	WT	nfki-1	55.8631	31.2457	-0.838237	-1.81409	5e-05	0.000327976
WBGene00006845	unc-122	F11C3.2	WT	malt-1	2.71479	1.77761	-0.6109	-0.825565	0.00045	0.00473513	WT	ilc-17.1	2.75258	1.5385	-0.839259	-1.00031	5e-05	0.000340502	WT	nfki-1	2.73429	1.66128	-0.718873	-0.910601	0.00015	0.000885341
WBGene00016916	C54D2.2	C54D2.2	WT	malt-1	12.7229	8.34556	-0.608343	-0.714039	0.0033	0.0215931	WT	ilc-17.1	12.907	7.5593	-0.771825	-0.818054	0.00105	0.0049801	WT	nfki-1	12.8152	7.46204	-0.780217	-0.852011	0.0005	0.00253133
WBGene00010296	dgat-2	F59A1.10	WT	malt-1	60.9367	40.0069	-0.607064	-1.76159	5e-05	0.000734113	WT	ilc-17.1	61.7774	29.5171	-1.06553	-2.63389	5e-05	0.000340502	WT	nfki-1	61.4421	35.3145	-0.798968	-2.11719	5e-05	0.000327976
WBGene00012753	Y41C4A.6	Y41C4A.6	WT	malt-1	15.4046	10.1169	-0.606593	-0.824598	0.00025	0.00290214	WT	ilc-17.1	15.631	7.23099	-1.11215	-1.27974	5e-05	0.000340502	WT	nfki-1	15.525	7.7473	-1.00283	-1.20999	5e-05	0.000327976
WBGene00010128	F55G11.8	F55G11.8	WT	malt-1	15.9648	10.5005	-0.604427	-1.29011	5e-05	0.000734113	WT	ilc-17.1	16.1893	11.3381	-0.513864	-0.964527	5e-05	0.000340502	WT	nfki-1	16.0929	10.4609	-0.62141	-1.22143	5e-05	0.000327976
WBGene00006394	taf-11.2	K10D3.3	WT	malt-1	9.61526	6.33197	-0.602671	-1.008	5e-05	0.000734113	WT	ilc-17.1	9.75285	7.237	-0.430432	-0.639453	0.0053	0.0194322	WT	nfki-1	9.70258	7.10882	-0.448758	-0.718581	0.00225	0.00917337
WBGene00015786	C15B12.4	C15B12.4	WT	malt-1	3.61268	2.3852	-0.598962	-0.912703	0.0001	0.00137034	WT	ilc-17.1	3.66507	2.47222	-0.568032	-0.782211	0.00055	0.00288231	WT	nfki-1	3.63728	2.7261	-0.416019	-0.610428	0.0075	0.0245578
WBGene00007536	daf-36	C12D8.5	WT	malt-1	15.3975	10.1689	-0.598541	-1.35154	5e-05	0.000734113	WT	ilc-17.1	15.6118	8.56692	-0.865785	-1.64345	5e-05	0.000340502	WT	nfki-1	15.5096	10.5593	-0.554646	-1.15962	5e-05	0.000327976
WBGene00019058	F58F9.4	F58F9.4	WT	malt-1	6.30574	4.1676	-0.597449	-0.926853	0.0001	0.00137034	WT	ilc-17.1	6.3927	4.74019	-0.43148	-0.623466	0.0083	0.0282456	WT	nfki-1	6.35199	3.69266	-0.782548	-1.12927	5e-05	0.000327976
WBGene00008359	nspc-17	D1025.8	WT	malt-1	66.1381	43.8503	-0.592895	-1.15705	5e-05	0.000734113	WT	ilc-17.1	67.1092	33.4105	-1.00621	-1.61887	5e-05	0.000340502	WT	nfki-1	66.5615	28.6142	-1.21796	-2.01536	5e-05	0.000327976
WBGene00015258	B0554.5	B0554.5	WT	malt-1	3.40792	2.26617	-0.588631	-0.825744	0.0007	0.00673016	WT	ilc-17.1	3.45575	2.05733	-0.748225	-0.939208	5e-05	0.000340502	WT	nfki-1	3.43378	2.14577	-0.678299	-0.893678	5e-05	0.000327976
WBGene00016530	C39D10.2	C39D10.2	WT	malt-1	14.6808	9.7645	-0.588316	-0.778994	0.0007	0.00673016	WT	ilc-17.1	14.9004	7.02449	-1.08488	-1.23084	5e-05	0.000340502	WT	nfki-1	14.7907	8.21874	-0.847705	-1.01281	5e-05	0.000327976
WBGene00004926	snt-6	C08G5.4	WT	malt-1	10.4643	6.98128	-0.583906	-1.05658	5e-05	0.000734113	WT	ilc-17.1	10.6181	6.5471	-0.697604	-1.09973	5e-05	0.000340502	WT	nfki-1	10.5427	6.16998	-0.772904	-1.26724	5e-05	0.000327976
WBGene00008360	nspc-19	D1025.9	WT	malt-1	65.8516	44.0503	-0.580066	-0.96677	0.0001	0.00137034	WT	ilc-17.1	66.7991	42.7549	-0.64374	-0.943001	5e-05	0.000340502	WT	nfki-1	66.252	36.8979	-0.844424	-1.26387	5e-05	0.000327976
WBGene00009577	F40F8.4	F40F8.4	WT	malt-1	70.8514	47.4371	-0.578782	-1.54879	5e-05	0.000734113	WT	ilc-17.1	71.8624	44.6363	-0.68702	-1.56884	5e-05	0.000340502	WT	nfki-1	71.3419	41.2725	-0.789569	-1.8697	5e-05	0.000327976
WBGene00019772	M04G7.1	M04G7.1	WT	malt-1	28.3593	19.0354	-0.575137	-1.30156	5e-05	0.000734113	WT	ilc-17.1	28.7656	10.0532	-1.51669	-2.65615	5e-05	0.000340502	WT	nfki-1	28.576	14.0585	-1.02336	-2.0164	5e-05	0.000327976
WBGene00016634	C44B11.4	C44B11.4	WT	malt-1	24.9426	16.7995	-0.570193	-0.822785	0.00075	0.00710771	WT	ilc-17.1	25.3116	13.2686	-0.931778	-1.15831	5e-05	0.000340502	WT	nfki-1	25.1194	15.9099	-0.658877	-0.893745	5e-05	0.000327976
WBGene00011020	R05A10.3	R05A10.3	WT	malt-1	6.70127	4.54255	-0.560932	-0.88731	0.0002	0.00241092	WT	ilc-17.1	6.79732	4.35293	-0.642978	-0.898458	0.00015	0.000913157	WT	nfki-1	6.75052	4.77121	-0.500644	-0.750452	0.00165	0.00702911
WBGene00019963	R08E5.3	R08E5.3	WT	malt-1	116.84	79.2074	-0.560824	-1.94246	5e-05	0.000734113	WT	ilc-17.1	118.506	64.1264	-0.885973	-2.7477	5e-05	0.000340502	WT	nfki-1	117.724	78.7565	-0.579935	-1.7846	5e-05	0.000327976
WBGene00015933	C17H12.8	C17H12.8	WT	malt-1	145.323	98.7574	-0.557304	-1.90619	5e-05	0.000734113	WT	ilc-17.1	147.307	93.7446	-0.652023	-1.94507	5e-05	0.000340502	WT	nfki-1	146.465	86.2501	-0.763959	-2.29798	5e-05	0.000327976
WBGene00011718	T11G6.3	T11G6.3	WT	malt-1	17.5196	11.9384	-0.553355	-1.38034	5e-05	0.000734113	WT	ilc-17.1	17.7646	13.7417	-0.370444	-0.815974	0.00075	0.00372597	WT	nfki-1	17.6449	12.7092	-0.473376	-1.08723	5e-05	0.000327976
WBGene00022199	pfk-1.1	Y71H10A.1	WT	malt-1	73.5094	50.3844	-0.544952	-1.89819	5e-05	0.000734113	WT	ilc-17.1	74.5521	57.1919	-0.382436	-1.19759	5e-05	0.000340502	WT	nfki-1	74.0568	52.7872	-0.488445	-1.50625	5e-05	0.000327976
WBGene00008358	nspc-18	D1025.7	WT	malt-1	87.5986	60.0611	-0.544477	-1.10957	5e-05	0.000734113	WT	ilc-17.1	88.8565	47.7979	-0.89453	-1.52915	5e-05	0.000340502	WT	nfki-1	88.1271	51.2792	-0.781211	-1.42776	5e-05	0.000327976
WBGene00021583	clec-72	Y46C8AL.5	WT	malt-1	24.9439	17.1424	-0.541123	-1.40661	5e-05	0.000734113	WT	ilc-17.1	25.3072	16.5228	-0.615093	-1.3532	5e-05	0.000340502	WT	nfki-1	25.0871	13.104	-0.936931	-2.09875	5e-05	0.000327976
WBGene00018823	F54E2.1	F54E2.1	WT	malt-1	129.338	88.9299	-0.540411	-1.85699	5e-05	0.000734113	WT	ilc-17.1	131.163	85.855	-0.611383	-1.84382	5e-05	0.000340502	WT	nfki-1	130.274	80.9329	-0.686751	-2.08687	5e-05	0.000327976
WBGene00016677	C45G9.6	C45G9.6	WT	malt-1	22.1681	15.261	-0.53864	-0.99539	5e-05	0.000734113	WT	ilc-17.1	22.4894	14.162	-0.667216	-1.05235	5e-05	0.000340502	WT	nfki-1	22.3071	14.8454	-0.587482	-0.995312	5e-05	0.000327976
WBGene00018755	bcmo-2	F53C3.12	WT	malt-1	7.19982	4.95983	-0.537669	-1.01955	5e-05	0.000734113	WT	ilc-17.1	7.30248	5.77416	-0.338778	-0.577163	0.01465	0.0453675	WT	nfki-1	7.25246	4.02187	-0.850603	-1.4446	5e-05	0.000327976
WBGene00011474	aldo-1	T05D4.1	WT	malt-1	392.029	270.783	-0.53382	-1.85251	5e-05	0.000734113	WT	ilc-17.1	397.667	273.789	-0.538497	-1.70435	5e-05	0.000340502	WT	nfki-1	394.975	266.21	-0.569195	-1.70971	5e-05	0.000327976
WBGene00020156	T02B11.4	T02B11.4	WT	malt-1	33.9144	23.4746	-0.530796	-1.14956	5e-05	0.000734113	WT	ilc-17.1	34.4123	25.1772	-0.450805	-0.849527	0.00035	0.00193799	WT	nfki-1	34.1284	18.7742	-0.862222	-1.64817	5e-05	0.000327976
WBGene00044301	lgc-28	D2062.12	WT	malt-1	3.76595	2.6093	-0.529352	-0.699827	0.00265	0.0184217	WT	ilc-17.1	3.81886	1.95981	-0.962429	-1.06416	0.0001	0.000633652	WT	nfki-1	3.794	2.34628	-0.693342	-0.851831	0.0002	0.0011394
WBGene00021043	pck-1	W05G11.6	WT	malt-1	262.317	181.909	-0.528088	-1.75371	5e-05	0.000734113	WT	ilc-17.1	266.103	161.459	-0.720816	-2.17583	5e-05	0.000340502	WT	nfki-1	264.071	184.802	-0.51494	-1.4516	5e-05	0.000327976
WBGene00013784	Y116A8C.3	Y116A8C.3	WT	malt-1	12.5503	8.70412	-0.527947	-0.723641	0.0028	0.0191518	WT	ilc-17.1	12.7242	5.83484	-1.12481	-1.30725	5e-05	0.000340502	WT	nfki-1	12.6494	6.2436	-1.01861	-1.24049	5e-05	0.000327976
WBGene00007511	C10C5.7	C10C5.7	WT	malt-1	18.484	12.8324	-0.526483	-0.632276	0.00725	0.0391106	WT	ilc-17.1	18.7514	12.3036	-0.607919	-0.674241	0.0043	0.0163534	WT	nfki-1	18.6266	12.1503	-0.616376	-0.703433	0.0025	0.0100117
WBGene00012253	clec-50	W04E12.8	WT	malt-1	321.23	223.442	-0.52371	-1.84682	5e-05	0.000734113	WT	ilc-17.1	325.82	167.466	-0.960207	-2.97901	5e-05	0.000340502	WT	nfki-1	323.743	194.838	-0.732574	-2.24011	5e-05	0.000327976
WBGene00269421	R06F6.14	R06F6.14	WT	malt-1	32.2005	22.4955	-0.517442	-0.767702	0.00115	0.00974435	WT	ilc-17.1	32.6475	9.94479	-1.71496	-1.91939	5e-05	0.000340502	WT	nfki-1	32.421	13.6938	-1.2434	-1.56004	5e-05	0.000327976
WBGene00011852	clec-26	T20B3.12	WT	malt-1	6.07137	4.24829	-0.51514	-0.812007	0.00095	0.00841449	WT	ilc-17.1	6.15627	3.4576	-0.832284	-1.10658	5e-05	0.000340502	WT	nfki-1	6.11207	3.48398	-0.810926	-1.14479	5e-05	0.000327976
WBGene00021981	lgc-26	Y58G8A.1	WT	malt-1	5.46874	3.84938	-0.506582	-0.891857	0.00015	0.00191262	WT	ilc-17.1	5.54313	2.66401	-1.0571	-1.52779	5e-05	0.000340502	WT	nfki-1	5.51346	2.41775	-1.1893	-1.77967	5e-05	0.000327976
WBGene00009056	F22D6.15	F22D6.15	WT	malt-1	18.1248	12.7732	-0.504851	-0.718012	0.0029	0.0196442	WT	ilc-17.1	18.3729	13.0137	-0.497554	-0.643003	0.00545	0.0198724	WT	nfki-1	18.2368	12.472	-0.548155	-0.732469	0.00195	0.00811629
WBGene00019744	M02H5.8	M02H5.8	WT	malt-1	196.482	138.486	-0.504662	-1.18717	5e-05	0.000734113	WT	ilc-17.1	199.163	114.135	-0.80321	-1.62519	5e-05	0.000340502	WT	nfki-1	198.118	127.417	-0.636794	-1.36567	5e-05	0.000327976
WBGene00012407	Y7A5A.1	Y7A5A.1	WT	malt-1	102.729	72.5295	-0.502206	-1.73209	5e-05	0.000734113	WT	ilc-17.1	104.195	81.1154	-0.361233	-1.10096	5e-05	0.000340502	WT	nfki-1	103.473	75.126	-0.461873	-1.4052	5e-05	0.000327976
WBGene00003017	lin-31	K10G6.1	WT	malt-1	4.53912	3.21147	-0.499178	-0.721958	0.00285	0.0193826	WT	ilc-17.1	4.60386	3.05361	-0.592331	-0.766914	0.00125	0.00574605	WT	nfki-1	4.57119	3.1908	-0.518652	-0.717999	0.00235	0.00951619
WBGene00044792	F59C6.14	F59C6.14	WT	malt-1	20.9689	14.9146	-0.491524	-0.631517	0.00905	0.0462073	WT	ilc-17.1	21.2531	13.4483	-0.660249	-0.785691	0.00175	0.00766379	WT	nfki-1	21.1162	15.3179	-0.463131	-0.595006	0.0145	0.0422802
WBGene00010541	ttr-1	K03H1.6	WT	malt-1	13.1859	9.38313	-0.490855	-0.701345	0.00395	0.0246813	WT	ilc-17.1	13.3729	6.87916	-0.959007	-1.17088	5e-05	0.000340502	WT	nfki-1	13.2943	6.87671	-0.951021	-1.1948	5e-05	0.000327976
WBGene00021875	Y54G2A.10	Y54G2A.10	WT	malt-1	32.1244	22.984	-0.483043	-1.04532	5e-05	0.000734113	WT	ilc-17.1	32.5836	19.7038	-0.725671	-1.32025	5e-05	0.000340502	WT	nfki-1	32.3761	19.4204	-0.737359	-1.42424	5e-05	0.000327976
WBGene00010750	K10D11.6	K10D11.6	WT	malt-1	4.60232	3.30485	-0.477778	-0.7896	0.00065	0.00637278	WT	ilc-17.1	4.66714	2.66296	-0.809512	-1.13076	5e-05	0.000340502	WT	nfki-1	4.63583	2.9095	-0.672057	-1.0226	5e-05	0.000327976
WBGene00007565	clec-48	C14A6.1	WT	malt-1	195.197	140.24	-0.47703	-1.65458	5e-05	0.000734113	WT	ilc-17.1	197.982	140.827	-0.491444	-1.52487	5e-05	0.000340502	WT	nfki-1	196.718	134.087	-0.552955	-1.68742	5e-05	0.000327976
WBGene00044007	ZK1320.13	ZK1320.13	WT	malt-1	59.151	42.5279	-0.475994	-0.797604	0.0004	0.00427312	WT	ilc-17.1	60.0103	41.0412	-0.548137	-0.814356	0.00055	0.00288231	WT	nfki-1	59.6421	38.4347	-0.63392	-0.980312	5e-05	0.000327976
WBGene00006886	vap-1	F11C7.3	WT	malt-1	16.1652	11.6453	-0.47314	-1.09109	5e-05	0.000734113	WT	ilc-17.1	16.3997	10.6477	-0.623129	-1.20779	5e-05	0.000340502	WT	nfki-1	16.2812	10.0813	-0.691526	-1.39871	5e-05	0.000327976
WBGene00002271	lec-8	R07B1.10	WT	malt-1	148.834	107.551	-0.468676	-1.58306	5e-05	0.000734113	WT	ilc-17.1	150.93	92.1919	-0.711172	-2.08657	5e-05	0.000340502	WT	nfki-1	150.086	102.185	-0.554606	-1.65381	5e-05	0.000327976
WBGene00021872	clec-85	Y54G2A.6	WT	malt-1	69.3374	50.1119	-0.468482	-1.34054	5e-05	0.000734113	WT	ilc-17.1	70.3224	44.5492	-0.658584	-1.60027	5e-05	0.000340502	WT	nfki-1	69.9519	47.6577	-0.553653	-1.41417	5e-05	0.000327976
WBGene00000845	cup-4	C02C2.3	WT	malt-1	7.9855	5.77157	-0.46842	-0.875108	0.0001	0.00137034	WT	ilc-17.1	8.09423	3.9637	-1.03005	-1.57982	5e-05	0.000340502	WT	nfki-1	8.04725	3.7895	-1.08649	-1.72298	5e-05	0.000327976
WBGene00016684	nlp-43	C45G9.13	WT	malt-1	15.1667	11.0064	-0.462556	-0.726713	0.00235	0.016837	WT	ilc-17.1	15.387	10.4018	-0.564878	-0.785841	0.001	0.00478094	WT	nfki-1	15.2611	8.92891	-0.773305	-1.10042	5e-05	0.000327976
WBGene00010214	F57G8.5	F57G8.5	WT	malt-1	4.81345	3.50362	-0.458225	-0.75541	0.0015	0.0119379	WT	ilc-17.1	4.88052	3.1846	-0.615923	-0.881493	0.0001	0.000633652	WT	nfki-1	4.84876	3.63835	-0.414334	-0.64833	0.0052	0.018321
WBGene00016067	C24H10.1	C24H10.1	WT	malt-1	9.16948	6.67774	-0.457479	-0.752137	0.00155	0.0122216	WT	ilc-17.1	9.29957	6.61372	-0.491702	-0.711045	0.00325	0.0129717	WT	nfki-1	9.23446	6.23049	-0.567681	-0.874506	0.0001	0.000618304
WBGene00010742	K10D6.2	K10D6.2	WT	malt-1	41.7425	30.4355	-0.455762	-1.21984	5e-05	0.000734113	WT	ilc-17.1	42.3403	33.5944	-0.333811	-0.783958	0.0006	0.0030981	WT	nfki-1	42.0041	26.4868	-0.665255	-1.57845	5e-05	0.000327976
WBGene00016027	C23H5.8	C23H5.8	WT	malt-1	262.135	191.15	-0.455607	-1.54823	5e-05	0.000734113	WT	ilc-17.1	265.819	178.768	-0.572357	-1.7172	5e-05	0.000340502	WT	nfki-1	264.098	203.657	-0.374934	-1.12689	5e-05	0.000327976
WBGene00018117	nlp-47	F36H12.1	WT	malt-1	32.0671	23.4728	-0.450105	-0.948077	0.0001	0.00137034	WT	ilc-17.1	32.5259	23.5797	-0.46404	-0.845059	0.0005	0.00265525	WT	nfki-1	32.3191	23.7928	-0.441865	-0.857958	0.0006	0.00295381
WBGene00010290	F58H1.7	F58H1.7	WT	malt-1	18.2597	13.3775	-0.448861	-0.881917	0.0001	0.00137034	WT	ilc-17.1	18.5213	11.9802	-0.628535	-1.06314	5e-05	0.000340502	WT	nfki-1	18.3928	11.4771	-0.680384	-1.21526	5e-05	0.000327976
WBGene00008995	prde-1	F21A3.5	WT	malt-1	17.8715	13.1177	-0.446141	-1.11494	5e-05	0.000734113	WT	ilc-17.1	18.1207	10.6069	-0.772646	-1.61541	5e-05	0.000340502	WT	nfki-1	18.0146	11.9832	-0.588161	-1.32659	5e-05	0.000327976
WBGene00015354	snet-1	C02F12.3	WT	malt-1	44.6964	32.8252	-0.445358	-1.02741	5e-05	0.000734113	WT	ilc-17.1	45.3422	33.3606	-0.442707	-0.893607	5e-05	0.000340502	WT	nfki-1	45.044	32.5717	-0.467717	-0.993497	5e-05	0.000327976
WBGene00018398	sptl-2	F43H9.2	WT	malt-1	18.1583	13.3463	-0.444182	-1.14898	5e-05	0.000734113	WT	ilc-17.1	18.419	9.66687	-0.930075	-2.02582	5e-05	0.000340502	WT	nfki-1	18.3026	12.5278	-0.54692	-1.30376	5e-05	0.000327976
WBGene00010887	M7.12	M7.12	WT	malt-1	15.3284	11.2724	-0.443416	-0.866089	0.00025	0.00290214	WT	ilc-17.1	15.5376	11.9104	-0.383543	-0.665288	0.00375	0.0145965	WT	nfki-1	15.4338	10.404	-0.568954	-1.02343	5e-05	0.000327976
WBGene00015469	C05D2.8	C05D2.8	WT	malt-1	88.9245	65.44	-0.442408	-1.10519	5e-05	0.000734113	WT	ilc-17.1	90.1869	66.6498	-0.436317	-0.962355	0.00015	0.000913157	WT	nfki-1	89.5728	63.0363	-0.506879	-1.17562	5e-05	0.000327976
WBGene00008495	F01D5.5	F01D5.5	WT	malt-1	121.709	89.7693	-0.439145	-1.285	5e-05	0.000734113	WT	ilc-17.1	123.454	66.8363	-0.885266	-2.14013	5e-05	0.000340502	WT	nfki-1	122.654	86.6429	-0.50144	-1.32047	5e-05	0.000327976
WBGene00000473	cey-2	F46F11.2	WT	malt-1	546.799	404.092	-0.436327	-1.46071	5e-05	0.000734113	WT	ilc-17.1	554.495	337.291	-0.717179	-2.07962	5e-05	0.000340502	WT	nfki-1	551.964	436.376	-0.339004	-0.947278	0.00025	0.00138403
WBGene00007153	clec-41	B0365.6	WT	malt-1	77.766	57.541	-0.434549	-1.47452	5e-05	0.000734113	WT	ilc-17.1	78.8673	51.1722	-0.624067	-1.8583	5e-05	0.000340502	WT	nfki-1	78.3241	62.3064	-0.330076	-1.00155	5e-05	0.000327976
WBGene00020168	mct-5	T02G5.12	WT	malt-1	34.4845	25.5163	-0.434529	-1.34432	5e-05	0.000734113	WT	ilc-17.1	34.9627	21.298	-0.715097	-1.87862	5e-05	0.000340502	WT	nfki-1	34.7478	22.6661	-0.616386	-1.68221	5e-05	0.000327976
WBGene00001462	flp-19	M79.4	WT	malt-1	37.1998	27.5461	-0.433446	-0.981621	0.0001	0.00137034	WT	ilc-17.1	37.7352	19.5948	-0.945441	-1.74745	5e-05	0.000340502	WT	nfki-1	37.4888	23.2027	-0.692171	-1.39543	5e-05	0.000327976
WBGene00008522	nlp-59	F02D8.5	WT	malt-1	15.895	11.8014	-0.429611	-0.740325	0.0015	0.0119379	WT	ilc-17.1	16.1244	12.1087	-0.413195	-0.634067	0.0067	0.0236711	WT	nfki-1	16.0021	12.2836	-0.381524	-0.61563	0.00905	0.0288125
WBGene00016663	C45E1.4	C45E1.4	WT	malt-1	10.7121	7.95723	-0.428902	-0.725976	0.0024	0.0170823	WT	ilc-17.1	10.8639	7.25806	-0.581891	-0.859347	0.0004	0.00217847	WT	nfki-1	10.7915	6.61485	-0.706117	-1.0792	5e-05	0.000327976
WBGene00015949	C18A11.3	C18A11.3	WT	malt-1	45.267	33.6359	-0.428458	-1.15625	5e-05	0.000734113	WT	ilc-17.1	45.9092	30.7145	-0.579865	-1.33204	5e-05	0.000340502	WT	nfki-1	45.6047	31.2303	-0.546237	-1.32312	5e-05	0.000327976
WBGene00013419	Y65A5A.2	Y65A5A.2	WT	malt-1	51.247	38.1031	-0.427561	-0.908722	0.00015	0.00191262	WT	ilc-17.1	51.9632	35.9692	-0.530728	-0.987653	5e-05	0.000340502	WT	nfki-1	51.6615	39.3893	-0.391287	-0.759474	0.00185	0.00774048
WBGene00022346	pals-17	Y82E9BR.13	WT	malt-1	10.6886	7.96694	-0.423971	-0.715547	0.0023	0.0165884	WT	ilc-17.1	10.842	7.4775	-0.536007	-0.797366	0.00085	0.00415022	WT	nfki-1	10.7681	7.45713	-0.530068	-0.832068	0.0009	0.00419089
WBGene00017671	pgal-1	F21F3.1	WT	malt-1	84.823	63.3205	-0.421783	-0.742026	0.0025	0.0175841	WT	ilc-17.1	86.0493	54.0558	-0.670713	-1.00958	5e-05	0.000340502	WT	nfki-1	85.4477	54.5816	-0.646627	-0.931871	0.0004	0.00209882
WBGene00016114	flp-27	C25H3.5	WT	malt-1	27.8058	20.789	-0.419562	-0.802111	0.00065	0.00637278	WT	ilc-17.1	28.2117	15.2502	-0.887468	-1.41012	5e-05	0.000340502	WT	nfki-1	28.0006	17.0022	-0.719737	-1.23465	5e-05	0.000327976
WBGene00017583	F19B10.1	F19B10.1	WT	malt-1	8.37074	6.26062	-0.41905	-0.657983	0.0055	0.0317074	WT	ilc-17.1	8.48618	6.22833	-0.446268	-0.633175	0.0076	0.0262982	WT	nfki-1	8.4364	5.06789	-0.735242	-1.03497	5e-05	0.000327976
WBGene00012481	Y18D10A.11	Y18D10A.11	WT	malt-1	56.0643	41.9528	-0.418316	-1.24325	5e-05	0.000734113	WT	ilc-17.1	56.832	37.4968	-0.599936	-1.5041	5e-05	0.000340502	WT	nfki-1	56.5974	44.1869	-0.357117	-0.954088	5e-05	0.000327976
WBGene00009393	clec-62	F35C5.5	WT	malt-1	67.5331	50.5523	-0.41782	-1.33583	5e-05	0.000734113	WT	ilc-17.1	68.4909	44.5228	-0.621368	-1.70643	5e-05	0.000340502	WT	nfki-1	68.0652	44.3518	-0.617927	-1.73967	5e-05	0.000327976
WBGene00007875	dod-24	C32H11.12	WT	malt-1	69.1493	51.7761	-0.417428	-1.31752	5e-05	0.000734113	WT	ilc-17.1	70.1348	55.4517	-0.338899	-0.937909	5e-05	0.000340502	WT	nfki-1	69.6519	50.8017	-0.455284	-1.28527	5e-05	0.000327976
WBGene00000935	daz-1	F56D1.7	WT	malt-1	52.8282	39.5677	-0.416986	-1.37458	5e-05	0.000734113	WT	ilc-17.1	53.5724	38.922	-0.460904	-1.33367	5e-05	0.000340502	WT	nfki-1	53.2699	40.5414	-0.393926	-1.16164	5e-05	0.000327976
WBGene00001448	flp-5	C03G5.7	WT	malt-1	75.0666	56.2636	-0.415969	-1.02347	5e-05	0.000734113	WT	ilc-17.1	76.1458	51.3641	-0.568003	-1.18878	5e-05	0.000340502	WT	nfki-1	75.6332	48.215	-0.649537	-1.43738	5e-05	0.000327976
WBGene00009350	F32H5.4	F32H5.4	WT	malt-1	3.67698	2.75969	-0.414018	-0.631727	0.00765	0.0407886	WT	ilc-17.1	3.72902	2.69294	-0.469618	-0.6426	0.00635	0.0226152	WT	nfki-1	3.70205	2.80112	-0.402318	-0.583313	0.0125	0.0374343
WBGene00022144	pghm-1	Y71G12B.4	WT	malt-1	48.6328	36.5251	-0.413042	-1.2133	5e-05	0.000734113	WT	ilc-17.1	49.3368	30.8591	-0.676969	-1.68245	5e-05	0.000340502	WT	nfki-1	49.0045	31.6542	-0.630518	-1.63752	5e-05	0.000327976
WBGene00020317	pdf-1	T07E3.6	WT	malt-1	81.382	61.3374	-0.407942	-1.19604	5e-05	0.000734113	WT	ilc-17.1	82.529	59.4695	-0.47275	-1.21046	5e-05	0.000340502	WT	nfki-1	81.909	53.4408	-0.616079	-1.60418	5e-05	0.000327976
WBGene00002262	ldh-1	F13D12.2	WT	malt-1	195.181	147.219	-0.406851	-1.4167	5e-05	0.000734113	WT	ilc-17.1	197.981	132.028	-0.584523	-1.79852	5e-05	0.000340502	WT	nfki-1	196.566	130.163	-0.594691	-1.81524	5e-05	0.000327976
WBGene00016460	C35E7.8	C35E7.8	WT	malt-1	19.8232	14.9633	-0.405767	-0.979585	5e-05	0.000734113	WT	ilc-17.1	20.1051	13.0738	-0.620882	-1.27426	5e-05	0.000340502	WT	nfki-1	19.9742	14.1624	-0.496071	-1.09467	5e-05	0.000327976
WBGene00018416	WBGene00018416	NA	WT	malt-1	96.8108	73.122	-0.404861	-1.34634	5e-05	0.000734113	WT	ilc-17.1	98.172	60.417	-0.700356	-1.9375	5e-05	0.000340502	WT	nfki-1	97.6555	73.6671	-0.40668	-1.19206	5e-05	0.000327976
WBGene00004796	sid-2	ZK520.2	WT	malt-1	38.2936	28.9422	-0.40393	-1.04465	5e-05	0.000734113	WT	ilc-17.1	38.8354	30.48	-0.34951	-0.775839	0.00075	0.00372597	WT	nfki-1	38.5853	28.3551	-0.444445	-1.02393	5e-05	0.000327976
WBGene00012680	Y39B6A.21	Y39B6A.21	WT	malt-1	7.90359	5.97483	-0.403611	-0.690148	0.0047	0.0281575	WT	ilc-17.1	8.01385	3.19193	-1.32806	-1.81798	5e-05	0.000340502	WT	nfki-1	7.97015	4.92114	-0.695614	-1.09368	5e-05	0.000327976
WBGene00001392	far-8	K02F3.3	WT	malt-1	250.494	189.771	-0.400515	-1.38424	5e-05	0.000734113	WT	ilc-17.1	254.078	185.246	-0.455826	-1.3826	5e-05	0.000340502	WT	nfki-1	252.373	172.248	-0.551067	-1.66766	5e-05	0.000327976
WBGene00003369	mlc-1	C36E6.3	WT	malt-1	1635.95	1241.19	-0.398396	-1.12767	5e-05	0.000734113	WT	ilc-17.1	1659.28	1344.26	-0.303742	-0.81564	0.0005	0.00265525	WT	nfki-1	1648.66	1233.18	-0.41891	-0.987044	5e-05	0.000327976
WBGene00019100	F59B1.8	F59B1.8	WT	malt-1	18.0452	13.723	-0.395023	-0.923029	5e-05	0.000734113	WT	ilc-17.1	18.2888	12.562	-0.541895	-1.09473	5e-05	0.000340502	WT	nfki-1	18.2061	11.8075	-0.624718	-1.31392	5e-05	0.000327976
WBGene00001457	flp-14	Y37D8A.15	WT	malt-1	118.103	89.8702	-0.394127	-1.04783	5e-05	0.000734113	WT	ilc-17.1	119.802	76.4574	-0.647927	-1.51776	5e-05	0.000340502	WT	nfki-1	118.976	82.1766	-0.533869	-1.30227	5e-05	0.000327976
WBGene00003171	mec-7	ZK154.3	WT	malt-1	34.6084	26.3484	-0.393411	-1.11129	5e-05	0.000734113	WT	ilc-17.1	35.1035	25.0358	-0.487622	-1.19328	5e-05	0.000340502	WT	nfki-1	34.8668	24.1156	-0.531888	-1.31789	5e-05	0.000327976
WBGene00016577	clec-3	C41H7.7	WT	malt-1	6.93292	5.28375	-0.3919	-0.697856	0.0033	0.0215931	WT	ilc-17.1	7.0317	5.28381	-0.412294	-0.652044	0.00525	0.0192904	WT	nfki-1	6.9872	4.74882	-0.557146	-0.899596	0.00045	0.00231744
WBGene00011869	dod-6	T20G5.7	WT	malt-1	226.077	172.356	-0.391425	-1.27616	5e-05	0.000734113	WT	ilc-17.1	229.259	120.864	-0.923593	-2.56109	5e-05	0.000340502	WT	nfki-1	227.715	141.795	-0.683418	-1.96281	5e-05	0.000327976
WBGene00003739	nlp-1	C01C4.1	WT	malt-1	14.3874	10.9954	-0.387906	-0.664246	0.00425	0.0260239	WT	ilc-17.1	14.5937	9.37101	-0.639065	-0.938591	0.00015	0.000913157	WT	nfki-1	14.4933	10.6901	-0.439116	-0.688377	0.0028	0.0109742
WBGene00013023	Y48G10A.6	Y48G10A.6	WT	malt-1	22.9143	17.5569	-0.384212	-0.63795	0.00645	0.0358828	WT	ilc-17.1	23.2327	12.7403	-0.866758	-1.20072	5e-05	0.000340502	WT	nfki-1	23.1021	14.8964	-0.633065	-0.95017	5e-05	0.000327976
WBGene00011857	coa-4	T20D3.3	WT	malt-1	100.967	77.5334	-0.380991	-0.685458	0.0022	0.0160222	WT	ilc-17.1	102.388	71.539	-0.517252	-1.00191	5e-05	0.000340502	WT	nfki-1	101.722	73.7375	-0.464157	-0.86423	0.0002	0.0011394
WBGene00022034	deps-1	Y65B4BL.2	WT	malt-1	41.6356	31.9731	-0.380958	-1.08642	5e-05	0.000734113	WT	ilc-17.1	42.2211	22.5482	-0.904954	-2.18514	5e-05	0.000340502	WT	nfki-1	41.9991	28.5408	-0.557331	-1.42474	5e-05	0.000327976
WBGene00017727	F22H10.3	F22H10.3	WT	malt-1	818.061	628.301	-0.380752	-1.32465	5e-05	0.000734113	WT	ilc-17.1	829.642	604.604	-0.456499	-1.39856	5e-05	0.000340502	WT	nfki-1	824.516	564.349	-0.546961	-1.66075	5e-05	0.000327976
WBGene00003161	mdf-2	Y69A2AR.30	WT	malt-1	55.6922	42.7804	-0.380525	-0.729086	0.002	0.0149398	WT	ilc-17.1	56.4567	38.902	-0.537301	-0.902112	0.00015	0.000913157	WT	nfki-1	56.1267	38.3715	-0.548651	-0.961416	0.0001	0.000618304
WBGene00001172	egl-3	C51E3.7	WT	malt-1	56.0289	43.0548	-0.379998	-1.27878	5e-05	0.000734113	WT	ilc-17.1	56.8362	45.0306	-0.335905	-1.00362	5e-05	0.000340502	WT	nfki-1	56.4569	43.1845	-0.386636	-1.16143	5e-05	0.000327976
WBGene00011428	nlp-80	T04C12.3	WT	malt-1	21.2838	16.3666	-0.378997	-0.641242	0.00625	0.0350153	WT	ilc-17.1	21.6008	12.0342	-0.843939	-1.19583	5e-05	0.000340502	WT	nfki-1	21.4736	12.6021	-0.768898	-1.15959	5e-05	0.000327976
WBGene00020897	del-10	T28D9.7	WT	malt-1	5.86169	4.519	-0.375311	-0.666379	0.0058	0.0330218	WT	ilc-17.1	5.94381	4.51515	-0.396613	-0.618719	0.00895	0.0300803	WT	nfki-1	5.90549	4.41462	-0.419766	-0.689351	0.0045	0.0163212
WBGene00021518	hpo-6	Y41D4B.16	WT	malt-1	29.6741	22.8795	-0.375148	-0.916388	0.0001	0.00137034	WT	ilc-17.1	30.0885	24.5404	-0.294052	-0.625712	0.00725	0.025285	WT	nfki-1	29.9058	21.8435	-0.45322	-0.982161	5e-05	0.000327976
WBGene00009394	clec-63	F35C5.6	WT	malt-1	1495.8	1153.94	-0.374355	-1.0775	5e-05	0.000734113	WT	ilc-17.1	1517.17	1075.83	-0.495938	-1.35831	5e-05	0.000340502	WT	nfki-1	1508.14	1089.57	-0.469011	-1.09915	5e-05	0.000327976
WBGene00011061	wago-1	R06C7.1	WT	malt-1	105.78	81.7703	-0.37142	-1.29025	5e-05	0.000734113	WT	ilc-17.1	107.252	69.7196	-0.621372	-1.90516	5e-05	0.000340502	WT	nfki-1	106.699	83.4805	-0.354036	-1.06436	5e-05	0.000327976
WBGene00000474	cey-3	M01E11.5	WT	malt-1	303.93	235.056	-0.370736	-1.29102	5e-05	0.000734113	WT	ilc-17.1	308.147	186.086	-0.727655	-2.20678	5e-05	0.000340502	WT	nfki-1	306.638	227.301	-0.431936	-1.29819	5e-05	0.000327976
WBGene00015145	arle-14	B0336.5	WT	malt-1	27.3605	21.2057	-0.367639	-0.846351	0.0002	0.00241092	WT	ilc-17.1	27.7493	19.8972	-0.47989	-0.943702	5e-05	0.000340502	WT	nfki-1	27.577	21.2294	-0.377406	-0.799981	0.0008	0.00378119
WBGene00013250	Y57A10A.5	Y57A10A.5	WT	malt-1	7.33881	5.69129	-0.366792	-0.765361	0.0012	0.0100749	WT	ilc-17.1	7.44255	5.05676	-0.557585	-0.996831	5e-05	0.000340502	WT	nfki-1	7.39857	5.88425	-0.330388	-0.64457	0.0052	0.018321
WBGene00000903	daf-7	B0412.2	WT	malt-1	10.6346	8.25604	-0.365244	-0.804287	0.00085	0.00780115	WT	ilc-17.1	10.7888	7.4075	-0.542471	-1.02238	5e-05	0.000340502	WT	nfki-1	10.7141	8.14001	-0.396406	-0.806469	0.00045	0.00231744
WBGene00018519	F46H5.3	F46H5.3	WT	malt-1	2748.57	2134.35	-0.364883	-0.89455	0.00035	0.00383873	WT	ilc-17.1	2787.9	2201.88	-0.340443	-0.802848	0.0006	0.0030981	WT	nfki-1	2770.01	1935.06	-0.517511	-1.02817	0.0001	0.000618304
WBGene00000219	asp-6	F21F8.7	WT	malt-1	2629.41	2042.25	-0.364583	-0.920869	0.00015	0.00191262	WT	ilc-17.1	2666.78	1987.75	-0.423966	-1.02518	5e-05	0.000340502	WT	nfki-1	2650.22	1816.12	-0.545249	-1.10598	5e-05	0.000327976
WBGene00010967	nduo-5	MTCE.35	WT	malt-1	523.634	406.898	-0.363891	-1.12898	5e-05	0.000734113	WT	ilc-17.1	531.041	262.486	-1.01658	-2.97734	5e-05	0.000340502	WT	nfki-1	527.707	269.926	-0.967175	-2.58173	5e-05	0.000327976
WBGene00018729	F53A9.6	F53A9.6	WT	malt-1	255.898	198.907	-0.363477	-1.00712	5e-05	0.000734113	WT	ilc-17.1	259.551	213.714	-0.280334	-0.685838	0.00345	0.0136423	WT	nfki-1	257.948	159.775	-0.691038	-1.69746	5e-05	0.000327976
WBGene00012585	lips-15	Y38E10A.7	WT	malt-1	137.001	106.542	-0.362759	-1.20636	5e-05	0.000734113	WT	ilc-17.1	138.931	106.929	-0.377716	-1.10674	5e-05	0.000340502	WT	nfki-1	138.065	99.6033	-0.471085	-1.39447	5e-05	0.000327976
WBGene00018659	F52C6.2	F52C6.2	WT	malt-1	30.4591	23.738	-0.359671	-0.8255	0.0007	0.00673016	WT	ilc-17.1	30.878	20.6079	-0.583378	-1.12209	5e-05	0.000340502	WT	nfki-1	30.7251	20.4245	-0.589113	-1.21455	5e-05	0.000327976
WBGene00020886	ttr-6	T28B4.3	WT	malt-1	148.133	115.452	-0.359602	-1.10372	5e-05	0.000734113	WT	ilc-17.1	150.218	124.283	-0.273427	-0.736092	0.0019	0.00822117	WT	nfki-1	149.34	108.976	-0.45459	-1.25003	5e-05	0.000327976
WBGene00002010	hsp-6	C37H5.8	WT	malt-1	372.973	290.86	-0.358745	-1.17281	5e-05	0.000734113	WT	ilc-17.1	378.25	290.728	-0.379671	-1.15302	5e-05	0.000340502	WT	nfki-1	375.963	303.913	-0.30693	-0.844579	0.00025	0.00138403
WBGene00020757	ucr-2.3	T24C4.1	WT	malt-1	99.0524	77.2677	-0.358327	-0.659865	0.00505	0.0297755	WT	ilc-17.1	100.441	53.0538	-0.920818	-1.35258	5e-05	0.000340502	WT	nfki-1	99.868	68.0734	-0.552932	-0.893786	0.0002	0.0011394
WBGene00019092	F59A7.5	F59A7.5	WT	malt-1	14.1731	11.0628	-0.357438	-0.616155	0.0086	0.0444619	WT	ilc-17.1	14.3776	10.42	-0.464467	-0.690027	0.00285	0.0115804	WT	nfki-1	14.2791	8.77496	-0.702436	-1.07741	5e-05	0.000327976
WBGene00011408	nifk-1	T04A8.6	WT	malt-1	115.485	90.2368	-0.355916	-1.18419	5e-05	0.000734113	WT	ilc-17.1	117.127	66.2044	-0.823073	-2.35338	5e-05	0.000340502	WT	nfki-1	116.473	83.7629	-0.475608	-1.40277	5e-05	0.000327976
WBGene00018718	F52H2.6	F52H2.6	WT	malt-1	37.3966	29.2336	-0.355279	-1.12978	5e-05	0.000734113	WT	ilc-17.1	37.9213	30.8124	-0.299496	-0.831414	0.0002	0.00117674	WT	nfki-1	37.6713	29.117	-0.371605	-1.0594	5e-05	0.000327976
WBGene00000920	daf-28	Y116F11B.1	WT	malt-1	14.0406	10.9858	-0.353962	-0.624056	0.00735	0.0394182	WT	ilc-17.1	14.2377	9.14211	-0.639114	-0.958798	5e-05	0.000340502	WT	nfki-1	14.1572	9.75748	-0.536954	-0.869664	0.0002	0.0011394
WBGene00006375	syp-1	F26D2.2	WT	malt-1	33.9193	26.5477	-0.353518	-1.04827	5e-05	0.000734113	WT	ilc-17.1	34.3937	23.9778	-0.520445	-1.3217	5e-05	0.000340502	WT	nfki-1	34.1857	26.9166	-0.344894	-0.925718	5e-05	0.000327976
WBGene00021270	pid-3	Y23H5A.3	WT	malt-1	76.7205	60.0722	-0.352916	-1.11548	5e-05	0.000734113	WT	ilc-17.1	77.7979	46.5484	-0.741001	-1.9736	5e-05	0.000340502	WT	nfki-1	77.3725	49.423	-0.646638	-1.79791	5e-05	0.000327976
WBGene00003748	nlp-10	F37A8.4	WT	malt-1	28.8027	22.5965	-0.350102	-0.723092	0.0018	0.013721	WT	ilc-17.1	29.2157	20.081	-0.54091	-0.96105	5e-05	0.000340502	WT	nfki-1	29.0343	22.1487	-0.390534	-0.747308	0.001	0.00457635
WBGene00011289	R102.2	R102.2	WT	malt-1	62.2197	48.8295	-0.349618	-0.805639	0.0008	0.00743963	WT	ilc-17.1	63.1204	33.0867	-0.931857	-1.7401	5e-05	0.000340502	WT	nfki-1	62.7148	40.2341	-0.640388	-1.31189	5e-05	0.000327976
WBGene00004050	parp-2	E02H1.4	WT	malt-1	22.9388	18.0032	-0.349536	-0.998285	5e-05	0.000734113	WT	ilc-17.1	23.2643	18.501	-0.330512	-0.814222	0.00025	0.00143141	WT	nfki-1	23.1181	18.1352	-0.350235	-0.901119	0.00015	0.000885341
WBGene00000963	dhp-1	R06C7.3	WT	malt-1	32.2441	25.3159	-0.348991	-1.0182	5e-05	0.000734113	WT	ilc-17.1	32.7028	24.6189	-0.40965	-1.03024	5e-05	0.000340502	WT	nfki-1	32.4708	23.9991	-0.436163	-1.14261	5e-05	0.000327976
WBGene00006061	stl-1	F30A10.5	WT	malt-1	71.659	56.3624	-0.346415	-1.10764	5e-05	0.000734113	WT	ilc-17.1	72.6752	52.072	-0.480955	-1.32975	5e-05	0.000340502	WT	nfki-1	72.1892	54.3101	-0.410563	-1.17083	5e-05	0.000327976
WBGene00001973	hmg-3	C32F10.5	WT	malt-1	42.0585	33.0824	-0.346333	-0.758932	0.0015	0.0119379	WT	ilc-17.1	42.6523	29.6475	-0.524713	-1.03007	5e-05	0.000340502	WT	nfki-1	42.4003	33.2261	-0.351757	-0.712773	0.0021	0.00864136
WBGene00003992	pgl-1	ZK381.4	WT	malt-1	193.75	152.472	-0.345656	-1.18864	5e-05	0.000734113	WT	ilc-17.1	196.465	116.681	-0.751703	-2.36549	5e-05	0.000340502	WT	nfki-1	195.39	143.093	-0.449407	-1.33526	5e-05	0.000327976
WBGene00009562	flp-22	F39H2.1	WT	malt-1	57.0675	44.9244	-0.345171	-0.771976	0.00075	0.00710771	WT	ilc-17.1	57.9073	35.2434	-0.716389	-1.3287	5e-05	0.000340502	WT	nfki-1	57.5237	39.6757	-0.535901	-1.07491	5e-05	0.000327976
WBGene00017993	cec-5	F32E10.6	WT	malt-1	119.783	94.3306	-0.344631	-1.16962	5e-05	0.000734113	WT	ilc-17.1	121.487	86.6902	-0.486857	-1.45606	5e-05	0.000340502	WT	nfki-1	120.756	91.8503	-0.394734	-1.19184	5e-05	0.000327976
WBGene00021560	coh-4	Y45G5AM.8	WT	malt-1	16.2201	12.7757	-0.344376	-0.824311	0.00025	0.00290214	WT	ilc-17.1	16.4491	12.3256	-0.416356	-0.858542	0.0006	0.0030981	WT	nfki-1	16.3524	13.1115	-0.318671	-0.698815	0.00355	0.013383
WBGene00001685	gpd-3	K10B3.7	WT	malt-1	633.939	499.846	-0.342859	-1.15446	5e-05	0.000734113	WT	ilc-17.1	643.064	522.193	-0.300379	-0.928748	0.0002	0.00117674	WT	nfki-1	638.402	482.549	-0.403789	-1.14931	5e-05	0.000327976
WBGene00018701	pccb-1	F52E4.1	WT	malt-1	342.901	270.386	-0.34277	-1.16822	5e-05	0.000734113	WT	ilc-17.1	347.798	274.891	-0.339392	-1.06114	5e-05	0.000340502	WT	nfki-1	345.423	268.241	-0.364838	-1.05769	5e-05	0.000327976
WBGene00018258	F41B4.2	F41B4.2	WT	malt-1	35.4409	27.9577	-0.342171	-0.735514	0.00155	0.0122216	WT	ilc-17.1	35.9594	19.8951	-0.853955	-1.49048	5e-05	0.000340502	WT	nfki-1	35.7078	23.9594	-0.57565	-1.09699	5e-05	0.000327976
WBGene00010749	K10D11.5	K10D11.5	WT	malt-1	26.2207	20.7035	-0.340829	-0.957316	0.00015	0.00191262	WT	ilc-17.1	26.5819	20.3526	-0.385237	-0.931821	0.0002	0.00117674	WT	nfki-1	26.4148	21.4309	-0.301653	-0.772432	0.0011	0.00494318
WBGene00008803	lips-10	F14E5.5	WT	malt-1	50.7831	40.1111	-0.340348	-0.998189	5e-05	0.000734113	WT	ilc-17.1	51.5097	37.1281	-0.472333	-1.19172	5e-05	0.000340502	WT	nfki-1	51.16	39.5426	-0.37161	-0.972351	5e-05	0.000327976
WBGene00014153	vab-23	ZK930.3	WT	malt-1	29.0446	22.9453	-0.34007	-0.708674	0.0023	0.0165884	WT	ilc-17.1	29.4628	22.0137	-0.420492	-0.766932	0.00135	0.00615361	WT	nfki-1	29.2596	20.0959	-0.54201	-1.03742	5e-05	0.000327976
WBGene00016392	sdha-2	C34B2.7	WT	malt-1	73.7177	58.2775	-0.339071	-1.16129	5e-05	0.000734113	WT	ilc-17.1	74.7509	45.8811	-0.70419	-2.10482	5e-05	0.000340502	WT	nfki-1	74.3247	55.5911	-0.418987	-1.26976	5e-05	0.000327976
WBGene00011683	phat-6	T10B10.6	WT	malt-1	32.4097	25.627	-0.338761	-0.780591	0.0009	0.00814097	WT	ilc-17.1	32.8661	16.1448	-1.02553	-1.89664	5e-05	0.000340502	WT	nfki-1	32.6414	19.08	-0.77464	-1.56226	5e-05	0.000327976
WBGene00017376	F11C7.2	F11C7.2	WT	malt-1	37.2986	29.515	-0.337674	-0.679239	0.0035	0.0225308	WT	ilc-17.1	37.8307	26.9205	-0.490853	-0.844844	0.0007	0.00352599	WT	nfki-1	37.5731	23.5946	-0.67124	-1.19549	5e-05	0.000327976
WBGene00004809	skr-3	F44G3.6	WT	malt-1	116.942	92.6073	-0.336597	-1.04934	5e-05	0.000734113	WT	ilc-17.1	118.621	83.1204	-0.513088	-1.37259	5e-05	0.000340502	WT	nfki-1	117.829	84.7075	-0.476128	-1.32436	5e-05	0.000327976
WBGene00009796	F46G10.1	F46G10.1	WT	malt-1	115.912	91.8008	-0.336452	-0.954381	0.00015	0.00191262	WT	ilc-17.1	117.539	79.4136	-0.565684	-1.39473	5e-05	0.000340502	WT	nfki-1	116.805	79.9021	-0.547793	-1.39522	5e-05	0.000327976
WBGene00004094	ppw-2	Y110A7A.18	WT	malt-1	70.5138	55.8563	-0.336186	-1.18574	5e-05	0.000734113	WT	ilc-17.1	71.5113	49.7531	-0.523387	-1.64555	5e-05	0.000340502	WT	nfki-1	71.0647	55.1322	-0.36624	-1.1328	5e-05	0.000327976
WBGene00010053	F54D5.9	F54D5.9	WT	malt-1	29.6939	23.5329	-0.335487	-1.02642	5e-05	0.000734113	WT	ilc-17.1	30.1148	18.8837	-0.673332	-1.73798	5e-05	0.000340502	WT	nfki-1	29.9157	20.6142	-0.537266	-1.45784	5e-05	0.000327976
WBGene00008554	F07C6.3	F07C6.3	WT	malt-1	24.9934	19.8147	-0.334975	-0.787102	0.00125	0.0104068	WT	ilc-17.1	25.3497	16.6264	-0.608497	-1.20175	5e-05	0.000340502	WT	nfki-1	25.1707	15.9468	-0.658479	-1.36749	5e-05	0.000327976
WBGene00004178	prg-1	D2030.6	WT	malt-1	112.037	88.8318	-0.334831	-1.17516	5e-05	0.000734113	WT	ilc-17.1	113.619	75.5697	-0.588319	-1.85824	5e-05	0.000340502	WT	nfki-1	112.905	84.9378	-0.410631	-1.26308	5e-05	0.000327976
WBGene00012971	WBGene00012971	NA	WT	malt-1	19.4015	15.3862	-0.334537	-0.781929	0.00115	0.00974435	WT	ilc-17.1	19.6733	13.745	-0.517336	-1.03209	5e-05	0.000340502	WT	nfki-1	19.561	12.191	-0.682165	-1.38858	5e-05	0.000327976
WBGene00003746	nlp-8	D2005.2	WT	malt-1	28.8797	22.9146	-0.333785	-0.77859	0.0013	0.0106813	WT	ilc-17.1	29.2928	21.0519	-0.476598	-0.943629	0.00015	0.000913157	WT	nfki-1	29.0755	20.7606	-0.485952	-1.01912	0.0001	0.000618304
WBGene00008005	C38D4.4	C38D4.4	WT	malt-1	31.1376	24.716	-0.333216	-1.00986	5e-05	0.000734113	WT	ilc-17.1	31.5837	23.4346	-0.430537	-1.11924	5e-05	0.000340502	WT	nfki-1	31.3863	25.8665	-0.27905	-0.762521	0.001	0.00457635
WBGene00015756	C14C6.2	C14C6.2	WT	malt-1	94.9398	75.4611	-0.33128	-0.70289	0.0039	0.0244201	WT	ilc-17.1	96.2892	60.0089	-0.682198	-1.22693	5e-05	0.000340502	WT	nfki-1	95.6546	62.7241	-0.608814	-1.17323	5e-05	0.000327976
WBGene00015766	C14C11.2	C14C11.2	WT	malt-1	6.93957	5.51645	-0.331105	-0.681905	0.00585	0.0332588	WT	ilc-17.1	7.03714	5.16536	-0.446119	-0.788231	0.0012	0.00556118	WT	nfki-1	6.99871	5.27909	-0.406801	-0.767062	0.0014	0.00612558
WBGene00001132	alp-1	T11B7.4	WT	malt-1	212.461	169.203	-0.328443	-0.988931	5e-05	0.000734113	WT	ilc-17.1	215.471	177.061	-0.283245	-0.779937	0.0011	0.00518633	WT	nfki-1	214.109	167.912	-0.350637	-0.892223	5e-05	0.000327976
WBGene00003095	lys-6	F58B3.3	WT	malt-1	19.1869	15.2815	-0.328336	-0.62725	0.00705	0.0383265	WT	ilc-17.1	19.45	13.9058	-0.484086	-0.802802	0.001	0.00478094	WT	nfki-1	19.3277	13.3134	-0.537785	-0.930214	0.0001	0.000618304
WBGene00001686	gpd-4	F33H1.2	WT	malt-1	26.5318	21.1334	-0.328196	-0.824713	0.00045	0.00473513	WT	ilc-17.1	26.911	17.941	-0.584937	-1.21512	5e-05	0.000340502	WT	nfki-1	26.7714	22.2343	-0.267908	-0.61707	0.0094	0.0297604
WBGene00002273	lec-10	W01A11.4	WT	malt-1	570.39	454.764	-0.326832	-1.14238	5e-05	0.000734113	WT	ilc-17.1	578.346	439.476	-0.396148	-1.25238	5e-05	0.000340502	WT	nfki-1	575.1	432.801	-0.410109	-1.24768	5e-05	0.000327976
WBGene00016509	adss-1	C37H5.6	WT	malt-1	214.382	170.999	-0.3262	-1.1533	5e-05	0.000734113	WT	ilc-17.1	217.413	151.428	-0.521808	-1.66145	5e-05	0.000340502	WT	nfki-1	216.05	160.776	-0.426316	-1.3073	5e-05	0.000327976
WBGene00000539	cln-3.1	F07B10.1	WT	malt-1	20.0644	16.0351	-0.323405	-0.770103	0.00115	0.00974435	WT	ilc-17.1	20.3388	15.7353	-0.370226	-0.763169	0.0011	0.00518633	WT	nfki-1	20.2184	14.6032	-0.469385	-1.00777	5e-05	0.000327976
WBGene00044213	Y102A5C.36	Y102A5C.36	WT	malt-1	38.3595	30.6568	-0.323375	-0.597908	0.0097	0.048651	WT	ilc-17.1	38.8969	9.27144	-2.06879	-2.56824	5e-05	0.000340502	WT	nfki-1	38.6735	15.8213	-1.28948	-1.94193	5e-05	0.000327976
WBGene00018724	F53A9.1	F53A9.1	WT	malt-1	185.197	148.238	-0.321144	-0.784803	0.00085	0.00780115	WT	ilc-17.1	187.816	147.645	-0.347187	-0.734905	0.0022	0.00929685	WT	nfki-1	186.862	135.462	-0.464092	-1.02273	5e-05	0.000327976
WBGene00011087	R07B7.2	R07B7.2	WT	malt-1	19.5128	15.6239	-0.320661	-0.888884	0.00025	0.00290214	WT	ilc-17.1	19.787	14.5075	-0.447755	-1.06634	5e-05	0.000340502	WT	nfki-1	19.6746	16.2818	-0.273075	-0.69376	0.003	0.0116436
WBGene00009636	F42F12.4	F42F12.4	WT	malt-1	37.3193	29.9008	-0.319739	-0.697189	0.00315	0.02091	WT	ilc-17.1	37.846	30.1721	-0.326928	-0.627505	0.00555	0.0202	WT	nfki-1	37.5832	27.9061	-0.429505	-0.859339	0.0003	0.00162546
WBGene00018991	F56F11.4	F56F11.4	WT	malt-1	20.1399	16.1415	-0.31928	-0.773361	0.00065	0.00637278	WT	ilc-17.1	20.4195	14.6464	-0.479401	-0.986838	5e-05	0.000340502	WT	nfki-1	20.3061	15.6519	-0.375568	-0.833024	0.00025	0.00138403
WBGene00015802	kynu-1	C15H9.7	WT	malt-1	63.7993	51.1836	-0.317857	-1.04705	5e-05	0.000734113	WT	ilc-17.1	64.6937	45.6658	-0.50251	-1.43129	5e-05	0.000340502	WT	nfki-1	64.2583	47.6987	-0.429934	-1.25939	5e-05	0.000327976
WBGene00006463	nduf-2.2	T26A5.3	WT	malt-1	80.3927	64.496	-0.317855	-1.07061	5e-05	0.000734113	WT	ilc-17.1	81.5155	49.8986	-0.708074	-2.05471	5e-05	0.000340502	WT	nfki-1	81.0451	58.1868	-0.478033	-1.418	5e-05	0.000327976
WBGene00021192	Y14H12B.2	Y14H12B.2	WT	malt-1	31.3289	25.1416	-0.317418	-0.897741	0.0002	0.00241092	WT	ilc-17.1	31.7743	18.0962	-0.812173	-1.89103	5e-05	0.000340502	WT	nfki-1	31.6014	21.6759	-0.543892	-1.36842	5e-05	0.000327976
WBGene00019488	K07D4.9	K07D4.9	WT	malt-1	48.1765	38.6671	-0.317224	-0.620864	0.0086	0.0444619	WT	ilc-17.1	48.866	30.1755	-0.695452	-1.13563	5e-05	0.000340502	WT	nfki-1	48.5525	31.0085	-0.646883	-1.12532	5e-05	0.000327976
WBGene00003130	map-2	Y116A8A.9	WT	malt-1	155.968	125.206	-0.316951	-1.11242	5e-05	0.000734113	WT	ilc-17.1	158.174	101.841	-0.635193	-1.98397	5e-05	0.000340502	WT	nfki-1	157.261	113.996	-0.464182	-1.41971	5e-05	0.000327976
WBGene00012496	Y24F12A.1	Y24F12A.1	WT	malt-1	23.6273	18.9932	-0.314967	-0.843807	0.00045	0.00473513	WT	ilc-17.1	23.964	16.8974	-0.504066	-1.14517	5e-05	0.000340502	WT	nfki-1	23.8162	17.5248	-0.442545	-1.06976	5e-05	0.000327976
WBGene00016781	C49G7.3	C49G7.3	WT	malt-1	149.465	120.188	-0.314509	-1.06286	5e-05	0.000734113	WT	ilc-17.1	151.632	85.0559	-0.834088	-2.4088	5e-05	0.000340502	WT	nfki-1	150.528	116.172	-0.373773	-1.1203	5e-05	0.000327976
WBGene00020383	tin-44	T09B4.9	WT	malt-1	63.71	51.2615	-0.313644	-1.00963	5e-05	0.000734113	WT	ilc-17.1	64.615	49.5779	-0.382171	-1.07859	5e-05	0.000340502	WT	nfki-1	64.1876	51.0543	-0.330261	-0.94242	5e-05	0.000327976
WBGene00004988	spp-3	T08A9.7	WT	malt-1	912.064	734.508	-0.312358	-1.07668	5e-05	0.000734113	WT	ilc-17.1	924.864	601.373	-0.620981	-1.86031	5e-05	0.000340502	WT	nfki-1	919.129	627.017	-0.551763	-1.6609	5e-05	0.000327976
WBGene00004808	skr-2	F46A9.4	WT	malt-1	229.4	184.766	-0.312168	-1.0578	5e-05	0.000734113	WT	ilc-17.1	232.626	139.793	-0.734722	-2.13892	5e-05	0.000340502	WT	nfki-1	231.386	158.717	-0.543839	-1.62487	5e-05	0.000327976
WBGene00001598	glh-1	T21G5.3	WT	malt-1	262.398	211.378	-0.311932	-1.04337	5e-05	0.000734113	WT	ilc-17.1	266.089	160.915	-0.725611	-2.26633	5e-05	0.000340502	WT	nfki-1	264.573	194.467	-0.444141	-1.28243	5e-05	0.000327976
WBGene00016325	C32E8.9	C32E8.9	WT	malt-1	31.767	25.6089	-0.310884	-0.748707	0.0011	0.00943468	WT	ilc-17.1	32.2189	25.3314	-0.346981	-0.723982	0.00285	0.0115804	WT	nfki-1	31.9815	25.7175	-0.314485	-0.688842	0.0041	0.0150762
WBGene00000822	csq-1	F40E10.3	WT	malt-1	493.55	397.965	-0.310554	-1.05431	5e-05	0.000734113	WT	ilc-17.1	500.56	416.803	-0.264176	-0.824791	0.0004	0.00217847	WT	nfki-1	497.393	383.542	-0.375004	-1.08787	5e-05	0.000327976
WBGene00009007	otub-3	F21D5.2	WT	malt-1	40.9865	33.0971	-0.308443	-0.913195	0.0001	0.00137034	WT	ilc-17.1	41.568	29.5005	-0.494732	-1.23819	5e-05	0.000340502	WT	nfki-1	41.3317	30.5856	-0.434398	-1.14431	5e-05	0.000327976
WBGene00004304	ran-3	C26D10.1	WT	malt-1	137.057	110.688	-0.308274	-1.08855	5e-05	0.000734113	WT	ilc-17.1	138.996	96.8925	-0.520582	-1.65146	5e-05	0.000340502	WT	nfki-1	138.17	106.196	-0.379713	-1.17111	5e-05	0.000327976
WBGene00002032	htp-1	F41H10.10	WT	malt-1	69.7054	56.3358	-0.307219	-0.993356	5e-05	0.000734113	WT	ilc-17.1	70.6775	46.5696	-0.601862	-1.66297	5e-05	0.000340502	WT	nfki-1	70.2549	55.2289	-0.347175	-1.00334	5e-05	0.000327976
WBGene00003406	mrg-1	Y37D8A.9	WT	malt-1	72.4426	58.5496	-0.30718	-0.999671	5e-05	0.000734113	WT	ilc-17.1	73.476	47.3667	-0.633399	-1.75634	5e-05	0.000340502	WT	nfki-1	73.061	50.9042	-0.521318	-1.49606	5e-05	0.000327976
WBGene00003994	pgl-3	C18G1.4	WT	malt-1	79.7905	64.4941	-0.307049	-1.06352	5e-05	0.000734113	WT	ilc-17.1	80.9093	52.0385	-0.636727	-1.93641	5e-05	0.000340502	WT	nfki-1	80.4548	61.5179	-0.387171	-1.19161	5e-05	0.000327976
WBGene00020098	R144.10	R144.10	WT	malt-1	47.3142	38.2583	-0.3065	-0.644719	0.0056	0.0320669	WT	ilc-17.1	47.9774	30.0733	-0.673871	-1.13271	5e-05	0.000340502	WT	nfki-1	47.6765	34.9962	-0.446079	-0.814576	0.00055	0.0027461
WBGene00020756	T24A6.20	T24A6.20	WT	malt-1	20.7713	16.7987	-0.306247	-0.705441	0.0029	0.0196442	WT	ilc-17.1	21.0641	15.6013	-0.433119	-0.859885	0.0001	0.000633652	WT	nfki-1	20.9351	16.5976	-0.334952	-0.712702	0.0028	0.0109742
WBGene00002005	hsp-1	F26D10.3	WT	malt-1	1416.05	1145.48	-0.305924	-0.751756	0.00175	0.0134257	WT	ilc-17.1	1436.07	895.413	-0.681505	-1.68437	5e-05	0.000340502	WT	nfki-1	1428.67	1015.28	-0.492799	-1.01362	5e-05	0.000327976
WBGene00001029	dnj-11	F38A5.13	WT	malt-1	63.9385	51.7304	-0.305673	-1.02697	5e-05	0.000734113	WT	ilc-17.1	64.8472	47.9024	-0.436946	-1.30291	5e-05	0.000340502	WT	nfki-1	64.4685	53.5744	-0.267051	-0.800787	0.0006	0.00295381
WBGene00020155	T02B11.3	T02B11.3	WT	malt-1	342.196	276.946	-0.305222	-1.06218	5e-05	0.000734113	WT	ilc-17.1	347.118	262.927	-0.400766	-1.22935	5e-05	0.000340502	WT	nfki-1	344.748	244.363	-0.496515	-1.49647	5e-05	0.000327976
WBGene00002033	htp-2	Y73B6BL.2	WT	malt-1	39.6081	32.0827	-0.303997	-0.886536	0.00015	0.00191262	WT	ilc-17.1	40.1572	25.4366	-0.658751	-1.60602	5e-05	0.000340502	WT	nfki-1	39.9327	30.8213	-0.373644	-0.976324	5e-05	0.000327976
WBGene00019792	M116.5	M116.5	WT	malt-1	4.85009	3.92977	-0.303567	-0.674972	0.00435	0.0265137	WT	ilc-17.1	4.91806	3.96169	-0.311974	-0.605481	0.01065	0.0347947	WT	nfki-1	4.8902	3.92205	-0.318284	-0.653457	0.0064	0.0217666
WBGene00004702	rsp-5	T28D9.2	WT	malt-1	138.815	112.549	-0.302607	-0.978422	5e-05	0.000734113	WT	ilc-17.1	140.776	94.1596	-0.580216	-1.60498	5e-05	0.000340502	WT	nfki-1	140.019	109.673	-0.352409	-1.0142	5e-05	0.000327976
WBGene00001862	him-3	ZK381.1	WT	malt-1	90.5915	73.461	-0.302396	-0.898428	5e-05	0.000734113	WT	ilc-17.1	91.8516	59.9437	-0.615697	-1.54647	5e-05	0.000340502	WT	nfki-1	91.3218	72.1201	-0.340557	-0.898142	0.0003	0.00162546
WBGene00013214	Y54G11A.3	Y54G11A.3	WT	malt-1	56.1545	45.5414	-0.302223	-0.996153	5e-05	0.000734113	WT	ilc-17.1	56.9449	34.341	-0.729635	-2.05606	5e-05	0.000340502	WT	nfki-1	56.609	40.4092	-0.486348	-1.42494	5e-05	0.000327976
WBGene00009626	F42A8.1	F42A8.1	WT	malt-1	28.3063	22.9822	-0.300603	-0.799279	0.0009	0.00814097	WT	ilc-17.1	28.702	22.6899	-0.3391	-0.790537	0.0005	0.00265525	WT	nfki-1	28.5093	22.2754	-0.355981	-0.869306	0.0004	0.00209882
WBGene00010015	atad-3	F54B3.3	WT	malt-1	89.0446	72.3083	-0.300366	-1.04241	5e-05	0.000734113	WT	ilc-17.1	90.3089	63.2225	-0.514431	-1.58645	5e-05	0.000340502	WT	nfki-1	89.7532	66.7929	-0.426268	-1.31177	5e-05	0.000327976
WBGene00008968	elli-1	F20C5.3	WT	malt-1	59.3618	48.2062	-0.300317	-0.734794	0.00165	0.0128487	WT	ilc-17.1	60.1889	46.9581	-0.358124	-0.742647	0.0015	0.00670925	WT	nfki-1	59.8986	48.6515	-0.300038	-0.668561	0.00415	0.0152366
WBGene00022645	ZK6.11	ZK6.11	WT	malt-1	559.866	454.807	-0.299827	-1.01395	5e-05	0.000734113	WT	ilc-17.1	567.685	414.445	-0.453911	-1.4118	5e-05	0.000340502	WT	nfki-1	564.243	431.091	-0.388324	-1.12499	5e-05	0.000327976
WBGene00015329	C02B10.4	C02B10.4	WT	malt-1	108.141	87.9149	-0.29873	-0.965196	5e-05	0.000734113	WT	ilc-17.1	109.666	74.3045	-0.5616	-1.55838	5e-05	0.000340502	WT	nfki-1	109.06	77.9894	-0.483768	-1.38336	5e-05	0.000327976
WBGene00004388	rnp-5	K02F3.11	WT	malt-1	80.8157	65.7137	-0.298443	-0.947095	5e-05	0.000734113	WT	ilc-17.1	81.9697	58.2496	-0.492841	-1.34502	5e-05	0.000340502	WT	nfki-1	81.4926	57.308	-0.507932	-1.42471	5e-05	0.000327976
WBGene00001836	hda-3	R06C1.1	WT	malt-1	27.5712	22.4246	-0.298078	-0.87333	0.00035	0.00383873	WT	ilc-17.1	27.9581	23.2907	-0.263509	-0.667995	0.00375	0.0145965	WT	nfki-1	27.7874	22.5023	-0.304357	-0.804408	0.00055	0.0027461
WBGene00012148	inos-1	VF13D12L.1	WT	malt-1	73.0994	59.4562	-0.298032	-0.847585	0.00015	0.00191262	WT	ilc-17.1	74.1473	40.292	-0.879901	-2.08172	5e-05	0.000340502	WT	nfki-1	73.6764	45.9101	-0.68239	-1.61543	5e-05	0.000327976
WBGene00000378	cct-2	T21B10.7	WT	malt-1	242.134	197.419	-0.294545	-1.0238	5e-05	0.000734113	WT	ilc-17.1	245.562	179.056	-0.455675	-1.44741	5e-05	0.000340502	WT	nfki-1	244.115	188.349	-0.374154	-1.13457	5e-05	0.000327976
WBGene00015974	snrp-40.2	C18E3.5	WT	malt-1	36.3746	29.6588	-0.294472	-0.815637	0.0002	0.00241092	WT	ilc-17.1	36.8887	20.6653	-0.835971	-1.89083	5e-05	0.000340502	WT	nfki-1	36.6764	26.8315	-0.450926	-1.12116	5e-05	0.000327976
WBGene00000868	cyb-3	T06E6.2	WT	malt-1	71.6046	58.3849	-0.294457	-0.968761	5e-05	0.000734113	WT	ilc-17.1	72.6291	59.7608	-0.281347	-0.779708	0.00075	0.00372597	WT	nfki-1	72.2451	59.7742	-0.273377	-0.796116	0.001	0.00457635
WBGene00019127	cgt-3	F59G1.1	WT	malt-1	70.6735	57.6813	-0.293065	-0.988006	5e-05	0.000734113	WT	ilc-17.1	71.6487	49.1241	-0.544512	-1.59268	5e-05	0.000340502	WT	nfki-1	71.2359	58.4573	-0.285221	-0.854348	0.00025	0.00138403
WBGene00011870	T20G5.8	T20G5.8	WT	malt-1	69.3044	56.5791	-0.292676	-0.687285	0.0038	0.0239448	WT	ilc-17.1	70.2622	36.6307	-0.939695	-1.79018	5e-05	0.000340502	WT	nfki-1	69.7773	44.6968	-0.642588	-1.3354	5e-05	0.000327976
WBGene00014163	rnh-1.2	ZK938.7	WT	malt-1	18.8873	15.4244	-0.292201	-0.601808	0.00915	0.0465982	WT	ilc-17.1	19.1457	12.9568	-0.563311	-0.985991	5e-05	0.000340502	WT	nfki-1	19.0368	13.1463	-0.53413	-0.987391	5e-05	0.000327976
WBGene00008944	F19B2.5	F19B2.5	WT	malt-1	143.502	117.224	-0.291804	-0.840775	0.00045	0.00473513	WT	ilc-17.1	145.522	61.402	-1.24488	-3.19077	5e-05	0.000340502	WT	nfki-1	144.73	75.9071	-0.931056	-2.53114	5e-05	0.000327976
WBGene00015267	chin-1	BE0003N10.2	WT	malt-1	23.6027	19.2979	-0.290511	-0.808349	0.00035	0.00383873	WT	ilc-17.1	23.936	16.9511	-0.497808	-1.17247	5e-05	0.000340502	WT	nfki-1	23.8044	18.2615	-0.382428	-0.957674	5e-05	0.000327976
WBGene00016362	C33G8.4	C33G8.4	WT	malt-1	67.3487	55.0869	-0.289941	-0.700285	0.0029	0.0196442	WT	ilc-17.1	68.3081	50.5848	-0.433351	-0.899926	5e-05	0.000340502	WT	nfki-1	67.8076	46.8228	-0.534235	-1.15838	5e-05	0.000327976
WBGene00003815	nars-1	F22D6.3	WT	malt-1	177.539	145.257	-0.289533	-0.854229	0.0005	0.00517448	WT	ilc-17.1	180.058	120.536	-0.578993	-1.52064	5e-05	0.000340502	WT	nfki-1	178.959	131.658	-0.442834	-1.14407	5e-05	0.000327976
WBGene00010274	F58G6.3	F58G6.3	WT	malt-1	63.3398	51.8298	-0.28933	-0.611868	0.0092	0.046733	WT	ilc-17.1	64.2294	41.916	-0.615735	-1.10898	5e-05	0.000340502	WT	nfki-1	63.791	50.251	-0.344201	-0.676351	0.00385	0.0142976
WBGene00010609	dut-1	K07A1.2	WT	malt-1	41.6821	34.1138	-0.289075	-0.848372	0.0003	0.00338053	WT	ilc-17.1	42.2695	29.4546	-0.52112	-1.28863	5e-05	0.000340502	WT	nfki-1	42.0325	30.959	-0.441148	-1.14964	5e-05	0.000327976
WBGene00010787	K12D12.5	K12D12.5	WT	malt-1	11.7266	9.59832	-0.288924	-0.711758	0.00235	0.016837	WT	ilc-17.1	11.8913	8.45459	-0.492097	-1.03055	5e-05	0.000340502	WT	nfki-1	11.8171	9.51869	-0.312042	-0.706516	0.0022	0.00898791
WBGene00020497	T14A8.2	T14A8.2	WT	malt-1	43.3783	35.5076	-0.288847	-0.692269	0.00285	0.0193826	WT	ilc-17.1	43.9867	32.3608	-0.442821	-0.894942	0.00025	0.00143141	WT	nfki-1	43.7116	35.3277	-0.307217	-0.672915	0.00335	0.0127699
WBGene00015313	hpo-32	C01G8.6	WT	malt-1	93.3505	76.4179	-0.288747	-0.974963	5e-05	0.000734113	WT	ilc-17.1	94.6519	61.9371	-0.611828	-1.78392	5e-05	0.000340502	WT	nfki-1	94.0545	68.2638	-0.462376	-1.37955	5e-05	0.000327976
WBGene00015095	B0261.7	B0261.7	WT	malt-1	58.4155	47.8297	-0.288447	-0.890573	5e-05	0.000734113	WT	ilc-17.1	59.2419	38.9397	-0.605375	-1.57536	5e-05	0.000340502	WT	nfki-1	58.9126	42.3671	-0.475631	-1.30459	5e-05	0.000327976
WBGene00001856	hil-5	B0414.3	WT	malt-1	223.38	182.956	-0.288002	-0.980553	5e-05	0.000734113	WT	ilc-17.1	226.582	129.283	-0.809505	-2.40037	5e-05	0.000340502	WT	nfki-1	225.365	162.267	-0.473893	-1.41823	5e-05	0.000327976
WBGene00007762	C27B7.5	C27B7.5	WT	malt-1	55.891	45.7897	-0.287594	-0.914919	5e-05	0.000734113	WT	ilc-17.1	56.6759	29.704	-0.932076	-2.45379	5e-05	0.000340502	WT	nfki-1	56.3627	37.3256	-0.594576	-1.66365	5e-05	0.000327976
WBGene00003835	nxf-2	C15H11.6	WT	malt-1	20.599	16.8782	-0.287413	-0.717618	0.00235	0.016837	WT	ilc-17.1	20.8869	14.6951	-0.50726	-1.08071	5e-05	0.000340502	WT	nfki-1	20.7673	15.6867	-0.404767	-0.907171	0.00015	0.000885341
WBGene00013292	Y57G11A.4	Y57G11A.4	WT	malt-1	45.9002	37.6508	-0.285819	-0.782004	0.001	0.00878556	WT	ilc-17.1	46.5487	39.051	-0.253383	-0.60289	0.0099	0.0326391	WT	nfki-1	46.2281	35.303	-0.388978	-0.95973	0.0001	0.000618304
WBGene00016993	CD4.8	CD4.8	WT	malt-1	8.68804	7.12851	-0.285431	-0.623082	0.00735	0.0394182	WT	ilc-17.1	8.81012	6.61075	-0.414348	-0.782547	0.00085	0.00415022	WT	nfki-1	8.75716	6.98121	-0.326984	-0.66262	0.00395	0.0146145
WBGene00015853	C16C8.16	C16C8.16	WT	malt-1	28.6245	23.4988	-0.284666	-0.672393	0.0048	0.0286271	WT	ilc-17.1	29.0245	20.9167	-0.472619	-0.951746	5e-05	0.000340502	WT	nfki-1	28.8629	21.9624	-0.394178	-0.850402	0.00035	0.00186428
WBGene00044067	zipt-7.1	T28F3.3	WT	malt-1	29.8504	24.5116	-0.284288	-0.812642	0.00025	0.00290214	WT	ilc-17.1	30.2684	20.4361	-0.566693	-1.3591	5e-05	0.000340502	WT	nfki-1	30.0923	22.1766	-0.440351	-1.1241	5e-05	0.000327976
WBGene00002034	htp-3	F57C9.5	WT	malt-1	31.0394	25.4983	-0.283704	-0.906723	0.00015	0.00191262	WT	ilc-17.1	31.4728	21.5051	-0.549425	-1.50304	5e-05	0.000340502	WT	nfki-1	31.2828	24.4481	-0.355646	-1.01636	0.0001	0.000618304
WBGene00016920	C54E4.5	C54E4.5	WT	malt-1	36.6076	30.0859	-0.283057	-0.725459	0.00215	0.0157834	WT	ilc-17.1	37.118	22.6696	-0.711357	-1.50178	5e-05	0.000340502	WT	nfki-1	36.8984	22.7747	-0.696128	-1.54624	5e-05	0.000327976
WBGene00015915	C17G10.1	C17G10.1	WT	malt-1	34.3737	28.2806	-0.281493	-0.847019	0.00035	0.00383873	WT	ilc-17.1	34.8568	24.1344	-0.530351	-1.35168	5e-05	0.000340502	WT	nfki-1	34.6434	27.0781	-0.355454	-0.963419	0.0001	0.000618304
WBGene00002267	lec-4	C44F1.3	WT	malt-1	187.475	154.326	-0.280721	-0.951551	5e-05	0.000734113	WT	ilc-17.1	190.135	143.494	-0.406033	-1.22732	5e-05	0.000340502	WT	nfki-1	188.749	119.902	-0.654611	-1.95096	5e-05	0.000327976
WBGene00007927	C34C12.8	C34C12.8	WT	malt-1	140.314	115.56	-0.280021	-0.941382	5e-05	0.000734113	WT	ilc-17.1	142.285	104.34	-0.447484	-1.30848	5e-05	0.000340502	WT	nfki-1	141.408	106.403	-0.410325	-1.2237	5e-05	0.000327976
WBGene00000006	aat-5	C55C2.5	WT	malt-1	19.8622	16.3602	-0.279836	-0.751567	0.0013	0.0106813	WT	ilc-17.1	20.144	15.8912	-0.342114	-0.790712	0.00075	0.00372597	WT	nfki-1	19.992	14.7876	-0.435029	-1.0497	5e-05	0.000327976
WBGene00014113	hpo-40	ZK856.12	WT	malt-1	21.7361	17.9178	-0.278699	-0.853775	0.00015	0.00191262	WT	ilc-17.1	22.039	15.775	-0.482416	-1.25942	5e-05	0.000340502	WT	nfki-1	21.9196	18.4063	-0.252019	-0.693856	0.00265	0.0105313
WBGene00020215	T04G9.4	T04G9.4	WT	malt-1	26.8012	22.1114	-0.277511	-0.726954	0.00285	0.0193826	WT	ilc-17.1	27.1857	21.616	-0.33075	-0.740594	0.00195	0.00839492	WT	nfki-1	26.9885	20.9944	-0.362342	-0.850132	0.00015	0.000885341
WBGene00020190	guk-1	T03F1.8	WT	malt-1	76.6307	63.2288	-0.277342	-0.877505	0.0002	0.00241092	WT	ilc-17.1	77.705	61.8834	-0.328456	-0.89654	5e-05	0.000340502	WT	nfki-1	77.2405	60.3284	-0.35652	-1.00371	5e-05	0.000327976
WBGene00013727	Y111B2A.1	Y111B2A.1	WT	malt-1	14.5953	12.0479	-0.276723	-0.621203	0.00895	0.0458933	WT	ilc-17.1	14.7983	9.46731	-0.644404	-1.20972	5e-05	0.000340502	WT	nfki-1	14.7124	11.3083	-0.379654	-0.781778	0.00095	0.00438614
WBGene00001309	emr-1	M01D7.6	WT	malt-1	93.6515	77.3305	-0.276265	-0.770105	0.00095	0.00841449	WT	ilc-17.1	94.9761	66.7669	-0.508431	-1.20306	5e-05	0.000340502	WT	nfki-1	94.434	69.4082	-0.444201	-1.10911	5e-05	0.000327976
WBGene00013884	ZC412.3	ZC412.3	WT	malt-1	51.2227	42.3059	-0.275926	-0.730761	0.0018	0.013721	WT	ilc-17.1	51.963	42.3729	-0.294343	-0.666878	0.00575	0.0207508	WT	nfki-1	51.5613	33.4504	-0.624267	-1.37558	5e-05	0.000327976
WBGene00009192	asah-2	F27E5.1	WT	malt-1	25.7565	21.2861	-0.275021	-0.724311	0.00175	0.0134257	WT	ilc-17.1	26.1237	18.8356	-0.471897	-1.05519	5e-05	0.000340502	WT	nfki-1	25.96	19.5747	-0.407296	-0.962787	5e-05	0.000327976
WBGene00011392	sbt-1	T03D8.3	WT	malt-1	107.448	88.8083	-0.274876	-0.874748	0.00025	0.00290214	WT	ilc-17.1	109.001	70.2833	-0.633083	-1.70497	5e-05	0.000340502	WT	nfki-1	108.252	76.6494	-0.498042	-1.40213	5e-05	0.000327976
WBGene00016844	sucg-1	C50F7.4	WT	malt-1	118.243	97.7436	-0.274684	-0.95467	5e-05	0.000734113	WT	ilc-17.1	119.892	72.9926	-0.715911	-2.17385	5e-05	0.000340502	WT	nfki-1	119.173	85.4106	-0.480572	-1.46926	5e-05	0.000327976
WBGene00019001	ipgm-1	F57B10.3	WT	malt-1	242.68	200.622	-0.274574	-0.962405	5e-05	0.000734113	WT	ilc-17.1	246.137	206.05	-0.256467	-0.814827	0.00045	0.00242314	WT	nfki-1	244.466	195.64	-0.321435	-0.974401	5e-05	0.000327976
WBGene00000411	cdl-1	R06F6.1	WT	malt-1	59.6742	49.3427	-0.274271	-0.901772	5e-05	0.000734113	WT	ilc-17.1	60.512	49.3339	-0.294643	-0.845668	5e-05	0.000340502	WT	nfki-1	60.1783	49.0629	-0.294612	-0.863519	0.0002	0.0011394
WBGene00009958	madd-4	F53B6.2	WT	malt-1	7.62233	6.31244	-0.272034	-0.619459	0.0089	0.0457156	WT	ilc-17.1	7.73052	5.9738	-0.371916	-0.740518	0.00175	0.00766379	WT	nfki-1	7.67919	5.95278	-0.36739	-0.7738	0.00105	0.00475782
WBGene00022117	Y71F9AL.12	Y71F9AL.12	WT	malt-1	43.0717	35.6839	-0.271467	-0.724697	0.00235	0.016837	WT	ilc-17.1	43.6752	31.677	-0.463379	-1.05058	5e-05	0.000340502	WT	nfki-1	43.4162	35.0809	-0.307547	-0.746875	0.0011	0.00494318
WBGene00019678	K12H4.3	K12H4.3	WT	malt-1	94.6471	78.5283	-0.269347	-0.900002	0.0001	0.00137034	WT	ilc-17.1	95.9919	65.6443	-0.548243	-1.58956	5e-05	0.000340502	WT	nfki-1	95.4111	74.0182	-0.366278	-1.09014	5e-05	0.000327976
WBGene00020836	lgc-34	T27A1.4	WT	malt-1	52.615	43.6598	-0.269168	-0.847318	0.00015	0.00191262	WT	ilc-17.1	53.3702	41.3892	-0.366781	-0.993017	5e-05	0.000340502	WT	nfki-1	53.0135	39.2647	-0.433125	-1.20946	5e-05	0.000327976
WBGene00001601	glh-4	T12F5.3	WT	malt-1	19.7865	16.4364	-0.267622	-0.856471	0.00025	0.00290214	WT	ilc-17.1	20.0611	14.4741	-0.470929	-1.29761	5e-05	0.000340502	WT	nfki-1	19.9539	16.2824	-0.293361	-0.841698	0.0002	0.0011394
WBGene00018532	F47B7.1	F47B7.1	WT	malt-1	396.987	330.004	-0.266611	-0.878598	0.00025	0.00290214	WT	ilc-17.1	402.724	338.067	-0.252482	-0.723527	0.00245	0.0102016	WT	nfki-1	399.707	293.551	-0.445335	-1.29449	5e-05	0.000327976
WBGene00004297	rad-51	Y43C5A.6	WT	malt-1	40.2809	33.4946	-0.266166	-0.79643	0.00075	0.00710771	WT	ilc-17.1	40.848	28.422	-0.523259	-1.3197	5e-05	0.000340502	WT	nfki-1	40.6076	30.1085	-0.431579	-1.14335	5e-05	0.000327976
WBGene00014078	ZK792.5	ZK792.5	WT	malt-1	43.2371	35.9908	-0.26464	-0.866674	0.0002	0.00241092	WT	ilc-17.1	43.845	33.7603	-0.377084	-1.07859	5e-05	0.000340502	WT	nfki-1	43.5743	36.3986	-0.259594	-0.761576	0.00115	0.00514082
WBGene00017132	tofu-6	EEED8.1	WT	malt-1	39.66	33.0195	-0.264364	-0.712543	0.0023	0.0165884	WT	ilc-17.1	40.2265	26.2149	-0.61776	-1.3873	5e-05	0.000340502	WT	nfki-1	39.9721	29.837	-0.421888	-1.01511	5e-05	0.000327976
WBGene00011239	pges-2	R11A8.5	WT	malt-1	111.458	92.8223	-0.263963	-0.901511	0.00015	0.00191262	WT	ilc-17.1	113.032	80.3115	-0.493054	-1.47179	5e-05	0.000340502	WT	nfki-1	112.35	89.6885	-0.325011	-0.985283	5e-05	0.000327976
WBGene00003036	lin-53	K07A1.12	WT	malt-1	95.0271	79.1727	-0.263336	-0.903858	0.00015	0.00191262	WT	ilc-17.1	96.3752	76.1345	-0.340113	-1.02614	5e-05	0.000340502	WT	nfki-1	95.7794	75.1857	-0.349256	-1.0605	5e-05	0.000327976
WBGene00019914	clec-150	R06B10.3	WT	malt-1	208.451	173.77	-0.262527	-0.921604	0.0002	0.00241092	WT	ilc-17.1	211.378	138.827	-0.60654	-1.88985	5e-05	0.000340502	WT	nfki-1	210.199	149.633	-0.490325	-1.48587	5e-05	0.000327976
WBGene00007784	ruvb-1	C27H6.2	WT	malt-1	71.3056	59.447	-0.262411	-0.892388	5e-05	0.000734113	WT	ilc-17.1	72.3068	47.7228	-0.599452	-1.77229	5e-05	0.000340502	WT	nfki-1	71.8916	56.3932	-0.350302	-1.05687	5e-05	0.000327976
WBGene00020399	ztf-4	T10B11.3	WT	malt-1	44.6246	37.2534	-0.260469	-0.788352	0.00095	0.00841449	WT	ilc-17.1	45.2481	32.3497	-0.484108	-1.24841	5e-05	0.000340502	WT	nfki-1	44.9754	34.058	-0.401142	-1.08207	5e-05	0.000327976
WBGene00003371	mlc-3	F09F7.2	WT	malt-1	3139.1	2620.91	-0.260283	-0.689392	0.00335	0.0218603	WT	ilc-17.1	3183.63	2544.33	-0.323387	-0.802531	0.00075	0.00372597	WT	nfki-1	3163.2	2383.87	-0.408078	-0.898185	0.0003	0.00162546
WBGene00010771	K11D2.5	K11D2.5	WT	malt-1	24.5369	20.4875	-0.260211	-0.681795	0.00355	0.0227421	WT	ilc-17.1	24.88	16.9755	-0.55153	-1.21316	5e-05	0.000340502	WT	nfki-1	24.7308	18.3715	-0.428842	-1.01016	5e-05	0.000327976
WBGene00007111	sart-3	B0035.12	WT	malt-1	42.2994	35.3199	-0.260153	-0.876053	0.0003	0.00338053	WT	ilc-17.1	42.8925	34.0742	-0.332043	-0.991726	5e-05	0.000340502	WT	nfki-1	42.6414	35.3341	-0.271197	-0.813796	0.0004	0.00209882
WBGene00019160	nlp-49	H05L03.3	WT	malt-1	118.338	98.8314	-0.259868	-0.767001	0.0012	0.0100749	WT	ilc-17.1	120.02	95.5451	-0.329024	-0.84229	0.00035	0.00193799	WT	nfki-1	119.196	86.3737	-0.464676	-1.21689	5e-05	0.000327976
WBGene00019261	H34I24.2	H34I24.2	WT	malt-1	119.831	100.234	-0.257632	-0.903681	0.00015	0.00191262	WT	ilc-17.1	121.538	95.3098	-0.350705	-1.0869	5e-05	0.000340502	WT	nfki-1	120.764	98.7414	-0.290466	-0.893656	0.00015	0.000885341
WBGene00010583	K05C4.7	K05C4.7	WT	malt-1	39.6755	33.1882	-0.257576	-0.711922	0.00255	0.0178725	WT	ilc-17.1	40.2368	29.3072	-0.457258	-1.07245	5e-05	0.000340502	WT	nfki-1	40.0054	28.6377	-0.482279	-1.18791	5e-05	0.000327976
WBGene00017719	ldp-1	F22F7.1	WT	malt-1	226.792	189.785	-0.257	-0.894728	0.0003	0.00338053	WT	ilc-17.1	230.041	186.168	-0.305283	-0.946266	5e-05	0.000340502	WT	nfki-1	228.509	186.661	-0.291831	-0.88392	0.00015	0.000885341
WBGene00015965	ugt-48	C18C4.3	WT	malt-1	26.3126	22.0298	-0.256299	-0.672855	0.00495	0.0293164	WT	ilc-17.1	26.6903	17.3474	-0.621601	-1.36253	5e-05	0.000340502	WT	nfki-1	26.5079	21.763	-0.284547	-0.67331	0.0049	0.0174908
WBGene00006447	tag-72	C25A1.3	WT	malt-1	29.0495	24.3251	-0.256068	-0.639814	0.00755	0.0403276	WT	ilc-17.1	29.4535	22.1105	-0.413708	-0.882761	0.00025	0.00143141	WT	nfki-1	29.2689	23.9279	-0.290673	-0.647403	0.0066	0.0222443
WBGene00008415	mce-1	D2030.5	WT	malt-1	103.243	86.4909	-0.255419	-0.810808	0.0005	0.00517448	WT	ilc-17.1	104.706	83.6447	-0.323997	-0.89351	5e-05	0.000340502	WT	nfki-1	103.951	82.6116	-0.331493	-0.940393	0.00015	0.000885341
WBGene00018421	F44E2.8	F44E2.8	WT	malt-1	102.357	85.7576	-0.255277	-0.858649	0.0002	0.00241092	WT	ilc-17.1	103.791	72.766	-0.512341	-1.49361	5e-05	0.000340502	WT	nfki-1	103.192	78.2091	-0.399921	-1.18549	5e-05	0.000327976
WBGene00012000	T24H10.1	T24H10.1	WT	malt-1	54.3991	45.5826	-0.2551	-0.774887	0.00075	0.00710771	WT	ilc-17.1	55.1678	41.8036	-0.400199	-1.04364	5e-05	0.000340502	WT	nfki-1	54.8367	45.4518	-0.270805	-0.741215	0.0017	0.00721128
WBGene00018230	mage-1	F40E3.2	WT	malt-1	38.3285	32.1277	-0.254601	-0.655424	0.00495	0.0293164	WT	ilc-17.1	38.8717	30.5033	-0.349752	-0.771232	0.00125	0.00574605	WT	nfki-1	38.6279	31.0995	-0.312751	-0.731118	0.0013	0.00573631
WBGene00019983	sti-1	R09E12.3	WT	malt-1	185.226	155.31	-0.254136	-0.886774	0.00025	0.00290214	WT	ilc-17.1	187.834	117.443	-0.677505	-2.0899	5e-05	0.000340502	WT	nfki-1	186.787	133.178	-0.488042	-1.49415	5e-05	0.000327976
WBGene00001225	eif-3.B	Y54E2A.11	WT	malt-1	166.686	139.776	-0.254012	-0.806811	0.00065	0.00637278	WT	ilc-17.1	169.048	130.796	-0.370123	-1.06987	5e-05	0.000340502	WT	nfki-1	168.013	132.723	-0.340151	-0.956519	5e-05	0.000327976
WBGene00003370	mlc-2	C36E6.5	WT	malt-1	3244.19	2722.57	-0.252887	-0.732955	0.0018	0.013721	WT	ilc-17.1	3290.52	2701.92	-0.284335	-0.78327	0.0009	0.00435517	WT	nfki-1	3270.35	2545.12	-0.361714	-0.876409	5e-05	0.000327976
WBGene00015591	cyk-7	C08C3.4	WT	malt-1	102.129	85.7575	-0.252062	-0.830417	0.00065	0.00637278	WT	ilc-17.1	103.571	67.249	-0.623029	-1.74802	5e-05	0.000340502	WT	nfki-1	102.985	80.7732	-0.350488	-1.02614	5e-05	0.000327976
WBGene00013597	gpi-1	Y87G2A.8	WT	malt-1	153.589	129.035	-0.251314	-0.888767	0.00015	0.00191262	WT	ilc-17.1	155.768	125.896	-0.307171	-0.979188	5e-05	0.000340502	WT	nfki-1	154.727	125.262	-0.304772	-0.946046	0.00015	0.000885341
WBGene00016449	tost-1	C35D10.13	WT	malt-1	60.8554	51.1282	-0.251267	-0.649549	0.0053	0.0308378	WT	ilc-17.1	61.7095	41.2803	-0.58004	-1.24812	5e-05	0.000340502	WT	nfki-1	61.3721	50.3671	-0.2851	-0.670623	0.00375	0.0140002
WBGene00004389	rnp-6	Y47G6A.20	WT	malt-1	61.0955	51.3523	-0.250636	-0.74274	0.0019	0.0143275	WT	ilc-17.1	61.9602	47.3954	-0.386595	-1.0037	5e-05	0.000340502	WT	nfki-1	61.5668	47.929	-0.361253	-0.955529	5e-05	0.000327976
WBGene00013160	Y53F4B.13	Y53F4B.13	WT	malt-1	26.7186	22.4598	-0.250497	-0.788588	0.00095	0.00841449	WT	ilc-17.1	27.0952	22.1358	-0.291655	-0.810706	0.0006	0.0030981	WT	nfki-1	26.9279	21.8508	-0.301416	-0.851646	0.00025	0.00138403

## Sheet: Supplementary Data 3b
			WT vs malt-1								WT vs ilc-17.1								WT vs nfki-1
Gene_ID	Gene name	Sequence name	Sample 1	Sample 2	Value 1(fpkm)	Value 2(fpkm)	log2 (fold change)	Test stat	p-value	q-value	Sample 1	Sample 2	Value 1(fpkm)	Value 2(fpkm)	log2 (fold change)	Test stat	p-value	q-value	Sample 1	Sample 2	Value 1(fpkm)	Value 2(fpkm)	log2 (fold change)	Test stat	p-value	q-value
WBGene00011801	T16G1.7	T16G1.7	WT	malt-1	8.14709	72.769	3.15897	7.57218	5e-05	0.000734113	WT	ilc-17.1	8.26985	88.4716	3.41928	7.20026	5e-05	0.000340502	WT	nfki-1	8.19082	72.3517	3.14295	6.76065	5e-05	0.000327976
WBGene00255598	BE0003N10.6	BE0003N10.6	WT	malt-1	3.25293	25.0919	2.94741	1.43104	5e-05	0.000734113	WT	ilc-17.1	3.29842	13.0063	1.97936	1.19723	5e-05	0.000340502	WT	nfki-1	3.277	19.2786	2.55655	1.4515	5e-05	0.000327976
WBGene00194658	R09E10.13	R09E10.13	WT	malt-1	3.58563	26.0121	2.85888	2.75117	5e-05	0.000734113	WT	ilc-17.1	3.6369	21.995	2.59639	2.22264	5e-05	0.000340502	WT	nfki-1	3.61213	23.0625	2.67463	2.44273	5e-05	0.000327976
WBGene00018343	F42A10.7	F42A10.7	WT	malt-1	39.9073	267.492	2.74477	7.59185	5e-05	0.000734113	WT	ilc-17.1	40.4719	229.882	2.5059	6.07056	5e-05	0.000340502	WT	nfki-1	40.2193	221.779	2.46316	6.16392	5e-05	0.000327976
WBGene00022261	clec-210	Y73C8C.2	WT	malt-1	2.69154	11.5985	2.10743	3.09946	5e-05	0.000734113	WT	ilc-17.1	2.72935	9.26256	1.76285	2.33981	5e-05	0.000340502	WT	nfki-1	2.71224	7.24612	1.41772	1.90859	5e-05	0.000327976
WBGene00013666	Y105E8A.1	Y105E8A.1	WT	malt-1	2.16154	9.17857	2.08621	2.00027	5e-05	0.000734113	WT	ilc-17.1	2.19217	13.1976	2.58984	2.51096	5e-05	0.000340502	WT	nfki-1	2.17269	11.8376	2.44582	2.33346	5e-05	0.000327976
WBGene00007989	fipr-22	C37A5.2	WT	malt-1	1.1266	4.48319	1.99254	1.56103	5e-05	0.000734113	WT	ilc-17.1	1.1435	6.55436	2.519	1.81786	5e-05	0.000340502	WT	nfki-1	1.13664	2.85297	1.32769	0.951554	0.00035	0.00186428
WBGene00009213	thn-1	F28D1.3	WT	malt-1	2.00469	7.91869	1.98188	1.99155	5e-05	0.000734113	WT	ilc-17.1	2.03447	8.06293	1.98665	1.84985	5e-05	0.000340502	WT	nfki-1	2.01392	7.19592	1.83718	1.75856	5e-05	0.000327976
WBGene00004236	ptr-22	Y80D3A.7	WT	malt-1	1.15167	4.0958	1.83042	2.57841	5e-05	0.000734113	WT	ilc-17.1	1.16723	3.6379	1.64002	2.06996	5e-05	0.000340502	WT	nfki-1	1.15948	3.47614	1.58401	2.07789	5e-05	0.000327976
WBGene00009226	cyp-37B1	F28G4.1	WT	malt-1	1.00789	3.55858	1.81996	2.08549	5e-05	0.000734113	WT	ilc-17.1	1.02197	3.82834	1.90536	2.06006	5e-05	0.000340502	WT	nfki-1	1.01484	3.21199	1.66222	1.81224	5e-05	0.000327976
WBGene00009773	lipl-2	F46B6.8	WT	malt-1	2.05085	7.19906	1.81158	2.47001	5e-05	0.000734113	WT	ilc-17.1	2.07889	7.87534	1.92153	2.43124	5e-05	0.000340502	WT	nfki-1	2.06249	5.89108	1.51414	1.92345	5e-05	0.000327976
WBGene00020674	T22B7.7	T22B7.7	WT	malt-1	3.34809	11.3107	1.75628	2.95896	5e-05	0.000734113	WT	ilc-17.1	3.39401	10.8497	1.67659	2.47557	5e-05	0.000340502	WT	nfki-1	3.37967	10.1346	1.58434	2.4765	5e-05	0.000327976
WBGene00235110	T14G12.12	T14G12.12	WT	malt-1	2.01262	6.46637	1.68388	1.54447	5e-05	0.000734113	WT	ilc-17.1	2.04101	4.84673	1.24773	1.06053	0.0001	0.000633652	WT	nfki-1	2.03139	5.18843	1.35283	1.18446	5e-05	0.000327976
WBGene00008220	C50B6.7	C50B6.7	WT	malt-1	4.48141	14.1066	1.65434	3.69956	5e-05	0.000734113	WT	ilc-17.1	4.54489	14.79	1.70231	3.33828	5e-05	0.000340502	WT	nfki-1	4.51548	14.0962	1.64236	3.39391	5e-05	0.000327976
WBGene00195164	K12B6.11	K12B6.11	WT	malt-1	12.1999	38.3761	1.65334	2.12188	5e-05	0.000734113	WT	ilc-17.1	12.3699	29.055	1.23195	1.41664	5e-05	0.000340502	WT	nfki-1	12.2917	34.2946	1.4803	1.77791	5e-05	0.000327976
WBGene00044339	nspc-4	C03G5.11	WT	malt-1	68.26	197.168	1.53031	3.60183	5e-05	0.000734113	WT	ilc-17.1	69.1626	164.229	1.24764	2.49352	5e-05	0.000340502	WT	nfki-1	68.8901	166.625	1.27424	2.72524	5e-05	0.000327976
WBGene00017197	F07C3.9	F07C3.9	WT	malt-1	61.2478	171.994	1.48963	2.65377	5e-05	0.000734113	WT	ilc-17.1	62.105	175.133	1.49567	2.3808	5e-05	0.000340502	WT	nfki-1	61.6769	171.286	1.47361	2.45974	5e-05	0.000327976
WBGene00008644	F10C2.3	F10C2.3	WT	malt-1	4.46186	12.3598	1.46993	1.50727	5e-05	0.000734113	WT	ilc-17.1	4.5219	16.7165	1.88627	1.74675	5e-05	0.000340502	WT	nfki-1	4.49299	14.2015	1.6603	1.54098	5e-05	0.000327976
WBGene00050899	T10C6.15	T10C6.15	WT	malt-1	2.94437	8.045	1.45013	1.38726	5e-05	0.000734113	WT	ilc-17.1	2.98484	7.68861	1.36507	1.2191	5e-05	0.000340502	WT	nfki-1	2.96371	4.75038	0.680638	0.621582	0.0042	0.0153777
WBGene00014698	C37A5.3	C37A5.3	WT	malt-1	4.46299	12.0937	1.43817	1.25133	5e-05	0.000734113	WT	ilc-17.1	4.52439	10.3584	1.19501	0.949281	0.00065	0.00332037	WT	nfki-1	4.49026	11.2858	1.32964	1.14543	5e-05	0.000327976
WBGene00021581	clec-70	Y46C8AL.3	WT	malt-1	18.9961	50.5216	1.4112	3.92458	5e-05	0.000734113	WT	ilc-17.1	19.2713	56.2252	1.54476	3.74313	5e-05	0.000340502	WT	nfki-1	19.1086	39.1235	1.03381	2.51019	5e-05	0.000327976
WBGene00012525	Y32B12C.1	Y32B12C.1	WT	malt-1	2.46734	6.28266	1.34842	1.06772	0.0001	0.00137034	WT	ilc-17.1	2.50137	8.66639	1.79272	1.34139	5e-05	0.000340502	WT	nfki-1	2.48351	6.40865	1.36764	1.0576	5e-05	0.000327976
WBGene00018809	F54D10.8	F54D10.8	WT	malt-1	2.11677	5.36066	1.34054	1.89779	5e-05	0.000734113	WT	ilc-17.1	2.14617	3.68752	0.780886	0.955175	0.0001	0.000633652	WT	nfki-1	2.13494	6.24215	1.54785	2.08143	5e-05	0.000327976
WBGene00199541	Y41E3.460	Y41E3.460	WT	malt-1	14.344	36.249	1.33749	1.39227	0.0004	0.00427312	WT	ilc-17.1	14.54	44.8202	1.62412	1.67381	5e-05	0.000340502	WT	nfki-1	14.4007	25.0764	0.800195	0.737314	0.0165	0.0470563
WBGene00000558	cnc-4	R09B5.9	WT	malt-1	21.3535	53.8421	1.33426	2.37784	5e-05	0.000734113	WT	ilc-17.1	21.6444	39.6348	0.872772	1.32003	5e-05	0.000340502	WT	nfki-1	21.5453	52.7674	1.29227	2.15652	5e-05	0.000327976
WBGene00044642	clec-69	F56D6.15	WT	malt-1	1.38854	3.48353	1.32698	1.51941	5e-05	0.000734113	WT	ilc-17.1	1.40997	5.20999	1.88562	2.07087	5e-05	0.000340502	WT	nfki-1	1.39846	4.20861	1.58951	1.77752	5e-05	0.000327976
WBGene00019495	sdz-24	K07E8.3	WT	malt-1	8.51258	21.1528	1.31318	2.45751	5e-05	0.000734113	WT	ilc-17.1	8.63243	16.9603	0.974326	1.5718	5e-05	0.000340502	WT	nfki-1	8.56723	16.5747	0.952082	1.61608	5e-05	0.000327976
WBGene00009724	F45D3.4	F45D3.4	WT	malt-1	107.509	263.612	1.29396	4.31803	5e-05	0.000734113	WT	ilc-17.1	108.876	226.693	1.05805	3.10553	5e-05	0.000340502	WT	nfki-1	108.437	183.03	0.755226	2.20899	5e-05	0.000327976
WBGene00184956	F49C5.12	F49C5.12	WT	malt-1	3.11821	7.46828	1.26006	1.32914	5e-05	0.000734113	WT	ilc-17.1	3.15943	5.38825	0.770154	0.731463	0.00235	0.00984361	WT	nfki-1	3.14109	5.49044	0.805658	0.780129	0.00145	0.00630972
WBGene00235387	W04C9.8	W04C9.8	WT	malt-1	1.69304	4.05405	1.25975	0.949371	0.00045	0.00473513	WT	ilc-17.1	1.71597	5.79063	1.7547	1.29821	5e-05	0.000340502	WT	nfki-1	1.70134	3.76029	1.14417	0.860047	0.0018	0.00755507
WBGene00019782	M60.7	M60.7	WT	malt-1	1.67581	3.9313	1.23015	1.60724	5e-05	0.000734113	WT	ilc-17.1	1.70007	3.33279	0.971138	1.15058	5e-05	0.000340502	WT	nfki-1	1.68664	3.26192	0.951568	1.1703	5e-05	0.000327976
WBGene00018342	F42A10.6	F42A10.6	WT	malt-1	51.5381	120.782	1.22869	1.46845	5e-05	0.000734113	WT	ilc-17.1	52.2613	103.231	0.982057	1.03809	5e-05	0.000340502	WT	nfki-1	51.929	109.297	1.07365	1.11291	5e-05	0.000327976
WBGene00017484	F15E6.3	F15E6.3	WT	malt-1	16.1335	37.1094	1.20172	1.75956	5e-05	0.000734113	WT	ilc-17.1	16.3665	46.4151	1.50385	2.10535	5e-05	0.000340502	WT	nfki-1	16.2405	30.5704	0.912541	1.28863	5e-05	0.000327976
WBGene00006927	vit-3	F59D8.1	WT	malt-1	8.37349	19.1815	1.19581	3.48958	5e-05	0.000734113	WT	ilc-17.1	8.49517	45.4205	2.41863	5.81236	5e-05	0.000340502	WT	nfki-1	8.45319	33.2429	1.97548	5.14424	5e-05	0.000327976
WBGene00016670	ilys-3	C45G7.3	WT	malt-1	5.33208	12.2004	1.19415	1.26603	5e-05	0.000734113	WT	ilc-17.1	5.41301	12.9367	1.25697	1.24449	5e-05	0.000340502	WT	nfki-1	5.36109	11.0106	1.03829	1.03038	0.00015	0.000885341
WBGene00017806	F26A1.8	F26A1.8	WT	malt-1	1.37034	3.13237	1.19272	1.34307	5e-05	0.000734113	WT	ilc-17.1	1.3903	2.27224	0.708719	0.709868	0.0022	0.00929685	WT	nfki-1	1.37833	2.80698	1.02609	1.08885	5e-05	0.000327976
WBGene00020620	T20D4.15	T20D4.15	WT	malt-1	3.06596	6.99946	1.1909	1.24085	5e-05	0.000734113	WT	ilc-17.1	3.10682	8.28015	1.41422	1.38273	5e-05	0.000340502	WT	nfki-1	3.09176	7.4117	1.26138	1.24518	5e-05	0.000327976
WBGene00016274	C30G12.2	C30G12.2	WT	malt-1	194.947	439.1	1.17146	4.09906	5e-05	0.000734113	WT	ilc-17.1	197.68	416.514	1.0752	3.38547	5e-05	0.000340502	WT	nfki-1	196.4	454.707	1.21115	3.66092	5e-05	0.000327976
WBGene00008038	C40H1.2	C40H1.2	WT	malt-1	5.85848	12.8951	1.13823	1.55638	5e-05	0.000734113	WT	ilc-17.1	5.94026	14.5838	1.29577	1.64223	5e-05	0.000340502	WT	nfki-1	5.90269	11.1688	0.92003	1.17397	5e-05	0.000327976
WBGene00007959	C35C5.10	C35C5.10	WT	malt-1	49.1721	107.558	1.12921	3.58841	5e-05	0.000734113	WT	ilc-17.1	49.8593	100.062	1.00497	2.77289	5e-05	0.000340502	WT	nfki-1	49.5269	100.328	1.01844	2.87736	5e-05	0.000327976
WBGene00022653	ZK105.1	ZK105.1	WT	malt-1	27.8216	59.2771	1.09127	2.51848	5e-05	0.000734113	WT	ilc-17.1	28.2089	50.2383	0.832637	1.63799	5e-05	0.000340502	WT	nfki-1	28.0377	58.8903	1.07066	2.26573	5e-05	0.000327976
WBGene00044280	W02A2.9	W02A2.9	WT	malt-1	111.903	238.159	1.08968	1.84417	5e-05	0.000734113	WT	ilc-17.1	113.493	271.04	1.2559	1.93182	5e-05	0.000340502	WT	nfki-1	112.594	227.052	1.0119	1.60444	5e-05	0.000327976
WBGene00017957	F31F4.1	F31F4.1	WT	malt-1	3.99119	8.47179	1.08585	1.70522	5e-05	0.000734113	WT	ilc-17.1	4.04921	17.0853	2.07705	3.20003	5e-05	0.000340502	WT	nfki-1	4.01614	14.8487	1.88645	3.00106	5e-05	0.000327976
WBGene00015392	nspc-7	C03G5.2	WT	malt-1	32.663	69.1099	1.08123	1.9703	5e-05	0.000734113	WT	ilc-17.1	33.0735	59.2744	0.841734	1.31964	5e-05	0.000340502	WT	nfki-1	32.9534	64.5519	0.970033	1.63182	5e-05	0.000327976
WBGene00006050	ssq-1	K07F5.11	WT	malt-1	56.098	116.809	1.05813	3.06608	5e-05	0.000734113	WT	ilc-17.1	56.9133	124.628	1.13078	2.88574	5e-05	0.000340502	WT	nfki-1	56.6202	225.333	1.99267	5.15737	5e-05	0.000327976
WBGene00012592	Y38E10A.14	Y38E10A.14	WT	malt-1	17.4063	35.9383	1.04591	2.63949	5e-05	0.000734113	WT	ilc-17.1	17.6509	40.6724	1.20431	2.69726	5e-05	0.000340502	WT	nfki-1	17.5384	37.0115	1.07746	2.52221	5e-05	0.000327976
WBGene00011800	T16G1.6	T16G1.6	WT	malt-1	5.92074	12.1789	1.04053	2.06814	5e-05	0.000734113	WT	ilc-17.1	6.00645	14.2128	1.2426	2.19757	5e-05	0.000340502	WT	nfki-1	5.95494	12.22	1.03709	1.91499	5e-05	0.000327976
WBGene00000212	asm-2	ZK455.4	WT	malt-1	9.6994	19.8957	1.03649	2.45185	5e-05	0.000734113	WT	ilc-17.1	9.83548	22.8909	1.21871	2.52901	5e-05	0.000340502	WT	nfki-1	9.76849	19.6119	1.00552	2.1551	5e-05	0.000327976
WBGene00011340	ugt-30	T01G5.2	WT	malt-1	7.53551	15.4333	1.03427	2.3765	5e-05	0.000734113	WT	ilc-17.1	7.63518	15.6517	1.03558	2.07688	5e-05	0.000340502	WT	nfki-1	7.60317	19.0128	1.3223	2.85812	5e-05	0.000327976
WBGene00022597	ZC395.5	ZC395.5	WT	malt-1	85.8922	173.133	1.01128	2.35601	5e-05	0.000734113	WT	ilc-17.1	87.0999	202.054	1.214	2.61149	5e-05	0.000340502	WT	nfki-1	86.4028	131.518	0.60611	1.31538	5e-05	0.000327976
WBGene00011596	T07G12.5	T07G12.5	WT	malt-1	1.63079	3.19269	0.969201	0.723208	0.0013	0.0106813	WT	ilc-17.1	1.65469	4.52546	1.4515	1.01862	5e-05	0.000340502	WT	nfki-1	1.64123	3.78113	1.20404	0.859102	0.00025	0.00138403
WBGene00195170	linc-61	T10C6.18	WT	malt-1	6.25139	12.1858	0.962955	0.86168	0.0022	0.0160222	WT	ilc-17.1	6.33746	12.0892	0.931744	0.759284	0.0055	0.0200302	WT	nfki-1	6.29852	12.4841	0.987008	0.816079	0.0051	0.0180485
WBGene00006928	vit-4	F59D8.2	WT	malt-1	6.46929	12.4726	0.947085	2.59591	5e-05	0.000734113	WT	ilc-17.1	6.56069	29.247	2.15637	4.99756	5e-05	0.000340502	WT	nfki-1	6.53369	22.7203	1.79801	4.40156	5e-05	0.000327976
WBGene00235346	Y94H6A.16	Y94H6A.16	WT	malt-1	4.85486	9.32424	0.941558	0.829353	0.00065	0.00637278	WT	ilc-17.1	4.91971	14.8983	1.5985	1.40872	5e-05	0.000340502	WT	nfki-1	4.89304	9.24938	0.918626	0.803026	0.001	0.00457635
WBGene00016773	oac-10	C49D10.4	WT	malt-1	1.90321	3.65378	0.940955	1.41905	5e-05	0.000734113	WT	ilc-17.1	1.92751	3.3964	0.81727	1.09041	5e-05	0.000340502	WT	nfki-1	1.92098	4.57672	1.25247	1.83558	5e-05	0.000327976
WBGene00023477	nspc-1	C03G5.8	WT	malt-1	18.2134	34.65	0.927859	1.38304	5e-05	0.000734113	WT	ilc-17.1	18.4685	32.1132	0.7981	1.05692	5e-05	0.000340502	WT	nfki-1	18.3859	29.8206	0.697709	0.967824	5e-05	0.000327976
WBGene00021547	Y44E3A.1	Y44E3A.1	WT	malt-1	9.50556	18.071	0.926833	1.12502	5e-05	0.000734113	WT	ilc-17.1	9.63129	19.9579	1.05116	1.18311	5e-05	0.000340502	WT	nfki-1	9.56931	17.5659	0.876292	0.997739	5e-05	0.000327976
WBGene00009820	F47B10.9	F47B10.9	WT	malt-1	12.1068	23.0144	0.926727	1.94919	5e-05	0.000734113	WT	ilc-17.1	12.2751	30.3276	1.3049	2.50151	5e-05	0.000340502	WT	nfki-1	12.1828	21.5304	0.821525	1.60521	5e-05	0.000327976
WBGene00002996	lin-7	Y54G11A.10	WT	malt-1	6.21626	11.8091	0.925775	0.678377	0.0062	0.0348006	WT	ilc-17.1	6.30729	24.0988	1.93387	1.53886	5e-05	0.000340502	WT	nfki-1	6.25713	19.089	1.60917	1.24853	0.0001	0.000618304
WBGene00020186	WBGene00020186	NA	WT	malt-1	1.08654	2.06276	0.924843	1.45404	5e-05	0.000734113	WT	ilc-17.1	1.10116	2.20506	1.00179	1.43191	5e-05	0.000340502	WT	nfki-1	1.09476	2.34826	1.10098	1.65259	5e-05	0.000327976
WBGene00011533	T06E4.5	T06E4.5	WT	malt-1	2.09784	3.92593	0.904127	0.938493	0.0003	0.00338053	WT	ilc-17.1	2.12384	3.48411	0.71412	0.680178	0.00385	0.0149322	WT	nfki-1	2.11463	3.94618	0.900052	0.915255	0.00025	0.00138403
WBGene00021473	sydn-1	Y39G10AR.17	WT	malt-1	2.00234	3.73917	0.901032	1.29164	5e-05	0.000734113	WT	ilc-17.1	2.03141	8.07478	1.99094	2.80116	5e-05	0.000340502	WT	nfki-1	2.0165	6.23631	1.62884	2.32935	5e-05	0.000327976
WBGene00235256	Y54G11A.19	Y54G11A.19	WT	malt-1	4.75183	8.86425	0.899516	0.750678	0.0035	0.0225308	WT	ilc-17.1	4.81736	11.3994	1.24265	1.02189	0.0001	0.000633652	WT	nfki-1	4.78259	10.8331	1.17958	0.976245	0.00035	0.00186428
WBGene00018466	F45E1.5	F45E1.5	WT	malt-1	1.44843	2.70147	0.899251	1.21064	5e-05	0.000734113	WT	ilc-17.1	1.4685	3.79116	1.36829	1.75664	5e-05	0.000340502	WT	nfki-1	1.45729	2.72477	0.902844	1.1733	5e-05	0.000327976
WBGene00007525	C11G10.1	C11G10.1	WT	malt-1	7.10606	13.1806	0.891298	1.51687	5e-05	0.000734113	WT	ilc-17.1	7.20494	12.6881	0.816417	1.23092	5e-05	0.000340502	WT	nfki-1	7.16281	13.1862	0.880431	1.40707	5e-05	0.000327976
WBGene00022447	hpo-20	Y110A2AL.12	WT	malt-1	4.97705	9.13244	0.87571	1.49838	5e-05	0.000734113	WT	ilc-17.1	5.04992	11.7003	1.21221	1.88796	5e-05	0.000340502	WT	nfki-1	5.00975	11.8208	1.23851	2.06406	5e-05	0.000327976
WBGene00000966	dhs-2	F55A12.4	WT	malt-1	23.3674	42.7672	0.872003	1.79878	5e-05	0.000734113	WT	ilc-17.1	23.6992	42.7465	0.850971	1.63077	5e-05	0.000340502	WT	nfki-1	23.54	37.4631	0.670358	1.3141	5e-05	0.000327976
WBGene00011990	T24D5.2	T24D5.2	WT	malt-1	3.91669	7.14792	0.867886	1.62981	5e-05	0.000734113	WT	ilc-17.1	3.9733	10.1707	1.35602	2.35056	5e-05	0.000340502	WT	nfki-1	3.94475	8.23105	1.06114	1.89524	5e-05	0.000327976
WBGene00235356	Y67D8A.10	Y67D8A.10	WT	malt-1	6.38433	11.6378	0.866216	0.871342	0.00065	0.00637278	WT	ilc-17.1	6.46632	23.4536	1.85879	1.88796	5e-05	0.000340502	WT	nfki-1	6.42191	14.2629	1.15119	1.13382	0.0001	0.000618304
WBGene00018611	F48E8.4	F48E8.4	WT	malt-1	5.3433	9.6547	0.853501	2.01409	5e-05	0.000734113	WT	ilc-17.1	5.4193	17.9291	1.72613	3.81266	5e-05	0.000340502	WT	nfki-1	5.38095	16.5898	1.62436	3.73329	5e-05	0.000327976
WBGene00009215	thn-2	F28D1.5	WT	malt-1	65.6359	117.636	0.841776	2.51032	5e-05	0.000734113	WT	ilc-17.1	66.5914	115.813	0.798394	2.08716	5e-05	0.000340502	WT	nfki-1	66.0524	132.35	1.00268	2.72896	5e-05	0.000327976
WBGene00001752	gst-4	K08F4.7	WT	malt-1	32.1178	57.2119	0.832943	2.20152	5e-05	0.000734113	WT	ilc-17.1	32.5595	72.197	1.14886	2.68372	5e-05	0.000340502	WT	nfki-1	32.3695	58.4725	0.853124	2.06274	5e-05	0.000327976
WBGene00017312	pitr-5	F09G2.3	WT	malt-1	10.9999	19.5899	0.832621	1.45	5e-05	0.000734113	WT	ilc-17.1	11.152	16.7868	0.590024	0.892549	0.0005	0.00265525	WT	nfki-1	11.0821	26.1247	1.23719	2.02853	5e-05	0.000327976
WBGene00003710	nhr-120	C25B8.6	WT	malt-1	9.48199	16.6263	0.810209	1.93748	5e-05	0.000734113	WT	ilc-17.1	9.6163	19.2981	1.0049	2.11824	5e-05	0.000340502	WT	nfki-1	9.54334	15.5936	0.708388	1.54566	5e-05	0.000327976
WBGene00138711	R07B1.13	R07B1.13	WT	malt-1	34.2109	59.6797	0.802782	2.17358	5e-05	0.000734113	WT	ilc-17.1	34.6787	49.047	0.500114	1.14722	5e-05	0.000340502	WT	nfki-1	34.4923	50.7548	0.557272	1.34093	5e-05	0.000327976
WBGene00020135	aakg-4	T01B6.3	WT	malt-1	4.0529	7.06701	0.802145	1.47346	5e-05	0.000734113	WT	ilc-17.1	4.10931	6.87672	0.742823	1.2245	5e-05	0.000340502	WT	nfki-1	4.08015	5.23604	0.359855	0.605604	0.00805	0.026059
WBGene00011798	T16G1.4	T16G1.4	WT	malt-1	3.36179	5.85753	0.801062	1.23307	5e-05	0.000734113	WT	ilc-17.1	3.41056	9.27692	1.44364	2.06873	5e-05	0.000340502	WT	nfki-1	3.37743	5.3862	0.673343	0.957231	0.0001	0.000618304
WBGene00012749	Y41C4A.1	Y41C4A.1	WT	malt-1	1.8001	3.13213	0.799063	1.04932	5e-05	0.000734113	WT	ilc-17.1	1.82391	2.70033	0.566102	0.660542	0.00435	0.0165015	WT	nfki-1	1.81584	3.44502	0.923877	1.15795	5e-05	0.000327976
WBGene00022891	ZK1290.10	ZK1290.10	WT	malt-1	2.11994	3.68326	0.796963	1.00439	0.0001	0.00137034	WT	ilc-17.1	2.15004	3.94932	0.877238	1.03173	5e-05	0.000340502	WT	nfki-1	2.13871	3.73023	0.802519	0.940945	0.0002	0.0011394
WBGene00006797	unc-63	Y110A7A.3	WT	malt-1	1.93747	3.33596	0.783927	1.05775	0.0001	0.00137034	WT	ilc-17.1	1.96534	4.90645	1.3199	1.71707	5e-05	0.000340502	WT	nfki-1	1.94965	4.57048	1.22913	1.663	5e-05	0.000327976
WBGene00006979	zig-2	F42F12.2	WT	malt-1	5.85572	10.0781	0.783311	1.28463	5e-05	0.000734113	WT	ilc-17.1	5.94158	8.92585	0.587143	0.832288	0.00055	0.00288231	WT	nfki-1	5.90227	8.91358	0.594733	0.903517	0.00015	0.000885341
WBGene00019300	swt-1	K02D7.5	WT	malt-1	34.0689	58.4585	0.778958	2.34317	5e-05	0.000734113	WT	ilc-17.1	34.5359	55.7281	0.690307	1.8011	5e-05	0.000340502	WT	nfki-1	34.3278	57.2608	0.738169	2.00818	5e-05	0.000327976
WBGene00021898	Y54G2A.36	Y54G2A.36	WT	malt-1	6.94592	11.7034	0.752685	1.10747	5e-05	0.000734113	WT	ilc-17.1	7.04667	14.2883	1.01982	1.37428	5e-05	0.000340502	WT	nfki-1	6.9916	10.8426	0.633011	0.871777	0.00035	0.00186428
WBGene00021582	clec-71	Y46C8AL.4	WT	malt-1	1.97818	3.31556	0.745076	0.960331	0.0003	0.00338053	WT	ilc-17.1	2.00765	5.17491	1.36603	1.68166	5e-05	0.000340502	WT	nfki-1	1.98954	3.51753	0.822132	1.00305	5e-05	0.000327976
WBGene00020706	atg-9	T22H9.2	WT	malt-1	20.4435	34.2065	0.74263	0.925695	0.0001	0.00137034	WT	ilc-17.1	20.7416	50.4226	1.28154	1.47303	5e-05	0.000340502	WT	nfki-1	20.5956	46.4174	1.17233	1.39906	5e-05	0.000327976
WBGene00008634	F10A3.4	F10A3.4	WT	malt-1	4.16494	6.92255	0.733009	1.38312	5e-05	0.000734113	WT	ilc-17.1	4.2238	7.5875	0.845084	1.40762	5e-05	0.000340502	WT	nfki-1	4.19445	6.60265	0.654564	1.12611	5e-05	0.000327976
WBGene00013374	Y62E10A.3	Y62E10A.3	WT	malt-1	9.33527	15.5023	0.731717	1.20663	5e-05	0.000734113	WT	ilc-17.1	9.46085	14.1452	0.580276	0.83719	0.0002	0.00117674	WT	nfki-1	9.416	17.6571	0.907065	1.42662	5e-05	0.000327976
WBGene00002280	let-2	F01G12.5	WT	malt-1	185.502	307.656	0.729883	2.03687	5e-05	0.000734113	WT	ilc-17.1	188.17	482.19	1.35757	3.49649	5e-05	0.000340502	WT	nfki-1	187.022	446.343	1.25495	2.77968	5e-05	0.000327976
WBGene00004061	pmp-4	T02D1.5	WT	malt-1	19.13	31.6381	0.725827	2.24343	5e-05	0.000734113	WT	ilc-17.1	19.4014	41.5783	1.09967	3.0038	5e-05	0.000340502	WT	nfki-1	19.2662	35.702	0.889934	2.4943	5e-05	0.000327976
WBGene00006929	vit-5	C04F6.1	WT	malt-1	38.119	63.0328	0.725592	2.26494	5e-05	0.000734113	WT	ilc-17.1	38.6595	168.12	2.1206	4.92856	5e-05	0.000340502	WT	nfki-1	38.4925	137.034	1.83188	4.30413	5e-05	0.000327976
WBGene00006051	ssq-2	T28H11.5	WT	malt-1	69.4089	114.516	0.722357	2.23568	5e-05	0.000734113	WT	ilc-17.1	70.4118	127.263	0.853924	2.31699	5e-05	0.000340502	WT	nfki-1	70.0532	221.989	1.66397	4.46237	5e-05	0.000327976
WBGene00016838	C50F2.4	C50F2.4	WT	malt-1	10.6514	17.5725	0.722269	1.31406	5e-05	0.000734113	WT	ilc-17.1	10.8076	23.5185	1.12175	1.8558	5e-05	0.000340502	WT	nfki-1	10.7313	22.4189	1.06289	1.88936	5e-05	0.000327976
WBGene00006925	vit-1	K09F5.2	WT	malt-1	28.3516	46.594	0.716717	2.38243	5e-05	0.000734113	WT	ilc-17.1	28.7479	123.998	2.10879	5.39188	5e-05	0.000340502	WT	nfki-1	28.6116	78.7643	1.46094	3.96908	5e-05	0.000327976
WBGene00012921	Y46G5A.36	Y46G5A.36	WT	malt-1	12.4192	20.3918	0.715419	1.12769	5e-05	0.000734113	WT	ilc-17.1	12.6001	17.3042	0.457686	0.622586	0.00925	0.0308885	WT	nfki-1	12.5189	19.6496	0.650395	0.957163	5e-05	0.000327976
WBGene00008542	scav-6	F07A5.3	WT	malt-1	13.7607	22.5301	0.711297	1.87303	5e-05	0.000734113	WT	ilc-17.1	13.9533	21.6211	0.63183	1.42836	5e-05	0.000340502	WT	nfki-1	13.8556	21.5757	0.638931	1.5252	5e-05	0.000327976
WBGene00012664	Y39B6A.1	Y39B6A.1	WT	malt-1	190.371	309.974	0.703333	2.34513	5e-05	0.000734113	WT	ilc-17.1	193.091	519.878	1.42889	4.26649	5e-05	0.000340502	WT	nfki-1	191.848	434.241	1.17853	3.27283	5e-05	0.000327976
WBGene00006862	pnk-4	C42D8.3	WT	malt-1	6.09219	9.91152	0.702145	1.67935	5e-05	0.000734113	WT	ilc-17.1	6.17661	11.8356	0.938248	1.96633	5e-05	0.000340502	WT	nfki-1	6.13709	10.1164	0.721066	1.58966	5e-05	0.000327976
WBGene00012960	Y47H10A.4	Y47H10A.4	WT	malt-1	4.74628	7.68901	0.696	1.17301	5e-05	0.000734113	WT	ilc-17.1	4.81253	6.32849	0.395065	0.577396	0.01555	0.0476601	WT	nfki-1	4.78168	6.45516	0.432936	0.673197	0.0042	0.0153777
WBGene00269383	ZK384.7	ZK384.7	WT	malt-1	3.95824	6.37666	0.68794	0.603461	0.0092	0.046733	WT	ilc-17.1	4.00802	8.80243	1.13501	0.963751	0.00015	0.000913157	WT	nfki-1	3.98272	6.63494	0.736329	0.612552	0.01145	0.034973
WBGene00013898	ZC443.3	ZC443.3	WT	malt-1	20.8549	33.4719	0.682567	1.89665	5e-05	0.000734113	WT	ilc-17.1	21.149	38.3883	0.860076	2.14476	5e-05	0.000340502	WT	nfki-1	20.9893	30.9725	0.561334	1.43238	5e-05	0.000327976
WBGene00017673	icmt-1	F21F3.3	WT	malt-1	12.1175	19.4449	0.682296	1.51451	5e-05	0.000734113	WT	ilc-17.1	12.2874	17.4434	0.505497	0.954241	5e-05	0.000340502	WT	nfki-1	12.221	17.2289	0.495461	1.00237	0.0001	0.000618304
WBGene00003956	pcp-1	ZK112.1	WT	malt-1	93.3921	149.742	0.681105	2.41063	5e-05	0.000734113	WT	ilc-17.1	94.7078	160.997	0.765474	2.41386	5e-05	0.000340502	WT	nfki-1	94.0616	152.432	0.696492	2.1469	5e-05	0.000327976
WBGene00220171	Y48G10A.9	Y48G10A.9	WT	malt-1	200.709	321.333	0.678963	0.805605	0.0007	0.00673016	WT	ilc-17.1	203.321	506.22	1.316	1.52766	5e-05	0.000340502	WT	nfki-1	201.927	378.93	0.908099	1.04913	5e-05	0.000327976
WBGene00249817	F42G8.19	F42G8.19	WT	malt-1	5.44968	8.72212	0.678506	0.785941	0.00105	0.0091107	WT	ilc-17.1	5.52421	8.17029	0.56462	0.603568	0.0099	0.0326391	WT	nfki-1	5.4925	8.19829	0.577859	0.631624	0.0095	0.0299581
WBGene00235374	R11E3.19	R11E3.19	WT	malt-1	4.95747	7.92563	0.676921	0.640703	0.00645	0.0358828	WT	ilc-17.1	5.02743	8.56544	0.768707	0.696801	0.00365	0.0143005	WT	nfki-1	4.99015	7.79156	0.64283	0.580264	0.0151	0.0437523
WBGene00010063	dhrs-4	F54F3.4	WT	malt-1	27.3	43.5327	0.6732	1.68945	5e-05	0.000734113	WT	ilc-17.1	27.689	51.3308	0.890511	1.97061	5e-05	0.000340502	WT	nfki-1	27.4875	40.5725	0.561728	1.28156	5e-05	0.000327976
WBGene00017840	ttm-2	F26G1.4	WT	malt-1	8.17128	13.0198	0.672078	1.29961	5e-05	0.000734113	WT	ilc-17.1	8.28292	17.4187	1.07243	1.8894	5e-05	0.000340502	WT	nfki-1	8.22584	13.1437	0.676135	1.21592	5e-05	0.000327976
WBGene00002263	lea-1	K08H10.1	WT	malt-1	75.997	120.915	0.66998	1.655	5e-05	0.000734113	WT	ilc-17.1	77.0707	148.744	0.948577	2.3166	5e-05	0.000340502	WT	nfki-1	76.585	110.44	0.528123	1.25868	5e-05	0.000327976
WBGene00006930	vit-6	K07H8.6	WT	malt-1	217.101	344.579	0.666472	1.5394	5e-05	0.000734113	WT	ilc-17.1	220.17	676.696	1.61989	2.90669	5e-05	0.000340502	WT	nfki-1	219.347	715.934	1.70661	2.40616	5e-05	0.000327976
WBGene00017834	F26F12.3	F26F12.3	WT	malt-1	35.6458	56.3232	0.659999	2.20599	5e-05	0.000734113	WT	ilc-17.1	36.1395	73.3364	1.02095	3.08554	5e-05	0.000340502	WT	nfki-1	35.8793	54.8794	0.613113	1.81845	5e-05	0.000327976
WBGene00001564	icl-1	C05E4.9	WT	malt-1	295.44	466.43	0.658795	1.90935	5e-05	0.000734113	WT	ilc-17.1	299.605	632.493	1.07799	2.9518	5e-05	0.000340502	WT	nfki-1	297.497	538.429	0.855885	2.08941	5e-05	0.000327976
WBGene00004238	ptr-24	F46G10.5	WT	malt-1	38.1647	60.2059	0.657667	2.25858	5e-05	0.000734113	WT	ilc-17.1	38.6946	68.516	0.824308	2.52008	5e-05	0.000340502	WT	nfki-1	38.4596	64.545	0.746961	2.28203	5e-05	0.000327976
WBGene00016891	C53A3.1	C53A3.1	WT	malt-1	2.15991	3.4023	0.65554	0.827467	0.0009	0.00814097	WT	ilc-17.1	2.19002	3.42293	0.644288	0.747721	0.00175	0.00766379	WT	nfki-1	2.17274	3.22427	0.569453	0.682211	0.00375	0.0140002
WBGene00045508	D1081.10	D1081.10	WT	malt-1	2.42602	3.81971	0.654873	0.839826	0.00025	0.00290214	WT	ilc-17.1	2.45908	3.72832	0.600409	0.700376	0.0024	0.0100354	WT	nfki-1	2.44676	5.24921	1.10123	1.40338	5e-05	0.000327976
WBGene00011756	ctg-2	T13H5.2	WT	malt-1	25.361	39.8774	0.652959	1.89948	5e-05	0.000734113	WT	ilc-17.1	25.7199	45.793	0.832242	2.11832	5e-05	0.000340502	WT	nfki-1	25.56	42.0271	0.71743	1.89514	5e-05	0.000327976
WBGene00044683	C36E6.8	C36E6.8	WT	malt-1	52.1019	81.5162	0.64575	1.51125	5e-05	0.000734113	WT	ilc-17.1	52.7966	69.8462	0.403738	0.796322	0.0004	0.00217847	WT	nfki-1	52.5765	86.0111	0.710103	1.54081	5e-05	0.000327976
WBGene00015403	clec-10	C03H5.1	WT	malt-1	33.6659	52.5839	0.643335	1.95372	5e-05	0.000734113	WT	ilc-17.1	34.1547	46.3062	0.43912	1.14585	5e-05	0.000340502	WT	nfki-1	33.891	48.79	0.525684	1.40674	5e-05	0.000327976
WBGene00002069	ikb-1	C04F12.3	WT	malt-1	17.9856	28.0782	0.642612	1.86705	5e-05	0.000734113	WT	ilc-17.1	18.2338	33.974	0.897817	2.30944	5e-05	0.000340502	WT	nfki-1	18.0989	25.9487	0.519765	1.36158	5e-05	0.000327976
WBGene00010769	asah-1	K11D2.2	WT	malt-1	18.5082	28.8296	0.639386	1.68427	5e-05	0.000734113	WT	ilc-17.1	18.7693	29.7195	0.66304	1.50386	5e-05	0.000340502	WT	nfki-1	18.6461	24.902	0.417391	0.974677	0.0001	0.000618304
WBGene00005003	spp-18	F27C8.4	WT	malt-1	61.5242	95.6951	0.637291	1.59983	5e-05	0.000734113	WT	ilc-17.1	62.394	75.2713	0.270693	0.568907	0.0134	0.0420972	WT	nfki-1	61.9385	77.1842	0.317469	0.705524	0.00275	0.0108351
WBGene00010795	M01A8.1	M01A8.1	WT	malt-1	16.0874	25.0134	0.63677	0.856752	0.0006	0.00598594	WT	ilc-17.1	16.3125	36.2238	1.15096	1.41816	5e-05	0.000340502	WT	nfki-1	16.2127	29.298	0.853676	0.974068	5e-05	0.000327976
WBGene00015497	nhr-76	C05G6.1	WT	malt-1	9.27268	14.3761	0.632611	1.45115	5e-05	0.000734113	WT	ilc-17.1	9.39976	15.3993	0.712167	1.43054	5e-05	0.000340502	WT	nfki-1	9.35071	16.0182	0.776567	1.65542	5e-05	0.000327976
WBGene00019719	M01H9.3	M01H9.3	WT	malt-1	142.746	221.008	0.630649	2.10707	5e-05	0.000734113	WT	ilc-17.1	144.785	247.139	0.77141	2.36062	5e-05	0.000340502	WT	nfki-1	143.694	189.836	0.401748	1.20505	5e-05	0.000327976
WBGene00006513	rimb-1	Y39A3CL.2	WT	malt-1	2.84855	4.40739	0.629701	1.33797	5e-05	0.000734113	WT	ilc-17.1	2.89002	5.60602	0.955896	1.84065	5e-05	0.000340502	WT	nfki-1	2.87034	5.82344	1.02065	2.10249	5e-05	0.000327976
WBGene00018652	F49F1.12	F49F1.12	WT	malt-1	10.0443	15.5158	0.627364	0.920652	0.0001	0.00137034	WT	ilc-17.1	10.1842	14.8275	0.54194	0.714251	0.00225	0.00947795	WT	nfki-1	10.1335	17.631	0.798988	1.14565	5e-05	0.000327976
WBGene00006807	unc-75	C17D12.2	WT	malt-1	2.0142	3.10381	0.623833	0.925016	5e-05	0.000734113	WT	ilc-17.1	2.04333	3.92451	0.941588	1.32757	5e-05	0.000340502	WT	nfki-1	2.03046	3.27295	0.688786	0.989714	5e-05	0.000327976
WBGene00009749	F46A8.6	F46A8.6	WT	malt-1	5.38403	8.28017	0.620973	0.776159	0.00155	0.0122216	WT	ilc-17.1	5.45846	7.75599	0.506817	0.567816	0.0156	0.0477888	WT	nfki-1	5.4334	9.77447	0.847164	0.990733	5e-05	0.000327976
WBGene00001480	fmo-5	H24K24.5	WT	malt-1	16.6374	25.5627	0.619611	1.33072	5e-05	0.000734113	WT	ilc-17.1	16.8729	24.4874	0.537336	0.988446	5e-05	0.000340502	WT	nfki-1	16.7638	25.914	0.62838	1.22577	5e-05	0.000327976
WBGene00006224	str-180	T10H9.6	WT	malt-1	3.25109	4.99093	0.618384	0.797478	0.00065	0.00637278	WT	ilc-17.1	3.29719	4.86769	0.562002	0.655741	0.00455	0.0170757	WT	nfki-1	3.28105	7.54927	1.20218	1.50398	5e-05	0.000327976
WBGene00255728	R02C2.8	R02C2.8	WT	malt-1	3.72708	5.70885	0.615154	0.68176	0.00365	0.0232082	WT	ilc-17.1	3.77764	6.12361	0.6969	0.722189	0.0038	0.0147719	WT	nfki-1	3.75731	6.09376	0.697634	0.751127	0.002	0.00828977
WBGene00021050	W05H9.3	W05H9.3	WT	malt-1	133.242	204.041	0.614807	2.15037	5e-05	0.000734113	WT	ilc-17.1	135.083	205.894	0.60806	1.91293	5e-05	0.000340502	WT	nfki-1	134.201	168.149	0.325346	0.992824	5e-05	0.000327976
WBGene00001644	gly-19	F22D6.12	WT	malt-1	8.78355	13.4495	0.614675	1.34052	5e-05	0.000734113	WT	ilc-17.1	8.90073	15.879	0.835123	1.61269	5e-05	0.000340502	WT	nfki-1	8.84365	12.2231	0.466894	0.93252	5e-05	0.000327976
WBGene00014000	ZK550.6	ZK550.6	WT	malt-1	56.5521	86.4431	0.61217	1.92871	5e-05	0.000734113	WT	ilc-17.1	57.3602	84.232	0.554318	1.52284	5e-05	0.000340502	WT	nfki-1	56.9527	80.4561	0.498437	1.39797	5e-05	0.000327976
WBGene00008266	C53A5.6	C53A5.6	WT	malt-1	13.4754	20.5621	0.609658	1.56471	5e-05	0.000734113	WT	ilc-17.1	13.666	30.2825	1.14789	2.72706	5e-05	0.000340502	WT	nfki-1	13.5687	30.8624	1.18557	2.93233	5e-05	0.000327976
WBGene00007381	C06C6.7	C06C6.7	WT	malt-1	1.49879	2.2844	0.608025	0.935128	0.00035	0.00383873	WT	ilc-17.1	1.51927	2.03348	0.420571	0.560351	0.01625	0.0495131	WT	nfki-1	1.51265	3.42291	1.17814	1.78824	5e-05	0.000327976
WBGene00001990	hot-5	K07A12.6	WT	malt-1	5.45443	8.30133	0.605914	0.788462	0.0011	0.00943468	WT	ilc-17.1	5.52941	9.71416	0.812963	1.00499	5e-05	0.000340502	WT	nfki-1	5.49454	8.97932	0.708607	0.897041	0.0003	0.00162546
WBGene00050904	Y70C5A.3	Y70C5A.3	WT	malt-1	3.2868	5.00116	0.60558	1.09176	5e-05	0.000734113	WT	ilc-17.1	3.33448	7.31008	1.13242	1.86479	5e-05	0.000340502	WT	nfki-1	3.30087	5.22454	0.662457	1.11336	5e-05	0.000327976
WBGene00013329	Y57G11C.40	Y57G11C.40	WT	malt-1	4.7109	7.15911	0.603778	0.69564	0.00355	0.0227421	WT	ilc-17.1	4.77802	7.84336	0.715058	0.771902	0.00095	0.00457672	WT	nfki-1	4.75182	8.15852	0.779827	0.875633	0.0004	0.00209882
WBGene00010070	nep-17	F54F11.2	WT	malt-1	131.696	200.049	0.603139	1.94593	5e-05	0.000734113	WT	ilc-17.1	133.579	265.026	0.988438	2.91988	5e-05	0.000340502	WT	nfki-1	132.69	230.275	0.795292	2.16191	5e-05	0.000327976
WBGene00018862	wago-2	F55A12.1	WT	malt-1	14.3598	21.7516	0.599079	1.85955	5e-05	0.000734113	WT	ilc-17.1	14.5651	41.4619	1.50927	4.33634	5e-05	0.000340502	WT	nfki-1	14.4684	42.5429	1.55601	4.44677	5e-05	0.000327976
WBGene00012930	obr-1	Y47D3A.17	WT	malt-1	47.3139	71.2989	0.591616	1.93301	5e-05	0.000734113	WT	ilc-17.1	47.9845	84.4391	0.815341	2.33956	5e-05	0.000340502	WT	nfki-1	47.7004	87.5993	0.876919	2.55883	5e-05	0.000327976
WBGene00206536	C14A6.16	C14A6.16	WT	malt-1	1.12641	1.69714	0.591368	0.811865	0.0007	0.00673016	WT	ilc-17.1	1.1421	1.89436	0.730023	0.928989	0.0001	0.000633652	WT	nfki-1	1.13434	1.97105	0.797118	1.06312	5e-05	0.000327976
WBGene00000930	dao-4	ZC373.6	WT	malt-1	237.661	357.502	0.589046	2.02771	5e-05	0.000734113	WT	ilc-17.1	240.979	296.078	0.297069	0.909005	0.0001	0.000633652	WT	nfki-1	239.831	300.674	0.326182	0.971282	5e-05	0.000327976
WBGene00009306	maph-1.1	F32A7.5	WT	malt-1	39.0854	58.7286	0.587434	1.74582	5e-05	0.000734113	WT	ilc-17.1	39.6388	72.3721	0.86852	2.36291	5e-05	0.000340502	WT	nfki-1	39.3956	69.261	0.81401	2.17816	5e-05	0.000327976
WBGene00003828	nuc-1	C07B5.5	WT	malt-1	42.0374	63.0393	0.584578	1.84785	5e-05	0.000734113	WT	ilc-17.1	42.6219	56.6836	0.411336	1.1299	5e-05	0.000340502	WT	nfki-1	42.3712	58.4341	0.463727	1.31435	5e-05	0.000327976
WBGene00018749	F53C3.5	F53C3.5	WT	malt-1	3.5287	5.28432	0.582581	0.644698	0.006	0.0339014	WT	ilc-17.1	3.57849	5.98467	0.741921	0.777249	0.001	0.00478094	WT	nfki-1	3.5568	5.49203	0.626758	0.66968	0.0047	0.0168929
WBGene00045494	ZK662.6	ZK662.6	WT	malt-1	27.4574	41.0169	0.579024	1.40418	5e-05	0.000734113	WT	ilc-17.1	27.8275	36.7494	0.40121	0.83031	0.00055	0.00288231	WT	nfki-1	27.6672	36.3294	0.39296	0.859157	0.0003	0.00162546
WBGene00018885	drd-5	F55E10.6	WT	malt-1	46.0959	68.6826	0.575306	1.7978	5e-05	0.000734113	WT	ilc-17.1	46.7471	71.9102	0.621318	1.69846	5e-05	0.000340502	WT	nfki-1	46.4324	66.0004	0.507342	1.42423	5e-05	0.000327976
WBGene00018400	F43H9.4	F43H9.4	WT	malt-1	37.4842	55.7481	0.572641	1.62357	5e-05	0.000734113	WT	ilc-17.1	38.0003	59.2128	0.639897	1.57523	5e-05	0.000340502	WT	nfki-1	37.7112	50.8647	0.431671	1.097	5e-05	0.000327976
WBGene00044446	C06G4.6	C06G4.6	WT	malt-1	21.7428	32.2538	0.568929	1.21473	5e-05	0.000734113	WT	ilc-17.1	22.0394	28.6708	0.379499	0.69506	0.00285	0.0115804	WT	nfki-1	21.9252	29.1959	0.413176	0.805177	0.00055	0.0027461
WBGene00014728	E03A3.1	E03A3.1	WT	malt-1	1.23808	1.83383	0.566758	0.974582	5e-05	0.000734113	WT	ilc-17.1	1.2554	2.30904	0.879146	1.39008	5e-05	0.000340502	WT	nfki-1	1.2479	1.96589	0.655677	1.07093	5e-05	0.000327976
WBGene00010915	M110.7	M110.7	WT	malt-1	2.70911	4.01201	0.566507	1.12775	5e-05	0.000734113	WT	ilc-17.1	2.74651	3.65372	0.411767	0.698591	0.00295	0.0119259	WT	nfki-1	2.73381	5.18941	0.92466	1.74856	5e-05	0.000327976
WBGene00015485	C05D11.8	C05D11.8	WT	malt-1	5.48102	8.09266	0.562169	1.29408	5e-05	0.000734113	WT	ilc-17.1	5.55715	11.625	1.06482	2.20889	5e-05	0.000340502	WT	nfki-1	5.52129	9.04236	0.711694	1.51933	5e-05	0.000327976
WBGene00019112	F59E11.6	F59E11.6	WT	malt-1	8.18443	12.0794	0.56159	0.936963	5e-05	0.000734113	WT	ilc-17.1	8.28984	11.0099	0.409382	0.597931	0.01205	0.0385251	WT	nfki-1	8.25224	12.3408	0.580578	0.913414	0.0002	0.0011394
WBGene00020468	T13A10.1	T13A10.1	WT	malt-1	6.36656	9.39514	0.561401	0.768577	0.0017	0.0131521	WT	ilc-17.1	6.45474	8.96902	0.474592	0.588784	0.0121	0.0386539	WT	nfki-1	6.42006	11.3351	0.820145	1.10271	5e-05	0.000327976
WBGene00012139	T28F4.4	T28F4.4	WT	malt-1	10.4386	15.3995	0.560963	1.50585	5e-05	0.000734113	WT	ilc-17.1	10.5843	22.9098	1.11404	2.68998	5e-05	0.000340502	WT	nfki-1	10.5069	19.0318	0.857073	2.12943	5e-05	0.000327976
WBGene00012140	T28F4.5	T28F4.5	WT	malt-1	833.677	1229.08	0.560024	1.73707	5e-05	0.000734113	WT	ilc-17.1	845.552	1628.69	0.945747	2.79533	5e-05	0.000340502	WT	nfki-1	839.824	1242.96	0.565626	1.58268	5e-05	0.000327976
WBGene00013523	Y73F8A.14	Y73F8A.14	WT	malt-1	8.18673	12.0685	0.559887	0.691965	0.0045	0.027233	WT	ilc-17.1	8.29545	12.6002	0.603053	0.668385	0.00455	0.0170757	WT	nfki-1	8.26384	15.7258	0.928249	1.12874	5e-05	0.000327976
WBGene00004751	sea-2	K10G6.3	WT	malt-1	8.76132	12.8847	0.556435	1.57565	5e-05	0.000734113	WT	ilc-17.1	8.88743	23.5275	1.40451	3.60293	5e-05	0.000340502	WT	nfki-1	8.82083	19.3859	1.13602	2.9342	5e-05	0.000327976
WBGene00001439	fkh-7	F26D12.1	WT	malt-1	19.3632	28.4732	0.556288	1.65371	5e-05	0.000734113	WT	ilc-17.1	19.6374	41.7058	1.08664	2.9601	5e-05	0.000340502	WT	nfki-1	19.482	27.8001	0.512947	1.41397	5e-05	0.000327976
WBGene00010092	F55C5.2	F55C5.2	WT	malt-1	18.9687	27.8474	0.55392	1.31824	5e-05	0.000734113	WT	ilc-17.1	19.2218	25.8941	0.429876	0.871046	0.00025	0.00143141	WT	nfki-1	19.1296	35.1613	0.878181	1.9537	5e-05	0.000327976
WBGene00018794	attf-3	F54C4.3	WT	malt-1	4.06931	5.97174	0.553366	1.30011	5e-05	0.000734113	WT	ilc-17.1	4.1268	9.66977	1.22846	2.65118	5e-05	0.000340502	WT	nfki-1	4.09802	8.16264	0.994109	2.22543	5e-05	0.000327976
WBGene00009754	F46A9.1	F46A9.1	WT	malt-1	12.1533	17.8059	0.551002	1.22547	5e-05	0.000734113	WT	ilc-17.1	12.3188	16.241	0.398782	0.754838	0.00175	0.00766379	WT	nfki-1	12.2545	19.0868	0.639269	1.32148	5e-05	0.000327976
WBGene00011789	T15H9.4	T15H9.4	WT	malt-1	4.62765	6.77533	0.550012	0.918245	0.00015	0.00191262	WT	ilc-17.1	4.68993	6.20637	0.404182	0.58993	0.0128	0.0404678	WT	nfki-1	4.66674	7.36204	0.657692	1.05251	5e-05	0.000327976
WBGene00004394	rol-1	Y57A10A.11	WT	malt-1	850.377	1243.54	0.548284	1.48875	5e-05	0.000734113	WT	ilc-17.1	862.278	1110.55	0.365047	0.955086	5e-05	0.000340502	WT	nfki-1	858.679	1391.01	0.69594	1.58988	5e-05	0.000327976
WBGene00021489	Y40B10A.4	Y40B10A.4	WT	malt-1	1.87268	2.73742	0.54771	0.850969	0.00015	0.00191262	WT	ilc-17.1	1.89885	2.64073	0.47581	0.653385	0.0059	0.0212151	WT	nfki-1	1.8885	3.25804	0.786759	1.18667	5e-05	0.000327976
WBGene00022008	Y59H11AM.4	Y59H11AM.4	WT	malt-1	4.38378	6.39109	0.543888	0.661342	0.0048	0.0286271	WT	ilc-17.1	4.44724	6.90022	0.633733	0.714179	0.0021	0.0089599	WT	nfki-1	4.42658	10.1013	1.19028	1.44123	5e-05	0.000327976
WBGene00021820	nipa-1	Y53G8B.4	WT	malt-1	78.0417	113.276	0.537524	1.84171	5e-05	0.000734113	WT	ilc-17.1	79.1433	127.465	0.687567	2.10753	5e-05	0.000340502	WT	nfki-1	78.5815	113.096	0.525291	1.60505	5e-05	0.000327976
WBGene00022589	ZC317.6	ZC317.6	WT	malt-1	3.58411	5.20155	0.537326	0.778752	0.00125	0.0104068	WT	ilc-17.1	3.63376	5.18547	0.513011	0.664891	0.0054	0.0197262	WT	nfki-1	3.61601	8.67951	1.26322	1.81058	5e-05	0.000327976
WBGene00007044	cpna-5	B0495.10	WT	malt-1	21.2085	30.7434	0.535634	1.66836	5e-05	0.000734113	WT	ilc-17.1	21.5048	37.9003	0.817554	2.25283	5e-05	0.000340502	WT	nfki-1	21.3571	35.9337	0.750624	2.12116	5e-05	0.000327976
WBGene00010969	R01E6.5	R01E6.5	WT	malt-1	4.61023	6.66474	0.531708	0.729005	0.00245	0.0173244	WT	ilc-17.1	4.67649	6.38455	0.449158	0.569502	0.01565	0.0479296	WT	nfki-1	4.64929	7.33467	0.65772	0.885148	0.0003	0.00162546
WBGene00021354	fpn-1.1	Y37E3.16	WT	malt-1	26.2901	37.9956	0.531311	0.975253	0.0001	0.00137034	WT	ilc-17.1	26.6593	35.8229	0.426245	0.712347	0.0033	0.0131362	WT	nfki-1	26.4998	39.6253	0.58044	0.961026	5e-05	0.000327976
WBGene00019436	K06A9.2	K06A9.2	WT	malt-1	6.3623	9.1935	0.531066	1.12929	5e-05	0.000734113	WT	ilc-17.1	6.45225	10.4968	0.702071	1.33217	5e-05	0.000340502	WT	nfki-1	6.40057	8.35377	0.384228	0.757353	0.0016	0.00684782
WBGene00012994	Y48C3A.12	Y48C3A.12	WT	malt-1	7.03109	10.1523	0.529986	1.23868	5e-05	0.000734113	WT	ilc-17.1	7.13211	15.0187	1.07436	2.28261	5e-05	0.000340502	WT	nfki-1	7.08379	13.2934	0.908117	2.01696	5e-05	0.000327976
WBGene00001390	far-6	W02A2.2	WT	malt-1	93.4787	134.844	0.528581	1.78774	5e-05	0.000734113	WT	ilc-17.1	94.7884	161.439	0.76821	2.31195	5e-05	0.000340502	WT	nfki-1	94.1923	138.782	0.559138	1.69132	5e-05	0.000327976
WBGene00007987	C36H8.1	C36H8.1	WT	malt-1	38.8751	56.0554	0.528007	1.63193	5e-05	0.000734113	WT	ilc-17.1	39.4229	50.8696	0.367772	0.964388	5e-05	0.000340502	WT	nfki-1	39.2301	79.3557	1.01637	2.82448	5e-05	0.000327976
WBGene00007301	C04F12.7	C04F12.7	WT	malt-1	71.3055	102.775	0.527407	1.54245	5e-05	0.000734113	WT	ilc-17.1	72.2411	94.279	0.384117	0.939922	5e-05	0.000340502	WT	nfki-1	71.9051	150.879	1.06923	2.7782	5e-05	0.000327976
WBGene00008299	C54D10.4	C54D10.4	WT	malt-1	9.32585	13.4059	0.523559	1.01484	5e-05	0.000734113	WT	ilc-17.1	9.45098	12.2643	0.375935	0.621232	0.00865	0.0292118	WT	nfki-1	9.40681	18.3768	0.96611	1.78453	5e-05	0.000327976
WBGene00003242	mig-6	C37C3.6	WT	malt-1	136.446	195.996	0.522493	1.65907	5e-05	0.000734113	WT	ilc-17.1	138.374	221.49	0.678664	2.00999	5e-05	0.000340502	WT	nfki-1	137.55	207.681	0.594406	1.59509	5e-05	0.000327976
WBGene00015484	atgl-1	C05D11.7	WT	malt-1	26.2195	37.6463	0.521869	1.71911	5e-05	0.000734113	WT	ilc-17.1	26.5843	34.4917	0.375673	1.08093	5e-05	0.000340502	WT	nfki-1	26.4238	34.9004	0.401409	1.17493	5e-05	0.000327976
WBGene00007981	glb-11	C36E8.2	WT	malt-1	9.1235	13.0984	0.521734	1.01828	5e-05	0.000734113	WT	ilc-17.1	9.25035	12.7106	0.458456	0.781931	0.0015	0.00670925	WT	nfki-1	9.19353	13.2376	0.525954	0.959161	0.00015	0.000885341
WBGene00017482	set-9	F15E6.1	WT	malt-1	5.05024	7.24853	0.521338	1.43958	5e-05	0.000734113	WT	ilc-17.1	5.12156	8.03516	0.649745	1.57248	5e-05	0.000340502	WT	nfki-1	5.091	7.79224	0.61409	1.55993	5e-05	0.000327976
WBGene00022139	tub-2	Y71G12A.3	WT	malt-1	20.2378	29.0023	0.519114	1.27558	5e-05	0.000734113	WT	ilc-17.1	20.5242	36.5079	0.83088	1.8314	5e-05	0.000340502	WT	nfki-1	20.3886	33.9417	0.735297	1.63821	5e-05	0.000327976
WBGene00022298	Y76B12C.4	Y76B12C.4	WT	malt-1	11.313	16.2096	0.518874	0.945803	0.0002	0.00241092	WT	ilc-17.1	11.4733	16.2399	0.501266	0.802111	0.0007	0.00352599	WT	nfki-1	11.4216	22.063	0.949867	1.66402	5e-05	0.000327976
WBGene00008448	E01G4.6	E01G4.6	WT	malt-1	643.471	921.617	0.518292	1.36064	5e-05	0.000734113	WT	ilc-17.1	652.438	946.567	0.536864	1.34563	5e-05	0.000340502	WT	nfki-1	649.181	881.916	0.442019	0.914403	5e-05	0.000327976
WBGene00000103	akt-2	F28H6.1	WT	malt-1	18.2292	26.0787	0.516621	1.45788	5e-05	0.000734113	WT	ilc-17.1	18.4901	36.1854	0.968656	2.51699	5e-05	0.000340502	WT	nfki-1	18.3462	22.1784	0.273678	0.707733	0.0026	0.0103671
WBGene00000776	cpl-1	T03E6.7	WT	malt-1	31.3733	44.8478	0.515498	1.49221	5e-05	0.000734113	WT	ilc-17.1	31.8105	41.0151	0.366654	0.910575	5e-05	0.000340502	WT	nfki-1	31.6084	38.0047	0.265873	0.680967	0.0035	0.0132404
WBGene00019871	R04E5.8	R04E5.8	WT	malt-1	10.068	14.363	0.512577	1.26726	5e-05	0.000734113	WT	ilc-17.1	10.2102	20.8871	1.0326	2.29615	5e-05	0.000340502	WT	nfki-1	10.1391	17.2439	0.766149	1.78002	5e-05	0.000327976
WBGene00018235	F40E12.2	F40E12.2	WT	malt-1	3.74342	5.3337	0.51078	1.172	5e-05	0.000734113	WT	ilc-17.1	3.79507	5.31871	0.486949	0.962745	5e-05	0.000340502	WT	nfki-1	3.77529	6.44887	0.772458	1.66163	5e-05	0.000327976
WBGene00019176	H10D12.2	H10D12.2	WT	malt-1	2.99939	4.26862	0.509101	0.952476	5e-05	0.000734113	WT	ilc-17.1	3.04165	5.85716	0.94535	1.61058	5e-05	0.000340502	WT	nfki-1	3.01795	5.37231	0.831972	1.5015	5e-05	0.000327976
WBGene00018841	F54H5.5	F54H5.5	WT	malt-1	22.2806	31.7012	0.508749	1.24536	5e-05	0.000734113	WT	ilc-17.1	22.5839	28.027	0.311524	0.640024	0.00535	0.0195855	WT	nfki-1	22.4707	39.3847	0.809588	1.8434	5e-05	0.000327976
WBGene00000023	abt-5	Y53C10A.9	WT	malt-1	5.14809	7.32406	0.508607	1.37039	5e-05	0.000734113	WT	ilc-17.1	5.2184	6.9759	0.418772	0.958451	5e-05	0.000340502	WT	nfki-1	5.19209	8.60193	0.728345	1.79883	5e-05	0.000327976
WBGene00011213	R10E8.8	R10E8.8	WT	malt-1	8.39946	11.9262	0.505772	0.926543	5e-05	0.000734113	WT	ilc-17.1	8.5193	14.7734	0.794192	1.32168	5e-05	0.000340502	WT	nfki-1	8.4517	10.7578	0.348074	0.589526	0.0126	0.0376489
WBGene00000647	col-71	Y49F6B.10	WT	malt-1	1868.6	2652.94	0.505632	1.21318	5e-05	0.000734113	WT	ilc-17.1	1894.66	2435.36	0.362201	0.845956	0.0005	0.00265525	WT	nfki-1	1886.21	2827.6	0.584087	1.1339	5e-05	0.000327976
WBGene00008013	C38D9.5	C38D9.5	WT	malt-1	1.40631	1.99507	0.504531	0.843995	0.0003	0.00338053	WT	ilc-17.1	1.42635	1.92059	0.429225	0.622576	0.007	0.0245349	WT	nfki-1	1.4184	2.653	0.90336	1.46924	5e-05	0.000327976
WBGene00013106	set-26	Y51H4A.12	WT	malt-1	5.40896	7.66578	0.503082	1.41329	5e-05	0.000734113	WT	ilc-17.1	5.48567	10.7156	0.965968	2.42611	5e-05	0.000340502	WT	nfki-1	5.44867	9.14268	0.746712	1.93248	5e-05	0.000327976
WBGene00006651	tts-2	R05H5.8	WT	malt-1	161.829	229.228	0.502317	1.71553	5e-05	0.000734113	WT	ilc-17.1	164.084	221.302	0.431581	1.30558	5e-05	0.000340502	WT	nfki-1	163.269	240.563	0.559161	1.69174	5e-05	0.000327976
WBGene00012231	W04A4.2	W04A4.2	WT	malt-1	13.7027	19.4086	0.502237	1.23571	5e-05	0.000734113	WT	ilc-17.1	13.8827	21.8245	0.652664	1.40176	5e-05	0.000340502	WT	nfki-1	13.8248	26.7651	0.953099	2.20193	5e-05	0.000327976
WBGene00016155	C27A12.4	C27A12.4	WT	malt-1	2.79767	3.94718	0.496598	0.694533	0.0035	0.0225308	WT	ilc-17.1	2.83608	4.12009	0.538776	0.691386	0.00345	0.0136423	WT	nfki-1	2.81677	4.14848	0.558544	0.7442	0.0024	0.00967606
WBGene00017485	F15E6.4	F15E6.4	WT	malt-1	183.768	258.978	0.494939	1.24106	5e-05	0.000734113	WT	ilc-17.1	186.228	237.979	0.353764	0.757739	0.0012	0.00556118	WT	nfki-1	185.443	229.241	0.305883	0.691988	0.003	0.0116436
WBGene00004128	pqn-41	F53A3.4	WT	malt-1	8.15482	11.4732	0.492543	0.894253	0.0003	0.00338053	WT	ilc-17.1	8.27271	20.1375	1.28345	2.17045	5e-05	0.000340502	WT	nfki-1	8.21344	16.7762	1.03036	1.74817	5e-05	0.000327976
WBGene00009801	ipla-2	F47A4.5	WT	malt-1	8.79282	12.3667	0.492067	1.40989	5e-05	0.000734113	WT	ilc-17.1	8.91718	15.6248	0.809174	2.05601	5e-05	0.000340502	WT	nfki-1	8.85138	12.6697	0.517403	1.34432	5e-05	0.000327976
WBGene00194674	F23D12.11	F23D12.11	WT	malt-1	105.5	148.242	0.490721	1.24059	5e-05	0.000734113	WT	ilc-17.1	106.945	151.264	0.500201	1.10405	5e-05	0.000340502	WT	nfki-1	106.291	140.009	0.397506	0.908676	0.00015	0.000885341
WBGene00000872	cyk-1	F11H8.4	WT	malt-1	11.7906	16.5553	0.489656	1.19308	5e-05	0.000734113	WT	ilc-17.1	11.9577	20.4463	0.773897	1.73132	5e-05	0.000340502	WT	nfki-1	11.8829	17.8658	0.588323	1.33362	5e-05	0.000327976
WBGene00018564	F47D12.9	F47D12.9	WT	malt-1	52.7539	74.0281	0.488796	1.56047	5e-05	0.000734113	WT	ilc-17.1	53.5053	95.0789	0.829444	2.41349	5e-05	0.000340502	WT	nfki-1	53.1171	74.1629	0.48152	1.38921	5e-05	0.000327976
WBGene00019169	H06I04.5	H06I04.5	WT	malt-1	6.16714	8.64835	0.487824	1.24658	5e-05	0.000734113	WT	ilc-17.1	6.25202	9.12466	0.545447	1.21115	5e-05	0.000340502	WT	nfki-1	6.22118	10.9875	0.820608	1.96356	5e-05	0.000327976
WBGene00021362	fmil-1	Y37E11AL.6	WT	malt-1	1.67766	2.34378	0.482382	0.685736	0.0037	0.023451	WT	ilc-17.1	1.70149	2.40116	0.496936	0.632302	0.00655	0.0232236	WT	nfki-1	1.68922	2.41125	0.513427	0.692165	0.0027	0.0106909
WBGene00013742	sas-1	Y111B2A.24	WT	malt-1	5.1523	7.1957	0.48192	0.974938	5e-05	0.000734113	WT	ilc-17.1	5.22771	11.9527	1.19308	2.27555	5e-05	0.000340502	WT	nfki-1	5.18633	10.0287	0.951342	1.88967	5e-05	0.000327976
WBGene00001745	gsa-1	R06A10.2	WT	malt-1	24.0034	33.455	0.478982	1.39959	5e-05	0.000734113	WT	ilc-17.1	24.3369	47.7467	0.972253	2.54783	5e-05	0.000340502	WT	nfki-1	24.1768	44.288	0.873295	2.34127	5e-05	0.000327976
WBGene00020598	T20B6.2	T20B6.2	WT	malt-1	2.45118	3.41596	0.478817	0.779061	0.0008	0.00743963	WT	ilc-17.1	2.48493	3.62248	0.543773	0.794953	0.00115	0.0053838	WT	nfki-1	2.47214	4.18725	0.76024	1.18626	5e-05	0.000327976
WBGene00006604	tra-1	Y47D3A.6	WT	malt-1	9.30762	12.9575	0.477308	1.05252	5e-05	0.000734113	WT	ilc-17.1	9.44182	18.5683	0.975708	2.06623	5e-05	0.000340502	WT	nfki-1	9.37971	20.3752	1.1192	2.47497	5e-05	0.000327976
WBGene00021817	Y53G8B.1	Y53G8B.1	WT	malt-1	15.2555	21.2122	0.475566	1.03729	5e-05	0.000734113	WT	ilc-17.1	15.4734	22.8567	0.562824	1.08045	5e-05	0.000340502	WT	nfki-1	15.3675	19.9842	0.378981	0.760402	0.00115	0.00514082
WBGene00017342	F10D7.5	F10D7.5	WT	malt-1	17.0903	23.7497	0.474736	0.903901	0.0001	0.00137034	WT	ilc-17.1	17.3378	27.7795	0.680103	1.4017	5e-05	0.000340502	WT	nfki-1	17.2135	22.9446	0.414615	0.76679	0.00125	0.00553406
WBGene00007070	ugt-49	AC3.2	WT	malt-1	25.5042	35.3768	0.472069	1.40981	5e-05	0.000734113	WT	ilc-17.1	25.8551	40.3207	0.641072	1.68533	5e-05	0.000340502	WT	nfki-1	25.6943	35.7605	0.476921	1.28901	5e-05	0.000327976
WBGene00010065	F54F7.3	F54F7.3	WT	malt-1	22.101	30.6501	0.471779	0.982888	0.0001	0.00137034	WT	ilc-17.1	22.3893	32.1387	0.5215	0.935722	0.0001	0.000633652	WT	nfki-1	22.3132	51.9545	1.21935	2.46186	5e-05	0.000327976
WBGene00008439	mfb-1	DY3.6	WT	malt-1	9.89035	13.706	0.470713	1.09394	5e-05	0.000734113	WT	ilc-17.1	10.0277	19.235	0.939737	1.99363	5e-05	0.000340502	WT	nfki-1	9.95046	14.5757	0.550733	1.2012	5e-05	0.000327976
WBGene00010923	rle-1	M142.6	WT	malt-1	60.9132	84.2956	0.468704	0.640907	0.00705	0.0383265	WT	ilc-17.1	61.7845	105.648	0.773944	1.00993	5e-05	0.000340502	WT	nfki-1	61.3761	107.081	0.80295	1.03485	5e-05	0.000327976
WBGene00011124	sdz-27	R07H5.4	WT	malt-1	30.8887	42.7371	0.468411	1.13091	5e-05	0.000734113	WT	ilc-17.1	31.3121	42.2274	0.431457	0.896275	0.00025	0.00143141	WT	nfki-1	31.1461	50.438	0.69546	1.56009	5e-05	0.000327976
WBGene00011304	mnk-1	R166.5	WT	malt-1	104.347	144.037	0.465053	1.42725	5e-05	0.000734113	WT	ilc-17.1	105.823	163.04	0.623564	1.68427	5e-05	0.000340502	WT	nfki-1	105.054	138.326	0.396941	1.03511	5e-05	0.000327976
WBGene00016357	C33F10.11	C33F10.11	WT	malt-1	50.7615	70.0104	0.463834	1.18031	5e-05	0.000734113	WT	ilc-17.1	51.4427	63.7944	0.310463	0.657084	0.00615	0.0219751	WT	nfki-1	51.2342	104.908	1.03394	2.41973	5e-05	0.000327976
WBGene00044015	K06A4.8	K06A4.8	WT	malt-1	5.76328	7.94416	0.463006	0.638157	0.00835	0.0436043	WT	ilc-17.1	5.84408	8.10901	0.47255	0.583271	0.01515	0.0466978	WT	nfki-1	5.82047	11.0238	0.921416	1.25935	5e-05	0.000327976
WBGene00195175	Y105E8A.36	Y105E8A.36	WT	malt-1	23.7707	32.7657	0.463006	0.835171	0.00035	0.00383873	WT	ilc-17.1	24.0891	65.526	1.44369	2.48683	5e-05	0.000340502	WT	nfki-1	23.9167	45.2786	0.920809	1.62797	5e-05	0.000327976
WBGene00012337	W07G4.3	W07G4.3	WT	malt-1	35.7136	49.2254	0.46293	1.50313	5e-05	0.000734113	WT	ilc-17.1	36.2233	79.5094	1.13421	3.42405	5e-05	0.000340502	WT	nfki-1	35.9651	75.1509	1.06319	3.18117	5e-05	0.000327976
WBGene00000211	asm-1	B0252.2	WT	malt-1	9.27173	12.7635	0.461109	0.911307	0.0002	0.00241092	WT	ilc-17.1	9.4	14.0651	0.581384	1.00607	5e-05	0.000340502	WT	nfki-1	9.33557	12.8636	0.46249	0.820862	0.0003	0.00162546
WBGene00022389	pde-6	Y95B8A.10	WT	malt-1	20.6023	28.3165	0.458837	1.21622	5e-05	0.000734113	WT	ilc-17.1	20.8982	34.6307	0.728673	1.81141	5e-05	0.000340502	WT	nfki-1	20.7467	34.8949	0.750136	1.90718	5e-05	0.000327976
WBGene00010007	F53H4.2	F53H4.2	WT	malt-1	56.055	77.0392	0.45875	1.10163	5e-05	0.000734113	WT	ilc-17.1	56.7776	70.6705	0.315785	0.655342	0.00855	0.028915	WT	nfki-1	56.6064	108.849	0.943286	2.10842	5e-05	0.000327976
WBGene00000535	cpi-1	K08B4.6	WT	malt-1	119.554	164.276	0.458461	1.41486	5e-05	0.000734113	WT	ilc-17.1	121.22	151.677	0.323374	0.859724	0.0003	0.00168695	WT	nfki-1	120.445	152.839	0.343633	0.948806	5e-05	0.000327976
WBGene00007793	C28D4.5	C28D4.5	WT	malt-1	10.8483	14.9053	0.458359	0.96744	5e-05	0.000734113	WT	ilc-17.1	10.9946	13.6727	0.314503	0.563401	0.01595	0.0486736	WT	nfki-1	10.9429	23.4817	1.10154	2.21827	5e-05	0.000327976
WBGene00017257	F08F1.3	F08F1.3	WT	malt-1	14.2517	19.5631	0.457003	0.86426	0.00025	0.00290214	WT	ilc-17.1	14.4485	21.1763	0.551527	0.928605	0.00015	0.000913157	WT	nfki-1	14.3668	19.1584	0.415239	0.730887	0.0019	0.00793026
WBGene00022970	CD4.10	CD4.10	WT	malt-1	24.709	33.9165	0.45695	0.737986	0.00215	0.0157834	WT	ilc-17.1	25.0415	38.5547	0.622587	0.919863	0.0001	0.000633652	WT	nfki-1	24.9007	43.899	0.818004	1.28886	5e-05	0.000327976
WBGene00020864	oac-50	T27E4.6	WT	malt-1	6.05506	8.29479	0.454063	0.99459	5e-05	0.000734113	WT	ilc-17.1	6.13532	8.12155	0.404615	0.762839	0.00175	0.00766379	WT	nfki-1	6.10437	8.77728	0.523931	1.06734	5e-05	0.000327976
WBGene00019556	K09C6.2	K09C6.2	WT	malt-1	5.43608	7.4464	0.453976	0.956205	5e-05	0.000734113	WT	ilc-17.1	5.51053	8.8829	0.688839	1.28783	5e-05	0.000340502	WT	nfki-1	5.48219	9.75316	0.831118	1.65584	5e-05	0.000327976
WBGene00019435	K06A9.1	K06A9.1	WT	malt-1	4.89599	6.70357	0.453328	0.958649	5e-05	0.000734113	WT	ilc-17.1	4.96544	9.11317	0.876032	1.72827	5e-05	0.000340502	WT	nfki-1	4.92951	7.6358	0.631336	1.28227	5e-05	0.000327976
WBGene00021533	Y42G9A.3	Y42G9A.3	WT	malt-1	17.0027	23.2667	0.452502	0.787064	0.0011	0.00943468	WT	ilc-17.1	17.2394	27.0717	0.651071	1.04033	5e-05	0.000340502	WT	nfki-1	17.1187	23.475	0.455547	0.712084	0.0028	0.0109742
WBGene00002207	sid-3	B0302.1	WT	malt-1	15.3579	21.011	0.452166	1.14617	5e-05	0.000734113	WT	ilc-17.1	15.5755	26.1699	0.748625	1.76005	5e-05	0.000340502	WT	nfki-1	15.4826	26.7517	0.788984	1.88731	5e-05	0.000327976
WBGene00012326	W07E11.1	W07E11.1	WT	malt-1	17.3439	23.7078	0.450936	1.23621	5e-05	0.000734113	WT	ilc-17.1	17.5882	32.2868	0.876334	2.33066	5e-05	0.000340502	WT	nfki-1	17.4732	23.8811	0.450731	1.14073	5e-05	0.000327976
WBGene00015057	gad-3	B0222.9	WT	malt-1	12.9831	17.7438	0.450682	1.34951	5e-05	0.000734113	WT	ilc-17.1	13.1673	26.1098	0.987635	2.74039	5e-05	0.000340502	WT	nfki-1	13.07	15.8397	0.277289	0.767707	0.00115	0.00514082
WBGene00000799	crn-6	K04H4.6	WT	malt-1	13.3657	18.2661	0.450636	1.04062	5e-05	0.000734113	WT	ilc-17.1	13.5471	17.8886	0.401056	0.794977	0.0007	0.00352599	WT	nfki-1	13.4614	17.4976	0.378332	0.794657	0.0009	0.00419089
WBGene00007950	C35A5.6	C35A5.6	WT	malt-1	30.5009	41.6542	0.449613	0.802753	0.0004	0.00427312	WT	ilc-17.1	30.9253	51.9075	0.747155	1.22048	5e-05	0.000340502	WT	nfki-1	30.7034	48.0949	0.647483	1.11849	5e-05	0.000327976
WBGene00007764	C27B7.7	C27B7.7	WT	malt-1	4.88033	6.65849	0.448217	1.16554	5e-05	0.000734113	WT	ilc-17.1	4.94762	10.7343	1.11742	2.64779	5e-05	0.000340502	WT	nfki-1	4.91154	7.19377	0.550571	1.32507	5e-05	0.000327976
WBGene00008801	acp-3	F14E5.3	WT	malt-1	3.55864	4.85472	0.44806	0.678448	0.0041	0.0253003	WT	ilc-17.1	3.60834	4.84589	0.425426	0.557827	0.01595	0.0486736	WT	nfki-1	3.59409	8.41972	1.22815	1.85775	5e-05	0.000327976
WBGene00010408	mboa-2	H19N07.4	WT	malt-1	70.4755	96.0961	0.447357	1.5337	5e-05	0.000734113	WT	ilc-17.1	71.4567	110.543	0.629467	1.93281	5e-05	0.000340502	WT	nfki-1	70.9616	94.8291	0.418292	1.27178	5e-05	0.000327976
WBGene00010945	chil-13	M176.8	WT	malt-1	10.0634	13.7176	0.446912	1.02054	5e-05	0.000734113	WT	ilc-17.1	10.2054	14.5775	0.514407	1.03406	5e-05	0.000340502	WT	nfki-1	10.1398	13.4455	0.407086	0.860861	5e-05	0.000327976
WBGene00007404	best-5	C07A9.8	WT	malt-1	4.33154	5.89365	0.444279	0.723549	0.0027	0.0185851	WT	ilc-17.1	4.39317	10.877	1.30795	2.04633	5e-05	0.000340502	WT	nfki-1	4.35116	6.44859	0.567583	0.892252	0.0002	0.0011394
WBGene00006565	tfg-1	Y63D3A.5	WT	malt-1	103.802	141.216	0.444064	0.831264	0.00045	0.00473513	WT	ilc-17.1	105.278	159.734	0.601475	1.11908	5e-05	0.000340502	WT	nfki-1	104.652	162.143	0.631667	1.10458	5e-05	0.000327976
WBGene00019294	K02A6.3	K02A6.3	WT	malt-1	26.0917	35.4872	0.443709	0.946775	5e-05	0.000734113	WT	ilc-17.1	26.4579	46.2637	0.806181	1.57524	5e-05	0.000340502	WT	nfki-1	26.2716	34.9561	0.41204	0.801519	0.0004	0.00209882
WBGene00021265	Y22D7AR.12	Y22D7AR.12	WT	malt-1	4.27342	5.8097	0.443072	1.07709	5e-05	0.000734113	WT	ilc-17.1	4.33281	6.80355	0.650985	1.37848	5e-05	0.000340502	WT	nfki-1	4.30925	7.41489	0.782989	1.75622	5e-05	0.000327976
WBGene00020649	sma-10	T21D12.9	WT	malt-1	25.3459	34.4252	0.441711	1.38394	5e-05	0.000734113	WT	ilc-17.1	25.7003	54.2768	1.07855	3.09323	5e-05	0.000340502	WT	nfki-1	25.4995	39.7938	0.642079	1.83992	5e-05	0.000327976
WBGene00007461	C08F11.14	C08F11.14	WT	malt-1	5.36487	7.2863	0.441643	1.03291	5e-05	0.000734113	WT	ilc-17.1	5.43849	7.03301	0.370936	0.74577	0.00155	0.00689929	WT	nfki-1	5.40731	7.78265	0.525351	1.13044	5e-05	0.000327976
WBGene00015064	B0228.7	B0228.7	WT	malt-1	109.13	148.212	0.441611	1.48014	5e-05	0.000734113	WT	ilc-17.1	110.672	136.995	0.307832	0.900249	5e-05	0.000340502	WT	nfki-1	109.89	146.209	0.411983	1.22776	5e-05	0.000327976
WBGene00019164	H06H21.8	H06H21.8	WT	malt-1	67.6102	91.7247	0.440069	1.47324	5e-05	0.000734113	WT	ilc-17.1	68.5438	116.696	0.76765	2.2869	5e-05	0.000340502	WT	nfki-1	68.1187	115.422	0.760797	2.28169	5e-05	0.000327976
WBGene00001581	gfi-1	F57F4.3	WT	malt-1	35.6887	48.3861	0.439126	1.53102	5e-05	0.000734113	WT	ilc-17.1	36.1912	60.6117	0.743955	2.34861	5e-05	0.000340502	WT	nfki-1	35.9516	47.8326	0.411938	1.25184	5e-05	0.000327976
WBGene00020401	T10B11.5	T10B11.5	WT	malt-1	13.8458	18.7571	0.437992	0.883304	0.0002	0.00241092	WT	ilc-17.1	14.0368	22.5244	0.682282	1.23102	5e-05	0.000340502	WT	nfki-1	13.9446	20.0293	0.52241	0.98711	5e-05	0.000327976
WBGene00020957	W02H5.2	W02H5.2	WT	malt-1	13.1915	17.8657	0.437582	1.19571	5e-05	0.000734113	WT	ilc-17.1	13.3797	24.8184	0.891364	2.22382	5e-05	0.000340502	WT	nfki-1	13.2864	23.3459	0.813218	2.10002	5e-05	0.000327976
WBGene00020117	R155.3	R155.3	WT	malt-1	5.20515	7.0458	0.436822	1.1001	5e-05	0.000734113	WT	ilc-17.1	5.27621	7.70316	0.545949	1.1854	5e-05	0.000340502	WT	nfki-1	5.24948	8.95477	0.770482	1.80355	5e-05	0.000327976
WBGene00008874	F15H10.7	F15H10.7	WT	malt-1	3.1646	4.28212	0.436302	0.775443	0.00085	0.00780115	WT	ilc-17.1	3.20654	4.1883	0.385348	0.596739	0.01115	0.0361316	WT	nfki-1	3.191	5.1193	0.681935	1.16058	5e-05	0.000327976
WBGene00022090	Y69A2AR.19	Y69A2AR.19	WT	malt-1	18.5901	25.1397	0.435436	1.42015	5e-05	0.000734113	WT	ilc-17.1	18.8488	23.342	0.308455	0.858084	0.0003	0.00168695	WT	nfki-1	18.7628	33.6464	0.842581	2.41202	5e-05	0.000327976
WBGene00015988	lido-18	C18H2.1	WT	malt-1	1.60403	2.16864	0.435094	0.846803	0.0002	0.00241092	WT	ilc-17.1	1.62575	2.51453	0.629179	1.08002	5e-05	0.000340502	WT	nfki-1	1.61791	3.64959	1.1736	2.24227	5e-05	0.000327976
WBGene00022449	WBGene00022449	NA	WT	malt-1	8.73721	11.8087	0.434607	0.822119	0.0004	0.00427312	WT	ilc-17.1	8.85679	13.2582	0.582026	0.98931	5e-05	0.000340502	WT	nfki-1	8.80034	12.2933	0.482243	0.858557	0.0003	0.00162546
WBGene00021009	afd-1	W03F11.6	WT	malt-1	21.5096	29.0578	0.433948	1.29697	5e-05	0.000734113	WT	ilc-17.1	21.8128	35.9302	0.720022	1.95672	5e-05	0.000340502	WT	nfki-1	21.6805	32.7255	0.594015	1.61234	5e-05	0.000327976
WBGene00013111	sta-1	Y51H4A.17	WT	malt-1	6.21523	8.39439	0.433618	0.981751	5e-05	0.000734113	WT	ilc-17.1	6.3013	10.0033	0.66675	1.34146	5e-05	0.000340502	WT	nfki-1	6.25534	7.5905	0.279107	0.580568	0.0143	0.0417683
WBGene00003678	nhr-88	K08A2.5	WT	malt-1	15.0154	20.2532	0.431704	1.29107	5e-05	0.000734113	WT	ilc-17.1	15.2274	41.8795	1.45958	3.95972	5e-05	0.000340502	WT	nfki-1	15.1062	32.0497	1.08517	2.99267	5e-05	0.000327976
WBGene00015422	C04E6.5	C04E6.5	WT	malt-1	6.63805	8.95196	0.431444	0.882284	0.00015	0.00191262	WT	ilc-17.1	6.72767	8.43167	0.325713	0.57247	0.014	0.0436832	WT	nfki-1	6.69711	10.441	0.640654	1.23522	5e-05	0.000327976
WBGene00017851	F27C1.1	F27C1.1	WT	malt-1	79.9133	107.755	0.431243	1.29813	5e-05	0.000734113	WT	ilc-17.1	80.9954	97.8062	0.272086	0.676612	0.0046	0.0172309	WT	nfki-1	80.6597	183.749	1.18782	3.11558	5e-05	0.000327976
WBGene00044457	C18H7.11	C18H7.11	WT	malt-1	3.55627	4.79442	0.430992	0.646852	0.0071	0.0385106	WT	ilc-17.1	3.60451	6.20656	0.783989	1.10401	5e-05	0.000340502	WT	nfki-1	3.58788	5.19363	0.533615	0.765324	0.00155	0.00666483
WBGene00012679	Y39B6A.18	Y39B6A.18	WT	malt-1	1.63193	2.19937	0.430515	0.781827	0.00085	0.00780115	WT	ilc-17.1	1.65444	2.49876	0.594871	0.96697	5e-05	0.000340502	WT	nfki-1	1.64505	3.52476	1.09939	1.9573	5e-05	0.000327976
WBGene00022233	ipla-6	Y73B6BL.4	WT	malt-1	27.3515	36.7828	0.427409	1.34395	5e-05	0.000734113	WT	ilc-17.1	27.7321	38.0515	0.456396	1.25309	5e-05	0.000340502	WT	nfki-1	27.5485	35.8595	0.380382	1.0714	5e-05	0.000327976
WBGene00012999	rpoa-1	Y48E1A.1	WT	malt-1	23.228	31.2354	0.427316	0.671525	0.00325	0.0213951	WT	ilc-17.1	23.5564	31.3362	0.411714	0.640853	0.00735	0.0255665	WT	nfki-1	23.3931	34.6507	0.566803	0.847339	0.00025	0.00138403
WBGene00003919	par-4	Y59A8B.14	WT	malt-1	10.6085	14.2529	0.426036	1.00311	5e-05	0.000734113	WT	ilc-17.1	10.7599	21.2548	0.982125	2.06616	5e-05	0.000340502	WT	nfki-1	10.6874	19.9316	0.899137	1.9812	5e-05	0.000327976
WBGene00022085	Y69A2AR.14	Y69A2AR.14	WT	malt-1	6.59717	8.85657	0.424902	0.914867	5e-05	0.000734113	WT	ilc-17.1	6.6906	8.95226	0.420116	0.7814	0.0008	0.00394319	WT	nfki-1	6.65589	11.1272	0.74138	1.51164	5e-05	0.000327976
WBGene00011729	set-16	T12D8.1	WT	malt-1	7.23424	9.70517	0.423912	1.36134	5e-05	0.000734113	WT	ilc-17.1	7.33795	15.9738	1.12226	3.22181	5e-05	0.000340502	WT	nfki-1	7.2859	11.7866	0.693967	2.01078	5e-05	0.000327976
WBGene00003716	nhr-126	F44C8.10	WT	malt-1	6.31235	8.46537	0.423397	0.819313	0.0004	0.00427312	WT	ilc-17.1	6.40113	9.33847	0.544861	0.937	0.0001	0.000633652	WT	nfki-1	6.35236	7.85539	0.30639	0.546567	0.0169	0.0480252
WBGene00012115	T28B8.4	T28B8.4	WT	malt-1	1.34681	1.80536	0.422735	0.785382	0.00095	0.00841449	WT	ilc-17.1	1.36483	1.81092	0.408001	0.660734	0.00465	0.01738	WT	nfki-1	1.35905	2.67666	0.977836	1.74094	5e-05	0.000327976
WBGene00017035	D1065.3	D1065.3	WT	malt-1	3.35655	4.49852	0.422471	0.930949	5e-05	0.000734113	WT	ilc-17.1	3.40337	4.42677	0.379292	0.716631	0.00275	0.011243	WT	nfki-1	3.38525	5.19713	0.618456	1.27945	5e-05	0.000327976
WBGene00009471	F36D3.5	F36D3.5	WT	malt-1	4.34844	5.82659	0.422152	1.01044	5e-05	0.000734113	WT	ilc-17.1	4.40852	5.90102	0.42067	0.865964	0.0002	0.00117674	WT	nfki-1	4.38347	7.05683	0.686948	1.53186	5e-05	0.000327976
WBGene00077757	E02H4.7	E02H4.7	WT	malt-1	30.5825	40.9679	0.421786	0.8956	0.00015	0.00191262	WT	ilc-17.1	31.0147	44.0354	0.505711	0.944606	5e-05	0.000340502	WT	nfki-1	30.8041	41.5384	0.431327	0.844258	0.00025	0.00138403
WBGene00014116	ZK858.2	ZK858.2	WT	malt-1	21.7442	29.1124	0.421004	0.966358	5e-05	0.000734113	WT	ilc-17.1	22.0394	29.1583	0.403825	0.784177	0.00105	0.0049801	WT	nfki-1	21.9455	52.1948	1.24998	2.70568	5e-05	0.000327976
WBGene00044447	ZK688.10	ZK688.10	WT	malt-1	22.4135	30.0016	0.420674	1.01875	5e-05	0.000734113	WT	ilc-17.1	22.7169	30.7076	0.434831	0.903473	0.00015	0.000913157	WT	nfki-1	22.6062	46.4553	1.03912	2.36644	5e-05	0.000327976
WBGene00012825	Y43F8C.3	Y43F8C.3	WT	malt-1	8.54189	11.4278	0.419919	1.07736	5e-05	0.000734113	WT	ilc-17.1	8.66217	12.6489	0.546215	1.23123	5e-05	0.000340502	WT	nfki-1	8.60663	11.6227	0.433424	1.02337	5e-05	0.000327976
WBGene00006052	ssq-3	ZC477.1	WT	malt-1	20.5176	27.4327	0.419038	1.04842	5e-05	0.000734113	WT	ilc-17.1	20.8078	26.9353	0.372373	0.799355	0.0007	0.00352599	WT	nfki-1	20.7029	43.5972	1.0744	2.53915	5e-05	0.000327976
WBGene00001263	emb-9	K04H4.1	WT	malt-1	171.875	229.319	0.415994	1.25046	5e-05	0.000734113	WT	ilc-17.1	174.329	297.108	0.76918	2.17067	5e-05	0.000340502	WT	nfki-1	173.274	283.407	0.709819	1.76681	5e-05	0.000327976
WBGene00021986	Y59C2A.3	Y59C2A.3	WT	malt-1	11.4195	15.1591	0.408681	1.11349	5e-05	0.000734113	WT	ilc-17.1	11.5797	18.2493	0.656249	1.58121	5e-05	0.000340502	WT	nfki-1	11.5093	16.5985	0.528253	1.3242	5e-05	0.000327976
WBGene00020788	nep-22	T25B6.2	WT	malt-1	91.6931	121.72	0.408679	1.44048	5e-05	0.000734113	WT	ilc-17.1	93.0082	150.387	0.69325	2.18628	5e-05	0.000340502	WT	nfki-1	92.3421	136.717	0.566128	1.7345	5e-05	0.000327976
WBGene00010072	F54F12.1	F54F12.1	WT	malt-1	4.86679	6.45609	0.407689	1.0234	5e-05	0.000734113	WT	ilc-17.1	4.93401	6.76167	0.454619	0.990014	5e-05	0.000340502	WT	nfki-1	4.91079	8.17855	0.735889	1.72909	5e-05	0.000327976
WBGene00019462	ccm-2	K07A9.3	WT	malt-1	6.11859	8.11418	0.407246	0.675497	0.004	0.0248246	WT	ilc-17.1	6.20468	10.3315	0.735626	1.12892	5e-05	0.000340502	WT	nfki-1	6.15949	9.21245	0.580774	0.917191	0.00015	0.000885341
WBGene00003858	ogt-1	K04G7.3	WT	malt-1	43.7914	58.0501	0.406653	1.39983	5e-05	0.000734113	WT	ilc-17.1	44.4041	77.4072	0.801774	2.50322	5e-05	0.000340502	WT	nfki-1	44.08	59.5972	0.435121	1.32792	5e-05	0.000327976
WBGene00023519	Y60A3A.24	Y60A3A.24	WT	malt-1	4.9593	6.55669	0.402832	0.69786	0.0024	0.0170823	WT	ilc-17.1	5.03003	8.1568	0.697436	1.10004	5e-05	0.000340502	WT	nfki-1	4.99874	9.8673	0.981091	1.66449	5e-05	0.000327976
WBGene00021256	Y22D7AR.2	Y22D7AR.2	WT	malt-1	1.29764	1.71427	0.401704	0.659628	0.00535	0.0310983	WT	ilc-17.1	1.31548	2.17782	0.727295	1.10354	5e-05	0.000340502	WT	nfki-1	1.30761	1.86947	0.515699	0.814396	0.0009	0.00419089
WBGene00011335	T01E8.8	T01E8.8	WT	malt-1	20.213	26.6992	0.401513	0.810701	0.0006	0.00598594	WT	ilc-17.1	20.4857	27.8557	0.443356	0.727166	0.0014	0.00633316	WT	nfki-1	20.3848	32.2715	0.662769	1.12804	5e-05	0.000327976
WBGene00009797	F46G10.2	F46G10.2	WT	malt-1	11.8203	15.5898	0.399341	1.09034	5e-05	0.000734113	WT	ilc-17.1	11.9889	16.405	0.452437	1.07485	5e-05	0.000340502	WT	nfki-1	11.8981	15.247	0.357786	0.885273	0.0003	0.00162546
WBGene00003709	nhr-119	K12H6.1	WT	malt-1	5.58158	7.35967	0.398968	0.863344	0.0002	0.00241092	WT	ilc-17.1	5.65961	9.90488	0.807438	1.58176	5e-05	0.000340502	WT	nfki-1	5.62052	9.17221	0.706566	1.45703	5e-05	0.000327976
WBGene00004774	sem-5	C14F5.5	WT	malt-1	26.4157	34.7655	0.396258	1.15032	5e-05	0.000734113	WT	ilc-17.1	26.7762	42.3332	0.660838	1.69472	5e-05	0.000340502	WT	nfki-1	26.6018	34.2775	0.365737	0.958612	5e-05	0.000327976
WBGene00006603	tps-2	F19H8.1	WT	malt-1	56.7132	74.6311	0.396093	0.914814	5e-05	0.000734113	WT	ilc-17.1	57.5239	91.1186	0.663583	1.4233	5e-05	0.000340502	WT	nfki-1	57.1213	87.1852	0.610054	1.26187	5e-05	0.000327976
WBGene00006053	ssq-4	T28H11.1	WT	malt-1	77.9905	102.456	0.393631	1.24773	5e-05	0.000734113	WT	ilc-17.1	79.0777	98.8892	0.322542	0.871794	0.0001	0.000633652	WT	nfki-1	78.7374	169.247	1.10401	3.00373	5e-05	0.000327976
WBGene00022069	eel-1	Y67D8C.5	WT	malt-1	31.6103	41.5216	0.393464	1.33116	5e-05	0.000734113	WT	ilc-17.1	32.0581	49.7309	0.633452	1.96493	5e-05	0.000340502	WT	nfki-1	31.846	45.6927	0.520853	1.50608	5e-05	0.000327976
WBGene00000366	cbp-1	R10E11.1	WT	malt-1	20.2092	26.5386	0.39308	1.37581	5e-05	0.000734113	WT	ilc-17.1	20.4962	36.8616	0.846758	2.64328	5e-05	0.000340502	WT	nfki-1	20.3539	27.8673	0.453266	1.38755	5e-05	0.000327976
WBGene00044325	tag-321	C33H5.19	WT	malt-1	31.2566	41.0051	0.391645	1.03306	5e-05	0.000734113	WT	ilc-17.1	31.6821	44.4855	0.489665	1.12678	5e-05	0.000340502	WT	nfki-1	31.4894	39.5773	0.329809	0.788904	0.00085	0.00398288
WBGene00006771	tln-1	Y71G12B.11	WT	malt-1	62.42	81.8354	0.390717	0.928795	0.0002	0.00241092	WT	ilc-17.1	63.3049	97.6208	0.624872	1.42994	5e-05	0.000340502	WT	nfki-1	62.917	91.4068	0.538852	1.15216	5e-05	0.000327976
WBGene00007904	C33G3.4	C33G3.4	WT	malt-1	10.7916	14.1472	0.390603	1.10226	5e-05	0.000734113	WT	ilc-17.1	10.9444	15.2896	0.482366	1.18551	5e-05	0.000340502	WT	nfki-1	10.8706	13.6671	0.330265	0.839875	0.00045	0.00231744
WBGene00045397	Y54G2A.52	Y54G2A.52	WT	malt-1	27.4485	35.9804	0.390484	0.794596	0.0006	0.00598594	WT	ilc-17.1	27.8299	47.4732	0.770475	1.42157	5e-05	0.000340502	WT	nfki-1	27.636	36.0243	0.382421	0.726073	0.0016	0.00684782
WBGene00010895	M28.4	M28.4	WT	malt-1	2.76045	3.61824	0.390386	0.673316	0.00495	0.0293164	WT	ilc-17.1	2.79876	3.65763	0.386123	0.583678	0.0127	0.0401942	WT	nfki-1	2.78357	4.72136	0.762269	1.2744	5e-05	0.000327976
WBGene00011692	T10G3.1	T10G3.1	WT	malt-1	13.8035	18.0869	0.389911	0.706544	0.00365	0.0232082	WT	ilc-17.1	13.9991	27.5685	0.977693	1.7249	5e-05	0.000340502	WT	nfki-1	13.8891	19.8183	0.512876	0.903561	0.00045	0.00231744
WBGene00018227	nep-15	F40B5.3	WT	malt-1	13.3086	17.4195	0.388347	0.761644	0.00155	0.0122216	WT	ilc-17.1	13.4917	17.9578	0.412533	0.703682	0.00245	0.0102016	WT	nfki-1	13.4234	21.2291	0.661297	1.23487	5e-05	0.000327976
WBGene00020031	suco-1	R12E2.2	WT	malt-1	55.2643	72.3044	0.387737	1.33393	5e-05	0.000734113	WT	ilc-17.1	56.038	105.133	0.907741	2.84776	5e-05	0.000340502	WT	nfki-1	55.6505	81.0501	0.542419	1.67094	5e-05	0.000327976
WBGene00004075	pod-1	Y76A2B.1	WT	malt-1	47.8699	62.5726	0.386413	1.348	5e-05	0.000734113	WT	ilc-17.1	48.5564	87.5295	0.850108	2.64979	5e-05	0.000340502	WT	nfki-1	48.2537	86.2994	0.83871	2.52619	5e-05	0.000327976
WBGene00012113	T28B8.1	T28B8.1	WT	malt-1	138.888	181.545	0.386401	1.28747	5e-05	0.000734113	WT	ilc-17.1	140.808	200.001	0.506275	1.52003	5e-05	0.000340502	WT	nfki-1	139.947	173.518	0.310198	0.931763	5e-05	0.000327976
WBGene00014996	ZK1251.5	ZK1251.5	WT	malt-1	14.9768	19.5756	0.386332	0.799701	0.00085	0.00780115	WT	ilc-17.1	15.1852	18.9921	0.322731	0.574935	0.01315	0.0414098	WT	nfki-1	15.1157	28.9731	0.938669	1.87163	5e-05	0.000327976
WBGene00007703	gbf-1	C24H11.7	WT	malt-1	48.3787	63.2208	0.386026	0.834839	0.00035	0.00383873	WT	ilc-17.1	49.0644	78.2501	0.673415	1.40312	5e-05	0.000340502	WT	nfki-1	48.734	73.4566	0.591963	1.19211	5e-05	0.000327976
WBGene00020659	T21G5.1	T21G5.1	WT	malt-1	5.82285	7.60919	0.386017	0.781624	0.00115	0.00974435	WT	ilc-17.1	5.90351	7.62334	0.368849	0.648465	0.0049	0.0181835	WT	nfki-1	5.87506	10.0815	0.779033	1.50473	5e-05	0.000327976
WBGene00001215	ego-2	Y53H1C.2	WT	malt-1	16.8366	21.9903	0.385269	1.27683	5e-05	0.000734113	WT	ilc-17.1	17.0763	30.6333	0.843109	2.51049	5e-05	0.000340502	WT	nfki-1	16.962	28.0223	0.724269	2.15683	5e-05	0.000327976
WBGene00007951	dmsr-8	C35A5.7	WT	malt-1	4.10522	5.36073	0.384969	0.661703	0.00525	0.0306066	WT	ilc-17.1	4.16211	7.23512	0.797702	1.26438	5e-05	0.000340502	WT	nfki-1	4.13495	5.68897	0.460297	0.747222	0.00125	0.00553406
WBGene00219838	C28H8.14	C28H8.14	WT	malt-1	1077.05	1405.8	0.384311	1.00756	5e-05	0.000734113	WT	ilc-17.1	1092.08	1504.36	0.462066	1.05834	5e-05	0.000340502	WT	nfki-1	1084.11	1311.77	0.274998	0.655086	0.004	0.014763
WBGene00021854	Y54F10AR.1	Y54F10AR.1	WT	malt-1	17.821	23.2369	0.382837	1.09201	5e-05	0.000734113	WT	ilc-17.1	18.0722	34.8086	0.945675	2.45353	5e-05	0.000340502	WT	nfki-1	17.9517	31.8209	0.825855	2.20776	5e-05	0.000327976
WBGene00012730	xrn-1	Y39G8C.1	WT	malt-1	15.3424	20.0035	0.382726	1.26368	5e-05	0.000734113	WT	ilc-17.1	15.5589	24.3295	0.644961	1.895	5e-05	0.000340502	WT	nfki-1	15.4619	21.2467	0.458523	1.36538	5e-05	0.000327976
WBGene00013557	Y75B8A.24	Y75B8A.24	WT	malt-1	16.8883	22.0118	0.38225	1.32203	5e-05	0.000734113	WT	ilc-17.1	17.1234	25.688	0.585122	1.79428	5e-05	0.000340502	WT	nfki-1	17.0188	23.2384	0.449388	1.38603	5e-05	0.000327976
WBGene00012662	Y39A1C.1	Y39A1C.1	WT	malt-1	21.2793	27.6911	0.379969	0.674996	0.0042	0.0257707	WT	ilc-17.1	21.5834	28.1206	0.381705	0.60213	0.00965	0.031965	WT	nfki-1	21.4291	27.0263	0.334791	0.553379	0.0165	0.0470563
WBGene00008343	C56A3.4	C56A3.4	WT	malt-1	25.0065	32.5137	0.378743	0.67745	0.004	0.0248246	WT	ilc-17.1	25.3593	33.4603	0.399935	0.621251	0.009	0.0302228	WT	nfki-1	25.1854	32.4534	0.365781	0.601459	0.0108	0.0333798
WBGene00007601	C15C6.2	C15C6.2	WT	malt-1	78.243	101.725	0.378644	1.19939	5e-05	0.000734113	WT	ilc-17.1	79.334	94.4215	0.251175	0.666086	0.0038	0.0147719	WT	nfki-1	79.0198	164.572	1.05843	2.87167	5e-05	0.000327976
WBGene00019188	H11E01.3	H11E01.3	WT	malt-1	5.55405	7.21578	0.377614	1.0504	5e-05	0.000734113	WT	ilc-17.1	5.63334	8.15964	0.534516	1.30473	5e-05	0.000340502	WT	nfki-1	5.59805	7.15123	0.353266	0.891211	5e-05	0.000327976
WBGene00002186	kel-10	T16H12.6	WT	malt-1	33.1626	43.0495	0.37644	1.21003	5e-05	0.000734113	WT	ilc-17.1	33.6252	41.3503	0.298354	0.815304	0.00045	0.00242314	WT	nfki-1	33.4604	58.9172	0.816234	2.33713	5e-05	0.000327976
WBGene00004893	sms-2	F53H8.4	WT	malt-1	5.68487	7.37868	0.376235	0.703245	0.002	0.0149398	WT	ilc-17.1	5.76516	7.50028	0.379585	0.623898	0.0071	0.0248417	WT	nfki-1	5.72591	7.21864	0.334222	0.580319	0.0122	0.0367568
WBGene00011361	lyst-1	T01H10.8	WT	malt-1	1.90426	2.4706	0.37563	0.898199	0.00015	0.00191262	WT	ilc-17.1	1.93091	4.35207	1.17242	2.59253	5e-05	0.000340502	WT	nfki-1	1.91741	3.00296	0.647228	1.45749	5e-05	0.000327976
WBGene00016913	lam-2	C54D1.5	WT	malt-1	34.1225	44.262	0.375345	1.3257	5e-05	0.000734113	WT	ilc-17.1	34.6028	51.9173	0.585327	1.85789	5e-05	0.000340502	WT	nfki-1	34.3788	41.3092	0.264944	0.817969	0.0005	0.00253133
WBGene00022286	rga-4	Y75B7AL.4	WT	malt-1	19.6176	25.4348	0.374658	0.752272	0.0018	0.013721	WT	ilc-17.1	19.9019	37.7426	0.92329	1.7044	5e-05	0.000340502	WT	nfki-1	19.7747	35.88	0.859525	1.59034	5e-05	0.000327976
WBGene00010134	F55H12.3	F55H12.3	WT	malt-1	5.66445	7.3258	0.37105	1.16993	5e-05	0.000734113	WT	ilc-17.1	5.74349	9.55192	0.733863	2.05586	5e-05	0.000340502	WT	nfki-1	5.7059	7.34033	0.363389	1.02893	5e-05	0.000327976
WBGene00007230	C01G10.1	C01G10.1	WT	malt-1	2.95968	3.82258	0.369106	0.781079	0.0009	0.00814097	WT	ilc-17.1	3.00073	4.33263	0.529927	0.983858	5e-05	0.000340502	WT	nfki-1	2.98543	5.41372	0.85868	1.73661	5e-05	0.000327976
WBGene00003980	pes-7	F09C3.1	WT	malt-1	16.6743	21.5256	0.368426	1.21761	5e-05	0.000734113	WT	ilc-17.1	16.9086	26.131	0.628	1.84133	5e-05	0.000340502	WT	nfki-1	16.8029	23.9747	0.512796	1.52233	5e-05	0.000327976
WBGene00022471	rnf-145	Y119C1B.5	WT	malt-1	46.1871	59.5013	0.36543	1.2112	5e-05	0.000734113	WT	ilc-17.1	46.847	81.7069	0.802501	2.43717	5e-05	0.000340502	WT	nfki-1	46.4821	57.3025	0.301924	0.90643	0.0001	0.000618304
WBGene00020735	T23F2.2	T23F2.2	WT	malt-1	4.82232	6.20691	0.364147	0.947847	5e-05	0.000734113	WT	ilc-17.1	4.89163	11.9476	1.28834	3.11528	5e-05	0.000340502	WT	nfki-1	4.85789	8.43439	0.795954	1.94942	5e-05	0.000327976
WBGene00013713	Y106G6G.4	Y106G6G.4	WT	malt-1	31.2644	40.2273	0.363651	1.0104	5e-05	0.000734113	WT	ilc-17.1	31.6977	42.3642	0.418469	0.99099	0.0001	0.000633652	WT	nfki-1	31.5494	66.9149	1.08472	2.75101	5e-05	0.000327976
WBGene00011803	T16G12.1	T16G12.1	WT	malt-1	19.6409	25.2546	0.36269	1.2335	5e-05	0.000734113	WT	ilc-17.1	19.9179	29.2321	0.55349	1.69627	5e-05	0.000340502	WT	nfki-1	19.7932	29.3511	0.568405	1.72013	5e-05	0.000327976
WBGene00016614	trpp-12	C43H6.1	WT	malt-1	24.1222	31.0044	0.362114	1.03676	5e-05	0.000734113	WT	ilc-17.1	24.4584	30.9443	0.339342	0.846621	0.0004	0.00217847	WT	nfki-1	24.312	35.0153	0.526314	1.38036	5e-05	0.000327976
WBGene00002173	itr-1	F33D4.2	WT	malt-1	10.9094	14.0151	0.361399	1.22063	5e-05	0.000734113	WT	ilc-17.1	11.061	17.6432	0.673632	2.03107	5e-05	0.000340502	WT	nfki-1	10.988	16.1529	0.555862	1.66172	5e-05	0.000327976
WBGene00001604	gln-3	Y105C5B.28	WT	malt-1	507.163	650.394	0.358866	1.14392	5e-05	0.000734113	WT	ilc-17.1	514.308	670.415	0.382424	1.1341	5e-05	0.000340502	WT	nfki-1	510.912	631.076	0.304739	0.825273	0.00055	0.0027461
WBGene00007977	gska-3	C36B1.10	WT	malt-1	29.8957	38.3243	0.358322	1.01992	5e-05	0.000734113	WT	ilc-17.1	30.2973	37.091	0.291879	0.701319	0.0023	0.0096715	WT	nfki-1	30.1687	63.3151	1.0695	2.75069	5e-05	0.000327976
WBGene00017717	F22F4.4	F22F4.4	WT	malt-1	78.75	100.923	0.3579	0.894244	0.00025	0.00290214	WT	ilc-17.1	79.829	103.87	0.37979	0.921963	0.0001	0.000633652	WT	nfki-1	79.3771	102.419	0.367694	0.856991	0.00025	0.00138403
WBGene00003515	myo-3	K12F2.1	WT	malt-1	57.2919	73.39	0.357253	1.23731	5e-05	0.000734113	WT	ilc-17.1	58.0974	77.9389	0.423868	1.33685	5e-05	0.000340502	WT	nfki-1	57.7584	73.8797	0.355149	1.06043	5e-05	0.000327976
WBGene00020074	WBGene00020074	NA	WT	malt-1	31.457	40.2949	0.357219	1.15495	5e-05	0.000734113	WT	ilc-17.1	31.9003	65.0639	1.02829	2.93134	5e-05	0.000340502	WT	nfki-1	31.7545	88.2496	1.47463	3.95904	5e-05	0.000327976
WBGene00004130	ketn-1	F54E2.3	WT	malt-1	31.791	40.7112	0.356808	1.23023	5e-05	0.000734113	WT	ilc-17.1	32.2378	53.5464	0.732037	2.30138	5e-05	0.000340502	WT	nfki-1	32.0433	43.781	0.450281	1.33936	5e-05	0.000327976
WBGene00006727	ubq-1	F25B5.4	WT	malt-1	296.709	379.653	0.355631	1.09015	5e-05	0.000734113	WT	ilc-17.1	300.9	485.019	0.688756	1.95839	5e-05	0.000340502	WT	nfki-1	298.955	405.449	0.439592	1.13711	5e-05	0.000327976
WBGene00016269	C30G4.4	C30G4.4	WT	malt-1	62.5091	79.9218	0.354522	0.883174	0.00015	0.00191262	WT	ilc-17.1	63.3887	89.0596	0.490545	1.12278	5e-05	0.000340502	WT	nfki-1	62.9331	82.6149	0.392582	0.91916	5e-05	0.000327976
WBGene00021007	W03F11.4	W03F11.4	WT	malt-1	16.698	21.3202	0.352548	1.15188	5e-05	0.000734113	WT	ilc-17.1	16.9301	22.7461	0.426025	1.20337	5e-05	0.000340502	WT	nfki-1	16.8448	28.1855	0.742649	2.15433	5e-05	0.000327976
WBGene00008541	F07A5.2	F07A5.2	WT	malt-1	68.062	86.8965	0.352449	1.11972	5e-05	0.000734113	WT	ilc-17.1	68.9927	85.2509	0.305272	0.818179	0.00055	0.00288231	WT	nfki-1	68.6821	138.656	1.01351	2.81115	5e-05	0.000327976
WBGene00015305	C01G5.3	C01G5.3	WT	malt-1	9.09332	11.6076	0.352186	0.717947	0.002	0.0149398	WT	ilc-17.1	9.21943	11.8678	0.3643	0.645559	0.00525	0.0192904	WT	nfki-1	9.16938	14.5476	0.665881	1.29552	5e-05	0.000327976
WBGene00023485	ttr-49	E02C12.13	WT	malt-1	25.3858	32.3934	0.351679	0.771832	0.0008	0.00743963	WT	ilc-17.1	25.7366	43.2031	0.747311	1.49084	5e-05	0.000340502	WT	nfki-1	25.5613	33.4704	0.388925	0.798556	0.00055	0.0027461
WBGene00017582	F18G5.6	F18G5.6	WT	malt-1	44.3209	56.55	0.35154	1.01195	5e-05	0.000734113	WT	ilc-17.1	44.9326	67.4717	0.586521	1.4899	5e-05	0.000340502	WT	nfki-1	44.6402	61.3556	0.458851	1.20541	5e-05	0.000327976
WBGene00019730	asns-2	M02D8.4	WT	malt-1	80.265	102.328	0.350364	1.14076	5e-05	0.000734113	WT	ilc-17.1	81.3998	144.348	0.826451	2.5024	5e-05	0.000340502	WT	nfki-1	80.7551	100.489	0.315411	0.946754	0.0001	0.000618304
WBGene00009846	F48F5.2	F48F5.2	WT	malt-1	6.87871	8.76935	0.350331	0.983952	0.0001	0.00137034	WT	ilc-17.1	6.97503	9.31406	0.417211	1.01888	5e-05	0.000340502	WT	nfki-1	6.93532	10.4525	0.591818	1.53378	5e-05	0.000327976
WBGene00003400	dapk-1	K12C11.4	WT	malt-1	18.4026	23.4431	0.349251	1.08325	5e-05	0.000734113	WT	ilc-17.1	18.6639	28.4444	0.607897	1.70227	5e-05	0.000340502	WT	nfki-1	18.5509	28.4305	0.615952	1.74295	5e-05	0.000327976
WBGene00022518	zfh-2	ZC123.3	WT	malt-1	15.5232	19.7705	0.34892	1.06321	5e-05	0.000734113	WT	ilc-17.1	15.7458	28.1736	0.83938	2.28676	5e-05	0.000340502	WT	nfki-1	15.6341	22.7084	0.538535	1.48807	5e-05	0.000327976
WBGene00019872	R04E5.9	R04E5.9	WT	malt-1	8.14715	10.3713	0.348226	0.713122	0.0022	0.0160222	WT	ilc-17.1	8.26097	10.3744	0.328645	0.58766	0.01085	0.0352935	WT	nfki-1	8.21005	10.5451	0.361104	0.687766	0.00245	0.00984446
WBGene00018874	tag-234	F55C12.7	WT	malt-1	51.8524	65.8334	0.344409	0.642499	0.00625	0.0350153	WT	ilc-17.1	52.5352	73.3562	0.481635	0.83329	0.0007	0.00352599	WT	nfki-1	52.2189	67.1868	0.363607	0.631294	0.0063	0.0214998
WBGene00019997	R10F2.6	R10F2.6	WT	malt-1	7.88455	10.0101	0.344359	0.938764	0.00015	0.00191262	WT	ilc-17.1	7.99452	10.3763	0.376207	0.887651	0.0001	0.000633652	WT	nfki-1	7.95228	12.6664	0.671571	1.69925	5e-05	0.000327976
WBGene00018563	F47D12.7	F47D12.7	WT	malt-1	13.9558	17.6696	0.340409	0.909083	0.00015	0.00191262	WT	ilc-17.1	14.1476	17.6551	0.319533	0.727848	0.0021	0.0089599	WT	nfki-1	14.0856	26.9417	0.935619	2.32776	5e-05	0.000327976
WBGene00000102	akt-1	C12D8.10	WT	malt-1	76.7986	97.192	0.339758	1.17428	5e-05	0.000734113	WT	ilc-17.1	77.8814	118.391	0.604205	1.89443	5e-05	0.000340502	WT	nfki-1	77.3503	94.0954	0.282718	0.875226	0.00015	0.000885341
WBGene00021678	Y48G1C.5	Y48G1C.5	WT	malt-1	4.59277	5.81234	0.339756	0.801828	0.0007	0.00673016	WT	ilc-17.1	4.65581	5.98712	0.362828	0.735613	0.00155	0.00689929	WT	nfki-1	4.63446	8.14723	0.813907	1.81661	5e-05	0.000327976
WBGene00009948	F52H3.6	F52H3.6	WT	malt-1	21.2063	26.8183	0.338725	0.853081	0.00025	0.00290214	WT	ilc-17.1	21.5077	26.4071	0.296071	0.632977	0.0072	0.0251694	WT	nfki-1	21.41	46.2832	1.11221	2.6019	5e-05	0.000327976
WBGene00019666	sago-1	K12B6.1	WT	malt-1	27.2684	34.4811	0.338575	1.13733	5e-05	0.000734113	WT	ilc-17.1	27.6525	41.0442	0.569767	1.69756	5e-05	0.000340502	WT	nfki-1	27.4842	38.6141	0.490525	1.47141	5e-05	0.000327976
WBGene00000113	alh-7	F45H10.1	WT	malt-1	39.3028	49.6615	0.337496	0.852298	0.00015	0.00191262	WT	ilc-17.1	39.8674	64.4942	0.693959	1.62525	5e-05	0.000340502	WT	nfki-1	39.5987	63.9709	0.691962	1.66093	5e-05	0.000327976
WBGene00013348	fbxa-106	Y59A8B.11	WT	malt-1	8.28264	10.465	0.337406	0.618973	0.00755	0.0403276	WT	ilc-17.1	8.39633	12.5386	0.578542	0.951633	5e-05	0.000340502	WT	nfki-1	8.33867	12.7672	0.614557	1.07738	5e-05	0.000327976
WBGene00016191	C28G1.6	C28G1.6	WT	malt-1	12.2213	15.4354	0.336843	0.698404	0.0031	0.0206701	WT	ilc-17.1	12.3944	17.5124	0.498686	0.919975	0.00015	0.000913157	WT	nfki-1	12.3063	16.6015	0.431926	0.843783	0.00035	0.00186428
WBGene00019869	cnnm-2	R04E5.2	WT	malt-1	12.2582	15.4669	0.335439	0.920219	0.0002	0.00241092	WT	ilc-17.1	12.4306	17.8364	0.520923	1.25761	5e-05	0.000340502	WT	nfki-1	12.3486	18.8332	0.608926	1.55037	5e-05	0.000327976
WBGene00012747	Y40H7A.10	Y40H7A.10	WT	malt-1	38.0377	47.9627	0.334482	0.978403	5e-05	0.000734113	WT	ilc-17.1	38.5536	47.4367	0.299138	0.760899	0.00125	0.00574605	WT	nfki-1	38.3286	50.4651	0.396863	1.05342	5e-05	0.000327976
WBGene00013771	Y113G7C.1	Y113G7C.1	WT	malt-1	15.0453	18.9693	0.334355	1.09051	5e-05	0.000734113	WT	ilc-17.1	15.2584	18.1503	0.250386	0.705034	0.00245	0.0102016	WT	nfki-1	15.1793	23.0975	0.605631	1.75774	5e-05	0.000327976
WBGene00006803	unc-70	K11C4.3	WT	malt-1	32.6003	41.0954	0.334093	1.16229	5e-05	0.000734113	WT	ilc-17.1	33.0615	52.0123	0.653699	2.04671	5e-05	0.000340502	WT	nfki-1	32.8398	39.5885	0.269634	0.811454	0.00055	0.0027461
WBGene00019912	R06B10.1	R06B10.1	WT	malt-1	8.61886	10.8621	0.33373	0.966584	5e-05	0.000734113	WT	ilc-17.1	8.73889	12.2465	0.486842	1.23124	5e-05	0.000340502	WT	nfki-1	8.68841	13.8841	0.676269	1.80485	5e-05	0.000327976
WBGene00011968	T23G11.1	T23G11.1	WT	malt-1	88.8846	111.99	0.333361	0.920639	0.00035	0.00383873	WT	ilc-17.1	90.1056	107.769	0.258256	0.609321	0.0109	0.0354272	WT	nfki-1	89.6953	163.444	0.865695	2.18023	5e-05	0.000327976
WBGene00006786	unc-51	Y60A3A.1	WT	malt-1	15.8415	19.9523	0.332851	1.015	5e-05	0.000734113	WT	ilc-17.1	16.0679	29.0638	0.855045	2.33087	5e-05	0.000340502	WT	nfki-1	15.9513	24.8206	0.637862	1.77347	5e-05	0.000327976
WBGene00007220	C01B9.1	C01B9.1	WT	malt-1	3.27429	4.12101	0.331816	0.769614	0.00105	0.0091107	WT	ilc-17.1	3.32029	5.01252	0.594227	1.23063	5e-05	0.000340502	WT	nfki-1	3.29844	4.33165	0.39313	0.849094	0.0004	0.00209882
WBGene00004313	rbc-1	F54E4.1	WT	malt-1	8.7459	11.0071	0.331758	1.11726	5e-05	0.000734113	WT	ilc-17.1	8.86967	13.4234	0.597801	1.78363	5e-05	0.000340502	WT	nfki-1	8.81042	10.6531	0.273993	0.826968	0.00045	0.00231744
WBGene00014158	ZK938.1	ZK938.1	WT	malt-1	32.7962	41.2676	0.331483	0.914974	5e-05	0.000734113	WT	ilc-17.1	33.2427	40.2983	0.277681	0.6394	0.0059	0.0212151	WT	nfki-1	33.1232	76.2322	1.20256	2.98049	5e-05	0.000327976
WBGene00014669	zipt-2.1	C06G8.3	WT	malt-1	57.888	72.8288	0.331245	1.07063	5e-05	0.000734113	WT	ilc-17.1	58.6967	88.7799	0.596953	1.72194	5e-05	0.000340502	WT	nfki-1	58.2657	76.0183	0.383701	1.1177	5e-05	0.000327976
WBGene00004905	snf-6	M01G5.5	WT	malt-1	8.54554	10.7345	0.329017	0.792414	0.0011	0.00943468	WT	ilc-17.1	8.66595	14.1709	0.709502	1.52272	5e-05	0.000340502	WT	nfki-1	8.6047	11.7658	0.451406	0.996742	5e-05	0.000327976
WBGene00012559	epg-3	Y37D8A.22	WT	malt-1	38.3438	48.1146	0.327481	1.04588	5e-05	0.000734113	WT	ilc-17.1	38.888	59.3258	0.609335	1.72528	5e-05	0.000340502	WT	nfki-1	38.6148	51.6562	0.419788	1.20821	5e-05	0.000327976
WBGene00007584	C14C10.1	C14C10.1	WT	malt-1	38.4837	48.2582	0.326529	0.944129	0.0001	0.00137034	WT	ilc-17.1	39.0065	47.3735	0.280365	0.678687	0.00475	0.0177039	WT	nfki-1	38.8194	73.8803	0.928411	2.41469	5e-05	0.000327976
WBGene00021209	hgap-1	Y18H1A.3	WT	malt-1	13.711	17.1853	0.325845	0.955553	5e-05	0.000734113	WT	ilc-17.1	13.9043	21.3265	0.617118	1.60528	5e-05	0.000340502	WT	nfki-1	13.8167	20.0585	0.537797	1.4149	5e-05	0.000327976
WBGene00017892	F28B4.3	F28B4.3	WT	malt-1	61.1566	76.6456	0.325696	1.12291	5e-05	0.000734113	WT	ilc-17.1	62.0238	87.6728	0.499309	1.56874	5e-05	0.000340502	WT	nfki-1	61.6119	76.2351	0.307247	0.914427	0.0001	0.000618304
WBGene00016513	C38C3.4	C38C3.4	WT	malt-1	9.27286	11.6166	0.325098	0.634093	0.007	0.0381591	WT	ilc-17.1	9.40323	14.0949	0.583944	1.03477	5e-05	0.000340502	WT	nfki-1	9.33423	13.0201	0.480142	0.891222	0.0001	0.000618304
WBGene00022888	rnh-1.1	ZK1290.6	WT	malt-1	18.2875	22.9051	0.324811	0.879547	0.00015	0.00191262	WT	ilc-17.1	18.5378	24.3139	0.391313	0.908846	0.0001	0.000633652	WT	nfki-1	18.4487	35.8008	0.956473	2.40608	5e-05	0.000327976
WBGene00020360	math-41	T08E11.4	WT	malt-1	4.70025	5.87443	0.321712	0.664534	0.0037	0.023451	WT	ilc-17.1	4.76663	6.60715	0.47106	0.858242	0.0005	0.00265525	WT	nfki-1	4.73277	6.12286	0.37152	0.714339	0.00265	0.0105313
WBGene00000019	abt-1	C24F3.5	WT	malt-1	4.10912	5.12855	0.319719	0.791535	0.0011	0.00943468	WT	ilc-17.1	4.16487	5.54633	0.413262	0.889064	0.00025	0.00143141	WT	nfki-1	4.14416	6.47565	0.643946	1.48947	5e-05	0.000327976
WBGene00022029	Y65B4A.6	Y65B4A.6	WT	malt-1	53.0173	66.1472	0.319215	0.790191	0.00095	0.00841449	WT	ilc-17.1	53.7953	77.9402	0.534887	1.19787	5e-05	0.000340502	WT	nfki-1	53.3883	80.2826	0.588562	1.38041	5e-05	0.000327976
WBGene00019586	K09F6.3	K09F6.3	WT	malt-1	12.0413	15.0225	0.319139	0.99344	5e-05	0.000734113	WT	ilc-17.1	12.206	15.2546	0.321651	0.854809	0.0001	0.000633652	WT	nfki-1	12.1453	19.691	0.697136	1.94247	5e-05	0.000327976
WBGene00013452	Y67A10A.3	Y67A10A.3	WT	malt-1	3.0594	3.81357	0.317892	0.646141	0.00585	0.0332588	WT	ilc-17.1	3.10165	4.48936	0.533473	0.95675	0.0001	0.000633652	WT	nfki-1	3.08636	5.75016	0.897697	1.75308	5e-05	0.000327976
WBGene00009164	hrdl-1	F26E4.11	WT	malt-1	59.0415	73.5701	0.31739	1.07945	5e-05	0.000734113	WT	ilc-17.1	59.8697	91.0361	0.604613	1.86454	5e-05	0.000340502	WT	nfki-1	59.4405	71.6016	0.268545	0.818864	0.00045	0.00231744
WBGene00017063	mctp-1	D2092.1	WT	malt-1	6.84769	8.52583	0.316222	0.752589	0.0014	0.0113158	WT	ilc-17.1	6.94244	9.45534	0.445687	0.938721	5e-05	0.000340502	WT	nfki-1	6.90177	10.9485	0.6657	1.49889	5e-05	0.000327976
WBGene00008239	fshr-1	C50H2.1	WT	malt-1	21.466	26.6826	0.313847	1.01818	5e-05	0.000734113	WT	ilc-17.1	21.7607	37.0347	0.767155	2.22751	5e-05	0.000340502	WT	nfki-1	21.6151	29.0945	0.428704	1.25354	5e-05	0.000327976
WBGene00007966	maph-1.3	C36A4.5	WT	malt-1	3.50129	4.34851	0.312635	0.617919	0.008	0.0422205	WT	ilc-17.1	3.55176	5.61531	0.66083	1.18014	5e-05	0.000340502	WT	nfki-1	3.53258	6.05554	0.777533	1.49079	5e-05	0.000327976
WBGene00022079	Y69A2AR.8	Y69A2AR.8	WT	malt-1	17.1252	21.2381	0.310539	0.903051	0.0001	0.00137034	WT	ilc-17.1	17.3643	23.1263	0.413407	1.04226	5e-05	0.000340502	WT	nfki-1	17.2746	28.5998	0.727352	1.9425	5e-05	0.000327976
WBGene00001562	lin-66	B0513.1	WT	malt-1	18.5879	23.0508	0.310453	0.983261	5e-05	0.000734113	WT	ilc-17.1	18.8509	33.2872	0.820337	2.28973	5e-05	0.000340502	WT	nfki-1	18.7224	26.304	0.490518	1.38522	5e-05	0.000327976
WBGene00016418	hpo-27	C34G6.1	WT	malt-1	18.0566	22.3915	0.310428	1.06235	5e-05	0.000734113	WT	ilc-17.1	18.3077	24.027	0.392203	1.18508	5e-05	0.000340502	WT	nfki-1	18.1923	23.1084	0.345084	1.04808	5e-05	0.000327976
WBGene00018860	vpat-1	F55A4.8	WT	malt-1	23.4377	29.0353	0.308974	0.842829	0.0003	0.00338053	WT	ilc-17.1	23.7666	33.1626	0.480621	1.14702	5e-05	0.000340502	WT	nfki-1	23.6094	34.5141	0.547826	1.37313	5e-05	0.000327976
WBGene00010427	hpo-11	H37N21.1	WT	malt-1	17.1811	21.2789	0.308608	0.870345	0.00015	0.00191262	WT	ilc-17.1	17.4225	29.1021	0.740172	1.86641	5e-05	0.000340502	WT	nfki-1	17.3073	24.4837	0.500443	1.2978	5e-05	0.000327976
WBGene00007139	mnp-1	B0285.7	WT	malt-1	5.62843	6.96483	0.307356	0.717361	0.0022	0.0160222	WT	ilc-17.1	5.70667	7.63708	0.420371	0.867214	0.0002	0.00117674	WT	nfki-1	5.67281	7.64646	0.430728	0.936467	0.0001	0.000618304
WBGene00002981	lgg-2	ZK593.6	WT	malt-1	139.56	172.49	0.305634	0.921332	0.00015	0.00191262	WT	ilc-17.1	141.486	214.384	0.599532	1.67519	5e-05	0.000340502	WT	nfki-1	140.472	174.56	0.313444	0.853748	0.00025	0.00138403
WBGene00017336	ugt-41	F10D2.11	WT	malt-1	18.7702	23.1811	0.304509	0.858596	0.0001	0.00137034	WT	ilc-17.1	19.0187	27.2126	0.516855	1.28325	5e-05	0.000340502	WT	nfki-1	18.9182	28.0674	0.569119	1.47394	5e-05	0.000327976
WBGene00020142	aak-2	T01C8.1	WT	malt-1	45.9906	56.7721	0.303842	1.01969	5e-05	0.000734113	WT	ilc-17.1	46.6437	70.0859	0.587444	1.76712	5e-05	0.000340502	WT	nfki-1	46.2998	56.6723	0.291639	0.877285	0.00025	0.00138403
WBGene00016879	cnnm-1	C52D10.12	WT	malt-1	20.9765	25.88	0.303064	0.953826	0.0001	0.00137034	WT	ilc-17.1	21.2736	33.5371	0.656695	1.86407	5e-05	0.000340502	WT	nfki-1	21.1222	28.3765	0.425937	1.21891	5e-05	0.000327976
WBGene00010341	glo-3	F59F5.2	WT	malt-1	7.07119	8.71884	0.302184	0.660562	0.00595	0.0336508	WT	ilc-17.1	7.1688	11.7403	0.71167	1.4015	5e-05	0.000340502	WT	nfki-1	7.11948	9.0902	0.352541	0.713971	0.00235	0.00951619
WBGene00021146	lgc-45	W10G11.16	WT	malt-1	11.0532	13.6248	0.301769	0.597894	0.00995	0.049675	WT	ilc-17.1	11.2102	14.2406	0.345198	0.602948	0.01065	0.0347947	WT	nfki-1	11.1363	15.9986	0.522681	0.984494	5e-05	0.000327976
WBGene00020230	nep-2	T05A8.4	WT	malt-1	16.2137	19.9709	0.300684	0.873597	0.00035	0.00383873	WT	ilc-17.1	16.4435	27.8768	0.761548	1.98344	5e-05	0.000340502	WT	nfki-1	16.335	27.6677	0.760237	2.05363	5e-05	0.000327976
WBGene00001651	gon-2	T01H8.5	WT	malt-1	21.0964	25.9823	0.300535	0.91033	5e-05	0.000734113	WT	ilc-17.1	21.3922	37.0548	0.792578	2.19531	5e-05	0.000340502	WT	nfki-1	21.2457	28.7366	0.435719	1.20713	5e-05	0.000327976
WBGene00003732	nhx-4	F14B8.1	WT	malt-1	6.81808	8.39174	0.299605	0.731695	0.0023	0.0165884	WT	ilc-17.1	6.91231	10.7054	0.631104	1.37392	5e-05	0.000340502	WT	nfki-1	6.8667	9.28972	0.436019	0.985359	5e-05	0.000327976
WBGene00019994	cdh-1	R10F2.1	WT	malt-1	2.48935	3.06376	0.299537	0.756018	0.0013	0.0106813	WT	ilc-17.1	2.52533	4.57059	0.855906	1.94106	5e-05	0.000340502	WT	nfki-1	2.50557	3.15026	0.330337	0.760521	0.00155	0.00666483
WBGene00022474	zig-9	Y119C1B.9	WT	malt-1	41.5298	51.0885	0.298854	0.9192	0.0001	0.00137034	WT	ilc-17.1	42.107	50.4257	0.260097	0.692601	0.00255	0.0105408	WT	nfki-1	41.8608	52.3201	0.321765	0.891116	0.00015	0.000885341
WBGene00016753	oac-9	C48E7.8	WT	malt-1	4.51456	5.54776	0.297321	0.62288	0.00735	0.0394182	WT	ilc-17.1	4.57551	5.74305	0.327887	0.59385	0.01365	0.0427812	WT	nfki-1	4.55446	7.8776	0.790474	1.58273	5e-05	0.000327976
WBGene00000231	atx-2	D2045.1	WT	malt-1	63.1195	77.5459	0.296965	1.00024	5e-05	0.000734113	WT	ilc-17.1	64.0113	91.728	0.519035	1.58525	5e-05	0.000340502	WT	nfki-1	63.6075	79.226	0.316778	0.947709	5e-05	0.000327976
WBGene00044177	C30G7.3	C30G7.3	WT	malt-1	31.245	38.3537	0.295741	0.799278	0.00075	0.00710771	WT	ilc-17.1	31.6804	39.515	0.31881	0.736006	0.00155	0.00689929	WT	nfki-1	31.5379	59.9516	0.92671	2.29371	5e-05	0.000327976
WBGene00020713	T23B3.5	T23B3.5	WT	malt-1	68.1757	83.6842	0.295698	0.850274	0.0002	0.00241092	WT	ilc-17.1	69.1485	85.4489	0.305363	0.754977	0.00085	0.00415022	WT	nfki-1	68.8751	141.937	1.0432	2.73367	5e-05	0.000327976
WBGene00011173	acs-18	R09E10.3	WT	malt-1	13.4809	16.5436	0.295357	0.80332	0.00095	0.00841449	WT	ilc-17.1	13.665	17.3785	0.34682	0.804549	0.0009	0.00435517	WT	nfki-1	13.5988	26.0189	0.936087	2.35805	5e-05	0.000327976
WBGene00016342	C33C12.10	C33C12.10	WT	malt-1	18.8275	23.0954	0.294764	0.649763	0.0065	0.0361104	WT	ilc-17.1	19.0946	26.5891	0.477671	0.93378	5e-05	0.000340502	WT	nfki-1	18.9737	23.9437	0.335643	0.687296	0.00365	0.0136909
WBGene00003409	mrp-3	E03G2.2	WT	malt-1	13.6417	16.7325	0.294635	0.955011	5e-05	0.000734113	WT	ilc-17.1	13.8307	20.7343	0.584138	1.67647	5e-05	0.000340502	WT	nfki-1	13.7454	18.4268	0.422861	1.23095	5e-05	0.000327976
WBGene00021444	ttc-7	Y39A3CR.3	WT	malt-1	11.3947	13.9562	0.292544	0.756984	0.00165	0.0128487	WT	ilc-17.1	11.5561	15.8244	0.453493	1.04667	5e-05	0.000340502	WT	nfki-1	11.4768	15.1614	0.40168	0.94518	5e-05	0.000327976
WBGene00012907	cpt-1	Y46G5A.17	WT	malt-1	93.7707	114.702	0.290681	1.01279	5e-05	0.000734113	WT	ilc-17.1	95.0729	137.242	0.529613	1.68794	5e-05	0.000340502	WT	nfki-1	94.4863	117.537	0.31494	0.966136	5e-05	0.000327976
WBGene00010366	H05L14.1	H05L14.1	WT	malt-1	9.14426	11.1846	0.290581	0.749065	0.00135	0.0109861	WT	ilc-17.1	9.27094	11.8781	0.357512	0.773017	0.001	0.00478094	WT	nfki-1	9.22684	17.6487	0.93565	2.21428	5e-05	0.000327976
WBGene00009064	F22G12.4	F22G12.4	WT	malt-1	18.509	22.6208	0.289425	0.900249	0.00015	0.00191262	WT	ilc-17.1	18.7698	24.171	0.364864	0.989804	5e-05	0.000340502	WT	nfki-1	18.656	25.4072	0.445591	1.24226	5e-05	0.000327976
WBGene00017773	dct-6	F25B5.1	WT	malt-1	44.33	54.1391	0.288385	0.994635	5e-05	0.000734113	WT	ilc-17.1	44.9396	65.6317	0.546404	1.68953	5e-05	0.000340502	WT	nfki-1	44.6402	56.8085	0.347764	1.06281	5e-05	0.000327976
WBGene00003843	2002-10-01	ZK455.8	WT	malt-1	15.0749	18.3976	0.287368	0.807601	0.0004	0.00427312	WT	ilc-17.1	15.2827	20.4378	0.41934	1.03868	0.00015	0.000913157	WT	nfki-1	15.1846	20.608	0.440592	1.11684	5e-05	0.000327976
WBGene00006926	vit-2	C42D8.2	WT	malt-1	166.416	203.087	0.287299	0.744197	0.0016	0.0125412	WT	ilc-17.1	168.759	470.611	1.47957	2.81912	5e-05	0.000340502	WT	nfki-1	168.146	481.942	1.51915	2.50015	5e-05	0.000327976
WBGene00002175	jac-1	Y105C5B.21	WT	malt-1	10.9046	13.2944	0.285882	0.827417	0.0003	0.00338053	WT	ilc-17.1	11.0581	17.3771	0.652079	1.68778	5e-05	0.000340502	WT	nfki-1	10.9886	14.0778	0.357412	0.941456	5e-05	0.000327976
WBGene00022335	Y82E9BR.2	Y82E9BR.2	WT	malt-1	10.2304	12.4641	0.284925	0.692147	0.00265	0.0184217	WT	ilc-17.1	10.3716	16.9101	0.705246	1.53701	5e-05	0.000340502	WT	nfki-1	10.3087	16.5132	0.679766	1.56174	5e-05	0.000327976
WBGene00003559	ncl-1	ZK112.2	WT	malt-1	68.6675	83.5047	0.282229	0.906196	0.0003	0.00338053	WT	ilc-17.1	69.6366	97.0313	0.478605	1.40827	5e-05	0.000340502	WT	nfki-1	69.1644	89.6403	0.374117	1.05395	0.00015	0.000885341
WBGene00013156	Y53F4B.9	Y53F4B.9	WT	malt-1	11.6994	14.2097	0.280441	0.844335	0.00025	0.00290214	WT	ilc-17.1	11.8687	14.7412	0.312688	0.821435	0.0006	0.0030981	WT	nfki-1	11.795	15.1632	0.362401	0.990684	5e-05	0.000327976
WBGene00003738	nid-1	F54F3.1	WT	malt-1	55.1852	67.0019	0.279921	0.980039	5e-05	0.000734113	WT	ilc-17.1	55.9592	71.5326	0.354227	1.12126	5e-05	0.000340502	WT	nfki-1	55.6179	72.3111	0.378669	1.15727	5e-05	0.000327976
WBGene00206423	Y41C4A.29	Y41C4A.29	WT	malt-1	14.5252	17.6246	0.279026	0.605776	0.0094	0.0474859	WT	ilc-17.1	14.7322	28.8419	0.969198	1.93673	5e-05	0.000340502	WT	nfki-1	14.6217	20.9852	0.52126	1.07197	5e-05	0.000327976
WBGene00020030	kel-20	R12E2.1	WT	malt-1	24.4598	29.6639	0.278299	0.840137	0.0003	0.00338053	WT	ilc-17.1	24.8043	34.2057	0.463648	1.23918	5e-05	0.000340502	WT	nfki-1	24.6369	31.7094	0.36409	1.00148	5e-05	0.000327976
WBGene00000100	ajm-1	C25A11.4	WT	malt-1	46.8928	56.8552	0.277925	0.96799	0.0001	0.00137034	WT	ilc-17.1	47.5534	75.3184	0.663456	2.07332	5e-05	0.000340502	WT	nfki-1	47.2672	64.2971	0.443916	1.35186	5e-05	0.000327976
WBGene00006493	ivns-1	R09A8.3	WT	malt-1	57.7982	69.9497	0.275292	0.972843	5e-05	0.000734113	WT	ilc-17.1	58.6102	76.1969	0.37858	1.19705	5e-05	0.000340502	WT	nfki-1	58.2409	71.0113	0.286015	0.886488	5e-05	0.000327976
WBGene00006876	vab-10	ZK1151.1	WT	malt-1	37.3648	45.2185	0.275232	0.906714	5e-05	0.000734113	WT	ilc-17.1	37.896	54.8514	0.533482	1.62379	5e-05	0.000340502	WT	nfki-1	37.658	45.8901	0.285223	0.814831	0.00045	0.00231744
WBGene00009065	F22G12.5	F22G12.5	WT	malt-1	11.4021	13.7705	0.272282	0.821104	0.00085	0.00780115	WT	ilc-17.1	11.5645	18.4101	0.670796	1.81584	5e-05	0.000340502	WT	nfki-1	11.4861	17.2881	0.589893	1.61329	5e-05	0.000327976
WBGene00013739	spin-4	Y111B2A.19	WT	malt-1	14.0826	17.0068	0.272198	0.662597	0.0055	0.0317074	WT	ilc-17.1	14.2813	22.3158	0.643937	1.40153	5e-05	0.000340502	WT	nfki-1	14.1802	18.8154	0.408038	0.911672	0.00025	0.00138403
WBGene00011918	T22C1.8	T22C1.8	WT	malt-1	12.4069	14.9643	0.270374	0.701485	0.0034	0.0221019	WT	ilc-17.1	12.576	15.0628	0.260324	0.575278	0.012	0.0383961	WT	nfki-1	12.5172	21.611	0.787853	1.89945	5e-05	0.000327976
WBGene00021238	gap-3	Y20F4.3	WT	malt-1	9.05035	10.8918	0.267201	0.677936	0.00445	0.0269715	WT	ilc-17.1	9.17689	15.2158	0.729493	1.67624	5e-05	0.000340502	WT	nfki-1	9.11471	11.6754	0.357203	0.817804	0.00075	0.00358597
WBGene00001328	epi-1	K08C7.3	WT	malt-1	29.1724	35.0482	0.264737	0.925331	0.00015	0.00191262	WT	ilc-17.1	29.5826	41.3844	0.484338	1.52813	5e-05	0.000340502	WT	nfki-1	29.3943	37.7613	0.361374	1.08766	5e-05	0.000327976
WBGene00013682	Y105E8A.25	Y105E8A.25	WT	malt-1	31.2854	37.5706	0.264118	0.875679	0.00015	0.00191262	WT	ilc-17.1	31.7213	47.9841	0.597106	1.75968	5e-05	0.000340502	WT	nfki-1	31.518	41.1969	0.386359	1.13399	5e-05	0.000327976
WBGene00020003	R11E3.1	R11E3.1	WT	malt-1	11.2548	13.5064	0.2631	0.665442	0.0047	0.0281575	WT	ilc-17.1	11.41	14.3326	0.328995	0.719423	0.0025	0.0103737	WT	nfki-1	11.3518	18.4715	0.702379	1.66725	5e-05	0.000327976
WBGene00016610	paqr-1	C43G2.1	WT	malt-1	51.1782	61.4102	0.262948	0.76753	0.00145	0.0116567	WT	ilc-17.1	51.8827	68.3209	0.397075	1.01779	5e-05	0.000340502	WT	nfki-1	51.551	65.4553	0.344508	0.889544	0.0002	0.0011394
WBGene00015937	C17H12.12	C17H12.12	WT	malt-1	10.8905	13.0628	0.262387	0.644442	0.006	0.0339014	WT	ilc-17.1	11.0412	14.8017	0.422866	0.89376	5e-05	0.000340502	WT	nfki-1	10.9941	24.4716	1.15438	2.68435	5e-05	0.000327976
WBGene00000901	daf-5	W01G7.1	WT	malt-1	28.2779	33.9084	0.261968	0.851562	0.0001	0.00137034	WT	ilc-17.1	28.6758	40.1778	0.486566	1.40237	5e-05	0.000340502	WT	nfki-1	28.4804	34.4032	0.272574	0.793869	0.00065	0.00315707
WBGene00013011	snx-14	Y48E1B.14	WT	malt-1	16.2001	19.4198	0.261523	0.68624	0.0032	0.0211477	WT	ilc-17.1	16.4334	22.7521	0.469371	1.07368	5e-05	0.000340502	WT	nfki-1	16.3228	21.1027	0.370543	0.926845	5e-05	0.000327976
WBGene00004047	plx-1	Y55F3AL.1	WT	malt-1	9.32573	11.1658	0.259795	0.752895	0.0013	0.0106813	WT	ilc-17.1	9.45848	16.0939	0.766836	1.97474	5e-05	0.000340502	WT	nfki-1	9.39626	12.5377	0.416118	1.08582	5e-05	0.000327976
WBGene00016756	C49A9.2	C49A9.2	WT	malt-1	21.6647	25.9306	0.259308	0.752303	0.00155	0.0122216	WT	ilc-17.1	21.9635	27.5309	0.325941	0.83245	0.0005	0.00265525	WT	nfki-1	21.8223	31.1501	0.513432	1.3712	5e-05	0.000327976
WBGene00011240	mask-1	R11A8.7	WT	malt-1	29.8677	35.7299	0.258546	0.889031	0.00015	0.00191262	WT	ilc-17.1	30.2874	45.1057	0.574594	1.77615	5e-05	0.000340502	WT	nfki-1	30.0984	39.7319	0.400612	1.22072	5e-05	0.000327976
WBGene00011146	pde-2	R08D7.6	WT	malt-1	40.023	47.7933	0.255981	0.888984	0.00015	0.00191262	WT	ilc-17.1	40.5835	50.8995	0.326758	1.01362	5e-05	0.000340502	WT	nfki-1	40.3246	50.918	0.336516	1.03401	5e-05	0.000327976
WBGene00019998	R10H1.1	R10H1.1	WT	malt-1	29.865	35.625	0.254434	0.630339	0.008	0.0422205	WT	ilc-17.1	30.276	38.5704	0.349321	0.755985	0.0017	0.00747224	WT	nfki-1	30.0868	38.2468	0.346209	0.792182	0.0005	0.00253133
WBGene00021933	Y55F3AR.2	Y55F3AR.2	WT	malt-1	39.5626	47.1881	0.254286	0.719463	0.00225	0.0163166	WT	ilc-17.1	40.1243	57.6638	0.523189	1.31521	5e-05	0.000340502	WT	nfki-1	39.8549	53.2122	0.416999	1.08713	5e-05	0.000327976
WBGene00018134	F37A4.4	F37A4.4	WT	malt-1	8.72912	10.4055	0.253443	0.709034	0.00215	0.0157834	WT	ilc-17.1	8.8485	10.6457	0.266771	0.636817	0.00725	0.025285	WT	nfki-1	8.80328	14.4679	0.716743	1.84616	5e-05	0.000327976
WBGene00006369	sym-4	R03E1.1	WT	malt-1	15.6891	18.6883	0.252373	0.79533	0.00085	0.00780115	WT	ilc-17.1	15.9109	21.6045	0.441311	1.23023	5e-05	0.000340502	WT	nfki-1	15.8084	19.6319	0.312505	0.889644	0.00015	0.000885341

## Sheet: Supplementary Data 3c
Down in IL-17 signaling mutants
Term ID	description	adjusted p-value	count in selected genes	count in all genes	genes with annotation
GO:0007218	neuropeptide signaling pathway	5.26e-10	19	110	WBGENE00001448,WBGENE00001451,WBGENE00001457,WBGENE00001459,WBGENE00001462,WBGENE00001464,WBGENE00003746,WBGENE00003748,WBGENE00003759,WBGENE00009562,WBGENE00010575,WBGENE00011392,WBGENE00011997,WBGENE00012145,WBGENE00013588,WBGENE00016114,WBGENE00016684,WBGENE00018117,WBGENE00021268
GO:0006952	defense response	3.79e-05	27	419	WBGENE00000903,WBGENE00002271,WBGENE00003091,WBGENE00003995,WBGENE00004809,WBGENE00004988,WBGENE00007153,WBGENE00007867,WBGENE00007875,WBGENE00008486,WBGENE00008495,WBGENE00009393,WBGENE00009431,WBGENE00010123,WBGENE00010124,WBGENE00010128,WBGENE00010659,WBGENE00015933,WBGENE00017678,WBGENE00018729,WBGENE00018823,WBGENE00019100,WBGENE00021518,WBGENE00021583,WBGENE00021872,WBGENE00022642,WBGENE000…
GO:0002376	immune system process	4.04e-05	23	330	WBGENE00003091,WBGENE00003995,WBGENE00004809,WBGENE00004988,WBGENE00007153,WBGENE00007867,WBGENE00007875,WBGENE00008486,WBGENE00008495,WBGENE00009393,WBGENE00009431,WBGENE00010123,WBGENE00010128,WBGENE00010659,WBGENE00015933,WBGENE00017678,WBGENE00018729,WBGENE00018823,WBGENE00019100,WBGENE00021518,WBGENE00021583,WBGENE00021872,WBGENE00022645
GO:0006955	immune response	4.04e-05	23	328	WBGENE00003091,WBGENE00003995,WBGENE00004809,WBGENE00004988,WBGENE00007153,WBGENE00007867,WBGENE00007875,WBGENE00008486,WBGENE00008495,WBGENE00009393,WBGENE00009431,WBGENE00010123,WBGENE00010128,WBGENE00010659,WBGENE00015933,WBGENE00017678,WBGENE00018729,WBGENE00018823,WBGENE00019100,WBGENE00021518,WBGENE00021583,WBGENE00021872,WBGENE00022645
GO:0045087	innate immune response	4.04e-05	23	321	WBGENE00003091,WBGENE00003995,WBGENE00004809,WBGENE00004988,WBGENE00007153,WBGENE00007867,WBGENE00007875,WBGENE00008486,WBGENE00008495,WBGENE00009393,WBGENE00009431,WBGENE00010123,WBGENE00010128,WBGENE00010659,WBGENE00015933,WBGENE00017678,WBGENE00018729,WBGENE00018823,WBGENE00019100,WBGENE00021518,WBGENE00021583,WBGENE00021872,WBGENE00022645
GO:0009123	nucleoside monophosphate metabolic process	6.62e-05	14	131	WBGENE00001685,WBGENE00001686,WBGENE00009531,WBGENE00010609,WBGENE00010957,WBGENE00010961,WBGENE00010967,WBGENE00011474,WBGENE00013597,WBGENE00016392,WBGENE00016509,WBGENE00019001,WBGENE00020190,WBGENE00022199
GO:0019363	pyridine nucleotide biosynthetic process	6.62e-05	8	35	WBGENE00001685,WBGENE00001686,WBGENE00011474,WBGENE00013597,WBGENE00015802,WBGENE00019001,WBGENE00022199,WBGENE00185014
GO:0019359	nicotinamide nucleotide biosynthetic process	6.62e-05	8	35	WBGENE00001685,WBGENE00001686,WBGENE00011474,WBGENE00013597,WBGENE00015802,WBGENE00019001,WBGENE00022199,WBGENE00185014
GO:0009126	purine nucleoside monophosphate metabolic process	8.68e-05	13	118	WBGENE00001685,WBGENE00001686,WBGENE00009531,WBGENE00010957,WBGENE00010961,WBGENE00010967,WBGENE00011474,WBGENE00013597,WBGENE00016392,WBGENE00016509,WBGENE00019001,WBGENE00020190,WBGENE00022199
GO:0009167	purine ribonucleoside monophosphate metabolic process	8.68e-05	13	118	WBGENE00001685,WBGENE00001686,WBGENE00009531,WBGENE00010957,WBGENE00010961,WBGENE00010967,WBGENE00011474,WBGENE00013597,WBGENE00016392,WBGENE00016509,WBGENE00019001,WBGENE00020190,WBGENE00022199
GO:0072525	pyridine-containing compound biosynthetic process	9.52e-05	8	38	WBGENE00001685,WBGENE00001686,WBGENE00011474,WBGENE00013597,WBGENE00015802,WBGENE00019001,WBGENE00022199,WBGENE00185014
GO:0006165	nucleoside diphosphate phosphorylation	0.000114	7	28	WBGENE00001685,WBGENE00001686,WBGENE00009531,WBGENE00011474,WBGENE00013597,WBGENE00019001,WBGENE00022199
GO:0009166	nucleotide catabolic process	0.000114	8	40	WBGENE00001685,WBGENE00001686,WBGENE00010609,WBGENE00011474,WBGENE00013597,WBGENE00019001,WBGENE00022199,WBGENE00185014
GO:0000800	lateral element	0.000114	4	5	WBGENE00001862,WBGENE00002032,WBGENE00002033,WBGENE00002034
GO:0009161	ribonucleoside monophosphate metabolic process	0.000127	13	127	WBGENE00001685,WBGENE00001686,WBGENE00009531,WBGENE00010957,WBGENE00010961,WBGENE00010967,WBGENE00011474,WBGENE00013597,WBGENE00016392,WBGENE00016509,WBGENE00019001,WBGENE00020190,WBGENE00022199
GO:1901292	nucleoside phosphate catabolic process	0.000127	8	41	WBGENE00001685,WBGENE00001686,WBGENE00010609,WBGENE00011474,WBGENE00013597,WBGENE00019001,WBGENE00022199,WBGENE00185014
GO:0009132	nucleoside diphosphate metabolic process	0.000168	8	43	WBGENE00001685,WBGENE00001686,WBGENE00009531,WBGENE00011474,WBGENE00013597,WBGENE00019001,WBGENE00020190,WBGENE00022199
GO:0009141	nucleoside triphosphate metabolic process	0.000222	12	114	WBGENE00001685,WBGENE00001686,WBGENE00009531,WBGENE00010609,WBGENE00010957,WBGENE00010961,WBGENE00010967,WBGENE00011474,WBGENE00013597,WBGENE00016392,WBGENE00019001,WBGENE00022199
GO:0019362	pyridine nucleotide metabolic process	0.00029	8	47	WBGENE00001685,WBGENE00001686,WBGENE00011474,WBGENE00013597,WBGENE00015802,WBGENE00019001,WBGENE00022199,WBGENE00185014
GO:0046496	nicotinamide nucleotide metabolic process	0.00029	8	47	WBGENE00001685,WBGENE00001686,WBGENE00011474,WBGENE00013597,WBGENE00015802,WBGENE00019001,WBGENE00022199,WBGENE00185014
GO:0009135	purine nucleoside diphosphate metabolic process	0.000297	7	34	WBGENE00001685,WBGENE00001686,WBGENE00011474,WBGENE00013597,WBGENE00019001,WBGENE00020190,WBGENE00022199
GO:0009179	purine ribonucleoside diphosphate metabolic process	0.000297	7	34	WBGENE00001685,WBGENE00001686,WBGENE00011474,WBGENE00013597,WBGENE00019001,WBGENE00020190,WBGENE00022199
GO:0046034	ATP metabolic process	0.000335	11	101	WBGENE00001685,WBGENE00001686,WBGENE00009531,WBGENE00010957,WBGENE00010961,WBGENE00010967,WBGENE00011474,WBGENE00013597,WBGENE00016392,WBGENE00019001,WBGENE00022199
GO:0009185	ribonucleoside diphosphate metabolic process	0.000409	7	36	WBGENE00001685,WBGENE00001686,WBGENE00011474,WBGENE00013597,WBGENE00019001,WBGENE00020190,WBGENE00022199
GO:0072524	pyridine-containing compound metabolic process	0.000453	8	52	WBGENE00001685,WBGENE00001686,WBGENE00011474,WBGENE00013597,WBGENE00015802,WBGENE00019001,WBGENE00022199,WBGENE00185014
GO:0009205	purine ribonucleoside triphosphate metabolic process	0.000453	11	107	WBGENE00001685,WBGENE00001686,WBGENE00009531,WBGENE00010957,WBGENE00010961,WBGENE00010967,WBGENE00011474,WBGENE00013597,WBGENE00016392,WBGENE00019001,WBGENE00022199
GO:0046939	nucleotide phosphorylation	0.000453	7	37	WBGENE00001685,WBGENE00001686,WBGENE00009531,WBGENE00011474,WBGENE00013597,WBGENE00019001,WBGENE00022199
GO:0006757	ATP generation from ADP	0.000453	6	25	WBGENE00001685,WBGENE00001686,WBGENE00011474,WBGENE00013597,WBGENE00019001,WBGENE00022199
GO:0042866	pyruvate biosynthetic process	0.000453	6	25	WBGENE00001685,WBGENE00001686,WBGENE00011474,WBGENE00013597,WBGENE00019001,WBGENE00022199
GO:0006096	glycolytic process	0.000453	6	25	WBGENE00001685,WBGENE00001686,WBGENE00011474,WBGENE00013597,WBGENE00019001,WBGENE00022199
GO:0009144	purine nucleoside triphosphate metabolic process	0.00048	11	108	WBGENE00001685,WBGENE00001686,WBGENE00009531,WBGENE00010957,WBGENE00010961,WBGENE00010967,WBGENE00011474,WBGENE00013597,WBGENE00016392,WBGENE00019001,WBGENE00022199
GO:0006950	response to stress	0.000502	40	1004	WBGENE00000845,WBGENE00000903,WBGENE00001836,WBGENE00001973,WBGENE00002005,WBGENE00002010,WBGENE00002188,WBGENE00002271,WBGENE00003091,WBGENE00003161,WBGENE00003960,WBGENE00003995,WBGENE00004050,WBGENE00004297,WBGENE00004809,WBGENE00004988,WBGENE00007153,WBGENE00007784,WBGENE00007867,WBGENE00007875,WBGENE00008486,WBGENE00008495,WBGENE00009393,WBGENE00009431,WBGENE00010123,WBGENE00010124,WBGENE000…
GO:0009199	ribonucleoside triphosphate metabolic process	0.000539	11	110	WBGENE00001685,WBGENE00001686,WBGENE00009531,WBGENE00010957,WBGENE00010961,WBGENE00010967,WBGENE00011474,WBGENE00013597,WBGENE00016392,WBGENE00019001,WBGENE00022199
GO:0006090	pyruvate metabolic process	0.000629	6	27	WBGENE00001685,WBGENE00001686,WBGENE00011474,WBGENE00013597,WBGENE00019001,WBGENE00022199
GO:0046434	organophosphate catabolic process	0.000646	8	56	WBGENE00001685,WBGENE00001686,WBGENE00010609,WBGENE00011474,WBGENE00013597,WBGENE00019001,WBGENE00022199,WBGENE00185014
GO:0046031	ADP metabolic process	0.000729	6	28	WBGENE00001685,WBGENE00001686,WBGENE00011474,WBGENE00013597,WBGENE00019001,WBGENE00022199
GO:0099086	synaptonemal structure	0.000729	5	17	WBGENE00001862,WBGENE00002032,WBGENE00002033,WBGENE00002034,WBGENE00006375
GO:0000795	synaptonemal complex	0.000729	5	17	WBGENE00001862,WBGENE00002032,WBGENE00002033,WBGENE00002034,WBGENE00006375
GO:0006733	oxidoreduction coenzyme metabolic process	0.000861	8	59	WBGENE00001685,WBGENE00001686,WBGENE00011474,WBGENE00013597,WBGENE00015802,WBGENE00019001,WBGENE00022199,WBGENE00185014
GO:0071855	neuropeptide receptor binding	0.000944	5	18	WBGENE00001448,WBGENE00001451,WBGENE00001457,WBGENE00001464,WBGENE00009562
GO:0009117	nucleotide metabolic process	0.000984	17	271	WBGENE00001685,WBGENE00001686,WBGENE00009531,WBGENE00010609,WBGENE00010957,WBGENE00010961,WBGENE00010967,WBGENE00011474,WBGENE00013597,WBGENE00015802,WBGENE00016392,WBGENE00016509,WBGENE00016844,WBGENE00019001,WBGENE00020190,WBGENE00022199,WBGENE00185014
GO:0006753	nucleoside phosphate metabolic process	0.00106	17	273	WBGENE00001685,WBGENE00001686,WBGENE00009531,WBGENE00010609,WBGENE00010957,WBGENE00010961,WBGENE00010967,WBGENE00011474,WBGENE00013597,WBGENE00015802,WBGENE00016392,WBGENE00016509,WBGENE00016844,WBGENE00019001,WBGENE00020190,WBGENE00022199,WBGENE00185014
GO:0009150	purine ribonucleotide metabolic process	0.00132	14	197	WBGENE00001685,WBGENE00001686,WBGENE00009531,WBGENE00010957,WBGENE00010961,WBGENE00010967,WBGENE00011474,WBGENE00013597,WBGENE00016392,WBGENE00016509,WBGENE00016844,WBGENE00019001,WBGENE00020190,WBGENE00022199
GO:0050829	defense response to Gram-negative bacterium	0.00133	10	104	WBGENE00000903,WBGENE00003091,WBGENE00003995,WBGENE00004809,WBGENE00004988,WBGENE00007875,WBGENE00009431,WBGENE00010124,WBGENE00015933,WBGENE00022642
GO:0016052	carbohydrate catabolic process	0.00133	7	47	WBGENE00001685,WBGENE00001686,WBGENE00011474,WBGENE00013597,WBGENE00016920,WBGENE00019001,WBGENE00022199
GO:0044281	small molecule metabolic process	0.00133	30	700	WBGENE00000963,WBGENE00001685,WBGENE00001686,WBGENE00002262,WBGENE00003815,WBGENE00007509,WBGENE00007536,WBGENE00009531,WBGENE00009636,WBGENE00010609,WBGENE00010957,WBGENE00010961,WBGENE00010967,WBGENE00011474,WBGENE00012148,WBGENE00013597,WBGENE00015802,WBGENE00016325,WBGENE00016392,WBGENE00016509,WBGENE00016844,WBGENE00016920,WBGENE00018701,WBGENE00018877,WBGENE00019001,WBGENE00020190,WBGENE000…
GO:0098589	membrane region	0.00133	9	83	WBGENE00002267,WBGENE00003957,WBGENE00003959,WBGENE00006061,WBGENE00009431,WBGENE00015933,WBGENE00018823,WBGENE00021518,WBGENE00022645
GO:0098857	membrane microdomain	0.00133	9	83	WBGENE00002267,WBGENE00003957,WBGENE00003959,WBGENE00006061,WBGENE00009431,WBGENE00015933,WBGENE00018823,WBGENE00021518,WBGENE00022645
GO:0045121	membrane raft	0.00133	9	83	WBGENE00002267,WBGENE00003957,WBGENE00003959,WBGENE00006061,WBGENE00009431,WBGENE00015933,WBGENE00018823,WBGENE00021518,WBGENE00022645
GO:0006163	purine nucleotide metabolic process	0.00135	14	200	WBGENE00001685,WBGENE00001686,WBGENE00009531,WBGENE00010957,WBGENE00010961,WBGENE00010967,WBGENE00011474,WBGENE00013597,WBGENE00016392,WBGENE00016509,WBGENE00016844,WBGENE00019001,WBGENE00020190,WBGENE00022199
GO:0034404	nucleobase-containing small molecule biosynthetic process	0.00152	8	66	WBGENE00001685,WBGENE00001686,WBGENE00010609,WBGENE00011474,WBGENE00013597,WBGENE00019001,WBGENE00022199,WBGENE00185014
GO:0006091	generation of precursor metabolites and energy	0.00163	11	130	WBGENE00001685,WBGENE00001686,WBGENE00010957,WBGENE00010961,WBGENE00010967,WBGENE00011474,WBGENE00013597,WBGENE00016392,WBGENE00016844,WBGENE00019001,WBGENE00022199
GO:0030246	carbohydrate binding	0.00163	18	317	WBGENE00002267,WBGENE00002271,WBGENE00002273,WBGENE00007153,WBGENE00007565,WBGENE00009393,WBGENE00009394,WBGENE00011852,WBGENE00012251,WBGENE00012253,WBGENE00013013,WBGENE00015915,WBGENE00016577,WBGENE00018877,WBGENE00019914,WBGENE00021583,WBGENE00021872,WBGENE00044332
GO:0019318	hexose metabolic process	0.00188	6	35	WBGENE00001685,WBGENE00001686,WBGENE00013597,WBGENE00018877,WBGENE00019001,WBGENE00021043
GO:0009259	ribonucleotide metabolic process	0.00188	14	208	WBGENE00001685,WBGENE00001686,WBGENE00009531,WBGENE00010957,WBGENE00010961,WBGENE00010967,WBGENE00011474,WBGENE00013597,WBGENE00016392,WBGENE00016509,WBGENE00016844,WBGENE00019001,WBGENE00020190,WBGENE00022199
GO:0006006	glucose metabolic process	0.00194	5	22	WBGENE00001685,WBGENE00001686,WBGENE00013597,WBGENE00019001,WBGENE00021043
GO:0055086	nucleobase-containing small molecule metabolic process	0.00194	18	323	WBGENE00000963,WBGENE00001685,WBGENE00001686,WBGENE00009531,WBGENE00010609,WBGENE00010957,WBGENE00010961,WBGENE00010967,WBGENE00011474,WBGENE00013597,WBGENE00015802,WBGENE00016392,WBGENE00016509,WBGENE00016844,WBGENE00019001,WBGENE00020190,WBGENE00022199,WBGENE00185014
GO:0010457	centriole-centriole cohesion	0.0024	3	5	WBGENE00001862,WBGENE00002032,WBGENE00002033
GO:0019693	ribose phosphate metabolic process	0.0024	14	214	WBGENE00001685,WBGENE00001686,WBGENE00009531,WBGENE00010957,WBGENE00010961,WBGENE00010967,WBGENE00011474,WBGENE00013597,WBGENE00016392,WBGENE00016509,WBGENE00016844,WBGENE00019001,WBGENE00020190,WBGENE00022199
GO:0072521	purine-containing compound metabolic process	0.0024	14	215	WBGENE00001685,WBGENE00001686,WBGENE00009531,WBGENE00010957,WBGENE00010961,WBGENE00010967,WBGENE00011474,WBGENE00013597,WBGENE00016392,WBGENE00016509,WBGENE00016844,WBGENE00019001,WBGENE00020190,WBGENE00022199
GO:0030997	regulation of centriole-centriole cohesion	0.0024	3	5	WBGENE00001862,WBGENE00002032,WBGENE00002033
GO:0070192	chromosome organization involved in meiotic cell cycle	0.0024	6	37	WBGENE00000868,WBGENE00001862,WBGENE00002034,WBGENE00004297,WBGENE00006375,WBGENE00021560
GO:0000794	condensed nuclear chromosome	0.00247	7	54	WBGENE00001862,WBGENE00002032,WBGENE00002033,WBGENE00002034,WBGENE00003161,WBGENE00004297,WBGENE00006375
GO:0051704	multi-organism process	0.0025	23	492	WBGENE00000868,WBGENE00000903,WBGENE00000935,WBGENE00001172,WBGENE00001451,WBGENE00001464,WBGENE00001483,WBGENE00001598,WBGENE00002271,WBGENE00003091,WBGENE00003130,WBGENE00003406,WBGENE00003992,WBGENE00003995,WBGENE00004178,WBGENE00004809,WBGENE00004988,WBGENE00007875,WBGENE00008968,WBGENE00009431,WBGENE00010124,WBGENE00015933,WBGENE00022642
GO:0005996	monosaccharide metabolic process	0.00299	6	39	WBGENE00001685,WBGENE00001686,WBGENE00013597,WBGENE00018877,WBGENE00019001,WBGENE00021043
GO:0009124	nucleoside monophosphate biosynthetic process	0.00354	8	77	WBGENE00001685,WBGENE00001686,WBGENE00010609,WBGENE00011474,WBGENE00013597,WBGENE00016509,WBGENE00019001,WBGENE00022199
GO:0005576	extracellular region	0.00354	24	539	WBGENE00000219,WBGENE00000903,WBGENE00000920,WBGENE00001172,WBGENE00001448,WBGENE00001451,WBGENE00001457,WBGENE00001459,WBGENE00001462,WBGENE00001464,WBGENE00005644,WBGENE00006845,WBGENE00006886,WBGENE00008861,WBGENE00009562,WBGENE00009958,WBGENE00010541,WBGENE00012251,WBGENE00013884,WBGENE00015354,WBGENE00016114,WBGENE00017671,WBGENE00020886,WBGENE00022144
GO:0009142	nucleoside triphosphate biosynthetic process	0.00452	7	60	WBGENE00001685,WBGENE00001686,WBGENE00009531,WBGENE00011474,WBGENE00013597,WBGENE00019001,WBGENE00022199
GO:0044270	cellular nitrogen compound catabolic process	0.00514	12	178	WBGENE00000935,WBGENE00000963,WBGENE00001685,WBGENE00001686,WBGENE00010609,WBGENE00011474,WBGENE00012496,WBGENE00013597,WBGENE00015802,WBGENE00019001,WBGENE00022199,WBGENE00185014
GO:0042742	defense response to bacterium	0.00525	11	153	WBGENE00000903,WBGENE00002271,WBGENE00003091,WBGENE00003995,WBGENE00004809,WBGENE00004988,WBGENE00007875,WBGENE00009431,WBGENE00010124,WBGENE00015933,WBGENE00022642
GO:0046700	heterocycle catabolic process	0.00525	12	179	WBGENE00000935,WBGENE00000963,WBGENE00001685,WBGENE00001686,WBGENE00010609,WBGENE00011474,WBGENE00012496,WBGENE00013597,WBGENE00015802,WBGENE00019001,WBGENE00022199,WBGENE00185014
GO:0009108	coenzyme biosynthetic process	0.00525	8	82	WBGENE00001685,WBGENE00001686,WBGENE00011474,WBGENE00013597,WBGENE00015802,WBGENE00019001,WBGENE00022199,WBGENE00185014
GO:0009617	response to bacterium	0.00548	11	154	WBGENE00000903,WBGENE00002271,WBGENE00003091,WBGENE00003995,WBGENE00004809,WBGENE00004988,WBGENE00007875,WBGENE00009431,WBGENE00010124,WBGENE00015933,WBGENE00022642
GO:0048521	negative regulation of behavior	0.00589	4	16	WBGENE00001172,WBGENE00001451,WBGENE00001459,WBGENE00003739
GO:0009127	purine nucleoside monophosphate biosynthetic process	0.0061	7	64	WBGENE00001685,WBGENE00001686,WBGENE00011474,WBGENE00013597,WBGENE00016509,WBGENE00019001,WBGENE00022199
GO:0009168	purine ribonucleoside monophosphate biosynthetic process	0.0061	7	64	WBGENE00001685,WBGENE00001686,WBGENE00011474,WBGENE00013597,WBGENE00016509,WBGENE00019001,WBGENE00022199
GO:1901361	organic cyclic compound catabolic process	0.00627	12	184	WBGENE00000935,WBGENE00000963,WBGENE00001685,WBGENE00001686,WBGENE00010609,WBGENE00011474,WBGENE00012496,WBGENE00013597,WBGENE00015802,WBGENE00019001,WBGENE00022199,WBGENE00185014
GO:1901293	nucleoside phosphate biosynthetic process	0.00716	11	160	WBGENE00001685,WBGENE00001686,WBGENE00009531,WBGENE00010609,WBGENE00011474,WBGENE00013597,WBGENE00015802,WBGENE00016509,WBGENE00019001,WBGENE00022199,WBGENE00185014
GO:0008150	biological_process	0.00788	210	9581	WBGENE00000006,WBGENE00000219,WBGENE00000378,WBGENE00000411,WBGENE00000473,WBGENE00000474,WBGENE00000539,WBGENE00000822,WBGENE00000845,WBGENE00000868,WBGENE00000903,WBGENE00000920,WBGENE00000935,WBGENE00000963,WBGENE00001119,WBGENE00001132,WBGENE00001172,WBGENE00001225,WBGENE00001448,WBGENE00001451,WBGENE00001457,WBGENE00001459,WBGENE00001462,WBGENE00001464,WBGENE00001483,WBGENE00001598,WBGENE000…
GO:0000246	delta24(24-1) sterol reductase activity	0.00991	2	2	WBGENE00012407,WBGENE00018718
GO:0008174	mRNA methyltransferase activity	0.00991	2	2	WBGENE00006447,WBGENE00013160
GO:0050795	regulation of behavior	0.0113	10	143	WBGENE00000539,WBGENE00000845,WBGENE00000903,WBGENE00001172,WBGENE00001451,WBGENE00001459,WBGENE00003171,WBGENE00003370,WBGENE00003739,WBGENE00015354
GO:0051188	cofactor biosynthetic process	0.0114	8	94	WBGENE00001685,WBGENE00001686,WBGENE00011474,WBGENE00013597,WBGENE00015802,WBGENE00019001,WBGENE00022199,WBGENE00185014
GO:0006754	ATP biosynthetic process	0.0116	6	52	WBGENE00001685,WBGENE00001686,WBGENE00011474,WBGENE00013597,WBGENE00019001,WBGENE00022199
GO:0005615	extracellular space	0.0116	13	228	WBGENE00000219,WBGENE00000903,WBGENE00000920,WBGENE00001448,WBGENE00001451,WBGENE00001457,WBGENE00001464,WBGENE00005644,WBGENE00006845,WBGENE00008861,WBGENE00009562,WBGENE00010541,WBGENE00020886
GO:0098542	defense response to other organism	0.0121	11	172	WBGENE00000903,WBGENE00002271,WBGENE00003091,WBGENE00003995,WBGENE00004809,WBGENE00004988,WBGENE00007875,WBGENE00009431,WBGENE00010124,WBGENE00015933,WBGENE00022642
GO:0009156	ribonucleoside monophosphate biosynthetic process	0.0121	7	73	WBGENE00001685,WBGENE00001686,WBGENE00011474,WBGENE00013597,WBGENE00016509,WBGENE00019001,WBGENE00022199
GO:0009607	response to biotic stimulus	0.0123	11	174	WBGENE00000903,WBGENE00002271,WBGENE00003091,WBGENE00003995,WBGENE00004809,WBGENE00004988,WBGENE00007875,WBGENE00009431,WBGENE00010124,WBGENE00015933,WBGENE00022642
GO:0043207	response to external biotic stimulus	0.0123	11	174	WBGENE00000903,WBGENE00002271,WBGENE00003091,WBGENE00003995,WBGENE00004809,WBGENE00004988,WBGENE00007875,WBGENE00009431,WBGENE00010124,WBGENE00015933,WBGENE00022642
GO:0051707	response to other organism	0.0123	11	174	WBGENE00000903,WBGENE00002271,WBGENE00003091,WBGENE00003995,WBGENE00004809,WBGENE00004988,WBGENE00007875,WBGENE00009431,WBGENE00010124,WBGENE00015933,WBGENE00022642
GO:0017144	drug metabolic process	0.0123	14	261	WBGENE00001685,WBGENE00001686,WBGENE00009531,WBGENE00009636,WBGENE00010957,WBGENE00010961,WBGENE00010967,WBGENE00011474,WBGENE00013597,WBGENE00016392,WBGENE00016509,WBGENE00016844,WBGENE00019001,WBGENE00022199
GO:0006732	coenzyme metabolic process	0.0123	9	121	WBGENE00001685,WBGENE00001686,WBGENE00011474,WBGENE00013597,WBGENE00015802,WBGENE00016844,WBGENE00019001,WBGENE00022199,WBGENE00185014
GO:0046605	regulation of centrosome cycle	0.0123	4	20	WBGENE00001862,WBGENE00002032,WBGENE00002033,WBGENE00004808
GO:0007098	centrosome cycle	0.0133	5	36	WBGENE00000868,WBGENE00001862,WBGENE00002032,WBGENE00002033,WBGENE00004808
GO:0009145	purine nucleoside triphosphate biosynthetic process	0.0139	6	55	WBGENE00001685,WBGENE00001686,WBGENE00011474,WBGENE00013597,WBGENE00019001,WBGENE00022199
GO:0009206	purine ribonucleoside triphosphate biosynthetic process	0.0139	6	55	WBGENE00001685,WBGENE00001686,WBGENE00011474,WBGENE00013597,WBGENE00019001,WBGENE00022199
GO:0001664	G-protein coupled receptor binding	0.0152	6	56	WBGENE00001448,WBGENE00001451,WBGENE00001457,WBGENE00001464,WBGENE00009562,WBGENE00021268
GO:0019752	carboxylic acid metabolic process	0.0154	16	333	WBGENE00001685,WBGENE00001686,WBGENE00002262,WBGENE00003815,WBGENE00007509,WBGENE00009636,WBGENE00011474,WBGENE00013597,WBGENE00015802,WBGENE00016325,WBGENE00016392,WBGENE00016844,WBGENE00018701,WBGENE00019001,WBGENE00020215,WBGENE00022199
GO:0044283	small molecule biosynthetic process	0.0161	12	210	WBGENE00001685,WBGENE00001686,WBGENE00009636,WBGENE00010609,WBGENE00011474,WBGENE00012148,WBGENE00013597,WBGENE00019001,WBGENE00020215,WBGENE00021043,WBGENE00022199,WBGENE00185014
GO:0019439	aromatic compound catabolic process	0.0167	11	182	WBGENE00000935,WBGENE00001685,WBGENE00001686,WBGENE00010609,WBGENE00011474,WBGENE00012496,WBGENE00013597,WBGENE00015802,WBGENE00019001,WBGENE00022199,WBGENE00185014
GO:0007631	feeding behavior	0.0168	7	79	WBGENE00000903,WBGENE00001132,WBGENE00001172,WBGENE00001459,WBGENE00001464,WBGENE00003370,WBGENE00003739
GO:0009201	ribonucleoside triphosphate biosynthetic process	0.0175	6	58	WBGENE00001685,WBGENE00001686,WBGENE00011474,WBGENE00013597,WBGENE00019001,WBGENE00022199
GO:0009605	response to external stimulus	0.0177	19	441	WBGENE00000845,WBGENE00000903,WBGENE00001119,WBGENE00001172,WBGENE00001836,WBGENE00002271,WBGENE00003091,WBGENE00003171,WBGENE00003739,WBGENE00003995,WBGENE00004809,WBGENE00004988,WBGENE00007875,WBGENE00009431,WBGENE00009958,WBGENE00010124,WBGENE00015354,WBGENE00015933,WBGENE00022642
GO:0044057	regulation of system process	0.0177	7	80	WBGENE00001172,WBGENE00001459,WBGENE00003171,WBGENE00003369,WBGENE00003370,WBGENE00011392,WBGENE00015354
GO:0019637	organophosphate metabolic process	0.0188	18	409	WBGENE00001685,WBGENE00001686,WBGENE00009531,WBGENE00010609,WBGENE00010957,WBGENE00010961,WBGENE00010967,WBGENE00011474,WBGENE00012148,WBGENE00013597,WBGENE00015802,WBGENE00016392,WBGENE00016509,WBGENE00016844,WBGENE00019001,WBGENE00020190,WBGENE00022199,WBGENE00185014
GO:0009165	nucleotide biosynthetic process	0.0191	10	158	WBGENE00001685,WBGENE00001686,WBGENE00010609,WBGENE00011474,WBGENE00013597,WBGENE00015802,WBGENE00016509,WBGENE00019001,WBGENE00022199,WBGENE00185014
GO:0031981	nuclear lumen	0.0211	22	556	WBGENE00001483,WBGENE00001598,WBGENE00001836,WBGENE00001862,WBGENE00002032,WBGENE00002033,WBGENE00002034,WBGENE00003036,WBGENE00003161,WBGENE00003406,WBGENE00003992,WBGENE00004297,WBGENE00006375,WBGENE00006394,WBGENE00007111,WBGENE00007784,WBGENE00011474,WBGENE00013214,WBGENE00014153,WBGENE00018991,WBGENE00019678,WBGENE00021560
GO:0034655	nucleobase-containing compound catabolic process	0.0226	10	162	WBGENE00000935,WBGENE00001685,WBGENE00001686,WBGENE00010609,WBGENE00011474,WBGENE00012496,WBGENE00013597,WBGENE00019001,WBGENE00022199,WBGENE00185014
GO:0031023	microtubule organizing center organization	0.0234	5	42	WBGENE00000868,WBGENE00001862,WBGENE00002032,WBGENE00002033,WBGENE00004808
GO:0043436	oxoacid metabolic process	0.0234	16	350	WBGENE00001685,WBGENE00001686,WBGENE00002262,WBGENE00003815,WBGENE00007509,WBGENE00009636,WBGENE00011474,WBGENE00013597,WBGENE00015802,WBGENE00016325,WBGENE00016392,WBGENE00016844,WBGENE00018701,WBGENE00019001,WBGENE00020215,WBGENE00022199
GO:0006082	organic acid metabolic process	0.0237	16	351	WBGENE00001685,WBGENE00001686,WBGENE00002262,WBGENE00003815,WBGENE00007509,WBGENE00009636,WBGENE00011474,WBGENE00013597,WBGENE00015802,WBGENE00016325,WBGENE00016392,WBGENE00016844,WBGENE00018701,WBGENE00019001,WBGENE00020215,WBGENE00022199
GO:0045495	pole plasm	0.0242	6	63	WBGENE00001598,WBGENE00003992,WBGENE00003994,WBGENE00004178,WBGENE00011061,WBGENE00022034
GO:0060293	germ plasm	0.0242	6	63	WBGENE00001598,WBGENE00003992,WBGENE00003994,WBGENE00004178,WBGENE00011061,WBGENE00022034
GO:0043186	P granule	0.0242	6	63	WBGENE00001598,WBGENE00003992,WBGENE00003994,WBGENE00004178,WBGENE00011061,WBGENE00022034
GO:0008239	dipeptidyl-peptidase activity	0.0256	3	12	WBGENE00003957,WBGENE00003959,WBGENE00017592
GO:0044421	extracellular region part	0.0362	13	267	WBGENE00000219,WBGENE00000903,WBGENE00000920,WBGENE00001448,WBGENE00001451,WBGENE00001457,WBGENE00001464,WBGENE00005644,WBGENE00006845,WBGENE00008861,WBGENE00009562,WBGENE00010541,WBGENE00020886
GO:0042755	eating behavior	0.0379	6	69	WBGENE00000903,WBGENE00001132,WBGENE00001172,WBGENE00001459,WBGENE00003370,WBGENE00003739
GO:0000270	peptidoglycan metabolic process	0.0385	2	4	WBGENE00003091,WBGENE00003095
GO:0009253	peptidoglycan catabolic process	0.0385	2	4	WBGENE00003091,WBGENE00003095
GO:0006370	7-methylguanosine mRNA capping	0.0385	2	4	WBGENE00006447,WBGENE00013160
GO:0043891	glyceraldehyde-3-phosphate dehydrogenase (NAD(P)+) (phosphorylating) activity	0.0385	2	4	WBGENE00001685,WBGENE00001686
GO:0004365	glyceraldehyde-3-phosphate dehydrogenase (NAD+) (phosphorylating) activity	0.0385	2	4	WBGENE00001685,WBGENE00001686
GO:0032787	monocarboxylic acid metabolic process	0.0386	9	148	WBGENE00001685,WBGENE00001686,WBGENE00011474,WBGENE00013597,WBGENE00015802,WBGENE00016325,WBGENE00018701,WBGENE00019001,WBGENE00022199
GO:0000228	nuclear chromosome	0.0432	10	180	WBGENE00001862,WBGENE00002032,WBGENE00002033,WBGENE00002034,WBGENE00003161,WBGENE00004297,WBGENE00006375,WBGENE00007784,WBGENE00011474,WBGENE00021560
GO:0090407	organophosphate biosynthetic process	0.0442	12	243	WBGENE00001685,WBGENE00001686,WBGENE00009531,WBGENE00010609,WBGENE00011474,WBGENE00012148,WBGENE00013597,WBGENE00015802,WBGENE00016509,WBGENE00019001,WBGENE00022199,WBGENE00185014
GO:0070013	intracellular organelle lumen	0.0495	25	719	WBGENE00001483,WBGENE00001598,WBGENE00001836,WBGENE00001862,WBGENE00002032,WBGENE00002033,WBGENE00002034,WBGENE00003036,WBGENE00003161,WBGENE00003406,WBGENE00003992,WBGENE00004297,WBGENE00006375,WBGENE00006394,WBGENE00007111,WBGENE00007784,WBGENE00007927,WBGENE00010015,WBGENE00011474,WBGENE00013214,WBGENE00014153,WBGENE00018991,WBGENE00019678,WBGENE00021560,WBGENE00044083
Up in IL-17 signaling mutants
Term ID	description	adjusted p-value	count in selected genes	count in all genes	genes with annotation
GO:0045735	nutrient reservoir activity	2.13e-07	6	6	WBGENE00006925,WBGENE00006926,WBGENE00006927,WBGENE00006928,WBGENE00006929,WBGENE00006930
GO:0006869	lipid transport	9.34e-05	12	77	WBGENE00000019,WBGENE00000023,WBGENE00002263,WBGENE00004061,WBGENE00006925,WBGENE00006926,WBGENE00006927,WBGENE00006928,WBGENE00006929,WBGENE00006930,WBGENE00012930,WBGENE00013739
GO:0010876	lipid localization	0.000998	13	117	WBGENE00000019,WBGENE00000023,WBGENE00002263,WBGENE00003858,WBGENE00004061,WBGENE00006925,WBGENE00006926,WBGENE00006927,WBGENE00006928,WBGENE00006929,WBGENE00006930,WBGENE00012930,WBGENE00013739
GO:0005515	protein binding	0.000998	114	3589	WBGENE00000100,WBGENE00000102,WBGENE00000103,WBGENE00000231,WBGENE00000366,WBGENE00000535,WBGENE00000776,WBGENE00000872,WBGENE00000901,WBGENE00001215,WBGENE00001328,WBGENE00001745,WBGENE00001752,WBGENE00002069,WBGENE00002173,WBGENE00002175,WBGENE00002186,WBGENE00002207,WBGENE00002981,WBGENE00002996,WBGENE00003242,WBGENE00003400,WBGENE00003515,WBGENE00003559,WBGENE00003738,WBGENE00003858,WBGENE000…
GO:0042578	phosphoric ester hydrolase activity	0.00125	20	280	WBGENE00000211,WBGENE00000212,WBGENE00003858,WBGENE00006603,WBGENE00008801,WBGENE00009948,WBGENE00010072,WBGENE00011146,WBGENE00011918,WBGENE00012679,WBGENE00013771,WBGENE00014158,WBGENE00019169,WBGENE00019586,WBGENE00019997,WBGENE00020117,WBGENE00021007,WBGENE00021678,WBGENE00022090,WBGENE00022389
GO:0140096	catalytic activity, acting on a protein	0.00128	56	1400	WBGENE00000102,WBGENE00000103,WBGENE00000776,WBGENE00002186,WBGENE00002207,WBGENE00003242,WBGENE00003400,WBGENE00003858,WBGENE00003919,WBGENE00003956,WBGENE00004774,WBGENE00006493,WBGENE00006786,WBGENE00007139,WBGENE00007977,WBGENE00008266,WBGENE00008439,WBGENE00009948,WBGENE00010070,WBGENE00010072,WBGENE00010366,WBGENE00010427,WBGENE00010923,WBGENE00011304,WBGENE00011729,WBGENE00011803,WBGENE000…
GO:0005604	basement membrane	0.0017	6	22	WBGENE00001263,WBGENE00001328,WBGENE00002280,WBGENE00003242,WBGENE00003738,WBGENE00016913
GO:0031463	Cul3-RING ubiquitin ligase complex	0.0018	5	14	WBGENE00002186,WBGENE00006493,WBGENE00008266,WBGENE00018563,WBGENE00020030
GO:0005319	lipid transporter activity	0.0018	7	35	WBGENE00006925,WBGENE00006926,WBGENE00006927,WBGENE00006928,WBGENE00006929,WBGENE00006930,WBGENE00013739
GO:0005201	extracellular matrix structural constituent	0.0018	4	7	WBGENE00001263,WBGENE00001328,WBGENE00002280,WBGENE00003738
GO:0010259	multicellular organism aging	0.00249	17	235	WBGENE00000102,WBGENE00000103,WBGENE00000901,WBGENE00001564,WBGENE00003919,WBGENE00004751,WBGENE00006786,WBGENE00010923,WBGENE00011146,WBGENE00011304,WBGENE00012730,WBGENE00016670,WBGENE00016879,WBGENE00017482,WBGENE00019869,WBGENE00020142,WBGENE00021209
GO:0008340	determination of adult lifespan	0.00249	17	235	WBGENE00000102,WBGENE00000103,WBGENE00000901,WBGENE00001564,WBGENE00003919,WBGENE00004751,WBGENE00006786,WBGENE00010923,WBGENE00011146,WBGENE00011304,WBGENE00012730,WBGENE00016670,WBGENE00016879,WBGENE00017482,WBGENE00019869,WBGENE00020142,WBGENE00021209
GO:0007568	aging	0.00252	17	238	WBGENE00000102,WBGENE00000103,WBGENE00000901,WBGENE00001564,WBGENE00003919,WBGENE00004751,WBGENE00006786,WBGENE00010923,WBGENE00011146,WBGENE00011304,WBGENE00012730,WBGENE00016670,WBGENE00016879,WBGENE00017482,WBGENE00019869,WBGENE00020142,WBGENE00021209
GO:0005576	extracellular region	0.00252	28	539	WBGENE00000211,WBGENE00000212,WBGENE00000535,WBGENE00000776,WBGENE00001263,WBGENE00001328,WBGENE00002263,WBGENE00002280,WBGENE00003242,WBGENE00003738,WBGENE00006925,WBGENE00006926,WBGENE00006927,WBGENE00006928,WBGENE00006929,WBGENE00006930,WBGENE00006979,WBGENE00007764,WBGENE00007950,WBGENE00008644,WBGENE00008874,WBGENE00009213,WBGENE00009215,WBGENE00010945,WBGENE00012747,WBGENE00016670,WBGENE000…
GO:0035335	peptidyl-tyrosine dephosphorylation	0.00389	11	113	WBGENE00010072,WBGENE00011918,WBGENE00012679,WBGENE00013771,WBGENE00019169,WBGENE00019586,WBGENE00019997,WBGENE00020117,WBGENE00021007,WBGENE00021678,WBGENE00022090
GO:0003674	molecular_function	0.00389	260	10685	WBGENE00000019,WBGENE00000023,WBGENE00000100,WBGENE00000102,WBGENE00000103,WBGENE00000113,WBGENE00000211,WBGENE00000212,WBGENE00000231,WBGENE00000366,WBGENE00000535,WBGENE00000647,WBGENE00000776,WBGENE00000799,WBGENE00000872,WBGENE00000901,WBGENE00000966,WBGENE00001215,WBGENE00001263,WBGENE00001328,WBGENE00001390,WBGENE00001439,WBGENE00001480,WBGENE00001562,WBGENE00001564,WBGENE00001604,WBGENE000…
GO:0016788	hydrolase activity, acting on ester bonds	0.00389	27	528	WBGENE00000211,WBGENE00000212,WBGENE00000799,WBGENE00003828,WBGENE00003858,WBGENE00006603,WBGENE00008801,WBGENE00009773,WBGENE00009948,WBGENE00010072,WBGENE00010915,WBGENE00011146,WBGENE00011918,WBGENE00012679,WBGENE00012730,WBGENE00013771,WBGENE00014158,WBGENE00015484,WBGENE00019169,WBGENE00019586,WBGENE00019997,WBGENE00020117,WBGENE00021007,WBGENE00021678,WBGENE00022090,WBGENE00022389,WBGENE000…
GO:0004721	phosphoprotein phosphatase activity	0.00389	14	179	WBGENE00003858,WBGENE00009948,WBGENE00010072,WBGENE00011918,WBGENE00012679,WBGENE00013771,WBGENE00014158,WBGENE00019169,WBGENE00019586,WBGENE00019997,WBGENE00020117,WBGENE00021007,WBGENE00021678,WBGENE00022090
GO:0004725	protein tyrosine phosphatase activity	0.00389	11	112	WBGENE00010072,WBGENE00011918,WBGENE00012679,WBGENE00013771,WBGENE00019169,WBGENE00019586,WBGENE00019997,WBGENE00020117,WBGENE00021007,WBGENE00021678,WBGENE00022090
GO:0016791	phosphatase activity	0.00722	16	240	WBGENE00003858,WBGENE00006603,WBGENE00008801,WBGENE00009948,WBGENE00010072,WBGENE00011918,WBGENE00012679,WBGENE00013771,WBGENE00014158,WBGENE00019169,WBGENE00019586,WBGENE00019997,WBGENE00020117,WBGENE00021007,WBGENE00021678,WBGENE00022090
GO:0006470	protein dephosphorylation	0.00758	14	192	WBGENE00003858,WBGENE00009948,WBGENE00010072,WBGENE00011918,WBGENE00012679,WBGENE00013771,WBGENE00014158,WBGENE00019169,WBGENE00019586,WBGENE00019997,WBGENE00020117,WBGENE00021007,WBGENE00021678,WBGENE00022090
GO:0006952	defense response	0.0107	22	419	WBGENE00000102,WBGENE00000103,WBGENE00000558,WBGENE00002069,WBGENE00002207,WBGENE00002981,WBGENE00003400,WBGENE00004774,WBGENE00005003,WBGENE00008239,WBGENE00008634,WBGENE00009213,WBGENE00009215,WBGENE00009226,WBGENE00016670,WBGENE00017582,WBGENE00020003,WBGENE00020659,WBGENE00021581,WBGENE00021582,WBGENE00022261,WBGENE00044457
GO:0062023	collagen-containing extracellular matrix	0.0107	6	36	WBGENE00001263,WBGENE00001328,WBGENE00002280,WBGENE00003242,WBGENE00003738,WBGENE00016913
GO:0016311	dephosphorylation	0.0118	16	255	WBGENE00003858,WBGENE00006603,WBGENE00008801,WBGENE00009948,WBGENE00010072,WBGENE00011918,WBGENE00012679,WBGENE00013771,WBGENE00014158,WBGENE00019169,WBGENE00019586,WBGENE00019997,WBGENE00020117,WBGENE00021007,WBGENE00021678,WBGENE00022090
GO:0003824	catalytic activity	0.0118	122	4266	WBGENE00000019,WBGENE00000023,WBGENE00000102,WBGENE00000103,WBGENE00000113,WBGENE00000211,WBGENE00000212,WBGENE00000366,WBGENE00000776,WBGENE00000799,WBGENE00000966,WBGENE00001480,WBGENE00001564,WBGENE00001604,WBGENE00001644,WBGENE00001745,WBGENE00001752,WBGENE00002186,WBGENE00002207,WBGENE00003242,WBGENE00003400,WBGENE00003409,WBGENE00003515,WBGENE00003828,WBGENE00003858,WBGENE00003919,WBGENE000…
GO:0003779	actin binding	0.0127	9	91	WBGENE00000872,WBGENE00003515,WBGENE00004075,WBGENE00004130,WBGENE00006771,WBGENE00006803,WBGENE00006876,WBGENE00009801,WBGENE00020957
GO:0033036	macromolecule localization	0.0161	30	690	WBGENE00000019,WBGENE00000023,WBGENE00000231,WBGENE00001215,WBGENE00001263,WBGENE00002175,WBGENE00002263,WBGENE00002996,WBGENE00003738,WBGENE00003858,WBGENE00003919,WBGENE00004061,WBGENE00006565,WBGENE00006771,WBGENE00006786,WBGENE00006925,WBGENE00006926,WBGENE00006927,WBGENE00006928,WBGENE00006929,WBGENE00006930,WBGENE00012930,WBGENE00013156,WBGENE00013739,WBGENE00018611,WBGENE00020706,WBGENE000…
GO:1901564	organonitrogen compound metabolic process	0.0161	85	2756	WBGENE00000102,WBGENE00000103,WBGENE00000113,WBGENE00000211,WBGENE00000212,WBGENE00000366,WBGENE00000535,WBGENE00000776,WBGENE00001215,WBGENE00001328,WBGENE00001604,WBGENE00001752,WBGENE00002186,WBGENE00002207,WBGENE00002263,WBGENE00003242,WBGENE00003400,WBGENE00003858,WBGENE00003919,WBGENE00003956,WBGENE00004774,WBGENE00004893,WBGENE00006493,WBGENE00006786,WBGENE00006862,WBGENE00006930,WBGENE000…
GO:0032502	developmental process	0.0187	61	1822	WBGENE00000100,WBGENE00000102,WBGENE00000103,WBGENE00000231,WBGENE00000366,WBGENE00000901,WBGENE00001263,WBGENE00001328,WBGENE00001439,WBGENE00001562,WBGENE00001564,WBGENE00001651,WBGENE00001745,WBGENE00002173,WBGENE00002175,WBGENE00002207,WBGENE00002280,WBGENE00002996,WBGENE00003242,WBGENE00003400,WBGENE00003678,WBGENE00003709,WBGENE00003738,WBGENE00003858,WBGENE00003919,WBGENE00004047,WBGENE000…
GO:0036211	protein modification process	0.0187	48	1334	WBGENE00000102,WBGENE00000103,WBGENE00000366,WBGENE00002186,WBGENE00002207,WBGENE00003400,WBGENE00003858,WBGENE00003919,WBGENE00004774,WBGENE00006493,WBGENE00006786,WBGENE00006930,WBGENE00007977,WBGENE00008266,WBGENE00009164,WBGENE00009948,WBGENE00010072,WBGENE00010366,WBGENE00010427,WBGENE00011304,WBGENE00011729,WBGENE00011918,WBGENE00012337,WBGENE00012679,WBGENE00013106,WBGENE00013771,WBGENE000…
GO:0006464	cellular protein modification process	0.0187	48	1334	WBGENE00000102,WBGENE00000103,WBGENE00000366,WBGENE00002186,WBGENE00002207,WBGENE00003400,WBGENE00003858,WBGENE00003919,WBGENE00004774,WBGENE00006493,WBGENE00006786,WBGENE00006930,WBGENE00007977,WBGENE00008266,WBGENE00009164,WBGENE00009948,WBGENE00010072,WBGENE00010366,WBGENE00010427,WBGENE00011304,WBGENE00011729,WBGENE00011918,WBGENE00012337,WBGENE00012679,WBGENE00013106,WBGENE00013771,WBGENE000…
GO:0016042	lipid catabolic process	0.0283	9	104	WBGENE00000211,WBGENE00000212,WBGENE00009773,WBGENE00009801,WBGENE00010915,WBGENE00014000,WBGENE00015484,WBGENE00015497,WBGENE00022233
GO:0060417	yolk	0.03	2	2	WBGENE00000776,WBGENE00006926
GO:0042718	yolk granule	0.03	2	2	WBGENE00000776,WBGENE00006926
GO:0001726	ruffle	0.03	2	2	WBGENE00004047,WBGENE00006771
GO:0019897	extrinsic component of plasma membrane	0.03	8	85	WBGENE00001745,WBGENE00001990,WBGENE00002175,WBGENE00002207,WBGENE00004774,WBGENE00020003,WBGENE00020659,WBGENE00021009
GO:0009056	catabolic process	0.0301	32	797	WBGENE00000113,WBGENE00000211,WBGENE00000212,WBGENE00000776,WBGENE00000799,WBGENE00001215,WBGENE00002981,WBGENE00003828,WBGENE00006786,WBGENE00007139,WBGENE00009164,WBGENE00009773,WBGENE00009801,WBGENE00010915,WBGENE00010923,WBGENE00010945,WBGENE00011146,WBGENE00011803,WBGENE00012115,WBGENE00012559,WBGENE00012730,WBGENE00012747,WBGENE00014000,WBGENE00015057,WBGENE00015484,WBGENE00015497,WBGENE000…
GO:0006684	sphingomyelin metabolic process	0.0305	3	8	WBGENE00000211,WBGENE00000212,WBGENE00004893
GO:0045087	innate immune response	0.0342	17	321	WBGENE00000102,WBGENE00000103,WBGENE00000558,WBGENE00002207,WBGENE00003400,WBGENE00004774,WBGENE00005003,WBGENE00008239,WBGENE00008634,WBGENE00009213,WBGENE00017582,WBGENE00020003,WBGENE00020659,WBGENE00021581,WBGENE00021582,WBGENE00022261,WBGENE00044457
GO:0006796	phosphate-containing compound metabolic process	0.0342	43	1200	WBGENE00000102,WBGENE00000103,WBGENE00000211,WBGENE00000212,WBGENE00002207,WBGENE00003400,WBGENE00003858,WBGENE00003919,WBGENE00004774,WBGENE00004893,WBGENE00006603,WBGENE00006786,WBGENE00006862,WBGENE00007977,WBGENE00008801,WBGENE00009948,WBGENE00010072,WBGENE00010366,WBGENE00010427,WBGENE00010915,WBGENE00011146,WBGENE00011304,WBGENE00011918,WBGENE00012337,WBGENE00012679,WBGENE00013557,WBGENE000…
GO:0008092	cytoskeletal protein binding	0.0386	12	186	WBGENE00000100,WBGENE00000872,WBGENE00002173,WBGENE00003515,WBGENE00004075,WBGENE00004130,WBGENE00006771,WBGENE00006803,WBGENE00006876,WBGENE00009306,WBGENE00009801,WBGENE00020957
GO:0006955	immune response	0.0395	17	328	WBGENE00000102,WBGENE00000103,WBGENE00000558,WBGENE00002207,WBGENE00003400,WBGENE00004774,WBGENE00005003,WBGENE00008239,WBGENE00008634,WBGENE00009213,WBGENE00017582,WBGENE00020003,WBGENE00020659,WBGENE00021581,WBGENE00021582,WBGENE00022261,WBGENE00044457
GO:0006793	phosphorus metabolic process	0.0395	43	1214	WBGENE00000102,WBGENE00000103,WBGENE00000211,WBGENE00000212,WBGENE00002207,WBGENE00003400,WBGENE00003858,WBGENE00003919,WBGENE00004774,WBGENE00004893,WBGENE00006603,WBGENE00006786,WBGENE00006862,WBGENE00007977,WBGENE00008801,WBGENE00009948,WBGENE00010072,WBGENE00010366,WBGENE00010427,WBGENE00010915,WBGENE00011146,WBGENE00011304,WBGENE00011918,WBGENE00012337,WBGENE00012679,WBGENE00013557,WBGENE000…
GO:0050793	regulation of developmental process	0.0395	23	515	WBGENE00000102,WBGENE00000103,WBGENE00000231,WBGENE00000366,WBGENE00000901,WBGENE00001562,WBGENE00001745,WBGENE00002996,WBGENE00003919,WBGENE00004047,WBGENE00004751,WBGENE00004774,WBGENE00006565,WBGENE00006786,WBGENE00006807,WBGENE00010366,WBGENE00011146,WBGENE00011729,WBGENE00011803,WBGENE00016513,WBGENE00016879,WBGENE00020142,WBGENE00022389
GO:0002376	immune system process	0.0406	17	330	WBGENE00000102,WBGENE00000103,WBGENE00000558,WBGENE00002207,WBGENE00003400,WBGENE00004774,WBGENE00005003,WBGENE00008239,WBGENE00008634,WBGENE00009213,WBGENE00017582,WBGENE00020003,WBGENE00020659,WBGENE00021581,WBGENE00021582,WBGENE00022261,WBGENE00044457

## Sheet: Supplementary Data 3d
Down in IL-17 signaling mutants
Term ID	description	adjusted p-value	count in selected genes	count in all genes	genes with annotation
KEGG:01100	Metabolic pathways	5.25e-05	34	832	WBGENE00000963,WBGENE00001685,WBGENE00001686,WBGENE00002262,WBGENE00006463,WBGENE00007509,WBGENE00008415,WBGENE00009192,WBGENE00009531,WBGENE00009636,WBGENE00010609,WBGENE00010957,WBGENE00010961,WBGENE00010967,WBGENE00011239,WBGENE00011474,WBGENE00012148,WBGENE00013597,WBGENE00015483,WBGENE00015802,WBGENE00015965,WBGENE00016392,WBGENE00016509,WBGENE00016844,WBGENE00018398,WBGENE00018701,WBGENE000…
KEGG:00010	Glycolysis / Gluconeogenesis	5.25e-05	8	42	WBGENE00001685,WBGENE00001686,WBGENE00002262,WBGENE00011474,WBGENE00013597,WBGENE00019001,WBGENE00021043,WBGENE00022199
KEGG:01200	Carbon metabolism	0.000879	10	110	WBGENE00001685,WBGENE00001686,WBGENE00008415,WBGENE00011474,WBGENE00013597,WBGENE00016392,WBGENE00016844,WBGENE00018701,WBGENE00019001,WBGENE00022199
KEGG:00640	Propanoate metabolism	0.00343	5	29	WBGENE00002262,WBGENE00008415,WBGENE00016325,WBGENE00016844,WBGENE00018701
KEGG:00100	Steroid biosynthesis	0.0309	2	4	WBGENE00018718,WBGENE00022642
KEGG:01230	Biosynthesis of amino acids	0.0326	6	74	WBGENE00001685,WBGENE00001686,WBGENE00007509,WBGENE00011474,WBGENE00019001,WBGENE00022199
Up in IL-17 signaling mutants
Term ID	description	adjusted p-value	count in selected genes	count in all genes	genes with annotation
KEGG:04140	Autophagy - animal	9.4e-05	10	87	WBGENE00000102,WBGENE00000103,WBGENE00000776,WBGENE00002173,WBGENE00003400,WBGENE00003919,WBGENE00006786,WBGENE00012559,WBGENE00020142,WBGENE00020706
KEGG:04068	FoxO signaling pathway	0.00193	7	60	WBGENE00000102,WBGENE00000103,WBGENE00000366,WBGENE00003919,WBGENE00004774,WBGENE00008439,WBGENE00020142
KEGG:04512	ECM-receptor interaction	0.00581	3	8	WBGENE00001328,WBGENE00002280,WBGENE00016913
KEGG:04142	Lysosome	0.021	7	100	WBGENE00000211,WBGENE00000212,WBGENE00000776,WBGENE00000799,WBGENE00003828,WBGENE00007904,WBGENE00010769
KEGG:04933	AGE-RAGE signaling pathway in diabetic complications	0.021	4	30	WBGENE00000102,WBGENE00000103,WBGENE00002280,WBGENE00013111
KEGG:00250	Alanine, aspartate and glutamate metabolism	0.0216	4	33	WBGENE00000113,WBGENE00001604,WBGENE00012326,WBGENE00019730
KEGG:04150	mTOR signaling pathway	0.0216	6	78	WBGENE00000102,WBGENE00000103,WBGENE00003919,WBGENE00004774,WBGENE00006786,WBGENE00020142
KEGG:00600	Sphingolipid metabolism	0.0262	4	36	WBGENE00000211,WBGENE00000212,WBGENE00004893,WBGENE00010769
KEGG:04012	ErbB signaling pathway	0.0284	4	38	WBGENE00000102,WBGENE00000103,WBGENE00004774,WBGENE00013111
KEGG:00830	Retinol metabolism	0.0404	3	22	WBGENE00010063,WBGENE00010408,WBGENE00015057
