# Supplementary material for: MALT-1 mediates IL-17 neural signaling to regulate C. elegans behavior, immunity and longevity
Source: Nat Commun. 2020 Apr 29;11:2099. doi: 10.1038/s41467-020-15872-y (PMC7190641; doi:10.1038/s41467-020-15872-y)
Supplement: Supplementary file 7 — Supplementary Data 4 [file 41467_2020_15872_MOESM7_ESM.xls]

## Sheet: Supplementary Data 4
	Laurent et al. (2015) Supplementary file 1					Laurent et al. (2015) Supplementary file 2					This study - see Supplementary Table 2
Neuropeptides significantly downregulated in ilc-17.1, nfki-1, and malt-1 mutants (log2(fold change) min = 0.25)	WT 21%	WT 7%	Log2(fold_change)	q_value		gcy-35 21%	WT 21%	Log2(fold_change)	q_value		WT	ilc-17.1	Log2(fold_change)	q_value		Expr_pattern Tissue
flp-5	46.8358	39.0777	-0.261266	0.76827		57.0786	46.8358	-0.285337	0.695219		76.1458	51.3641	-0.568003	0.000340502		ASEL, ASER, head, head neuron, HOB, I2L, I2R, I4 neuron, intestine, M4 neuron, nerve ring, nervous system, P8, pharyngeal muscle cell, PVT, R1AL, R1AR, R1BL, R1BR, R5AL, R5AR, R5BL, R5BR, R7AL, R7AR, R7BL, R7BR, RMGL, RMGR
flp-8	34.0295	27.2534	-0.320351	0.653338		27.6704	34.0295	0.298444	0.687333		59.6417	17.5531	-1.7646	0.000340502		ADAL, ADAR, ASEL, ASER, AUAL, AUAR, CP9, head, nerve ring, PVM, RMGL, RMGR, tail, URXL, URXR
flp-14	42.0382	44.5127	0.0825145	0.963869		48.4737	42.0382	-0.205502	0.786793		119.802	76.4574	-0.647927	0.000340502		AIML, AIMR, AIYL, AIYR, ALA, AVKL, AVKR, nerve ring, PDEL, PDER, PLNL, PLNR, RID
flp-16	49.5418	50.7656	0.0352035	0.992767		72.6722	49.5418	-0.552757	0.221732		57.8518	32.6748	-0.824184	0.000340502		nerve ring
flp-19	35.8887	31.1584	-0.20391	0.948491		38.7424	35.8887	-0.110381	0.983226		37.7352	19.5948	-0.945441	0.000340502		AINL, AINR, AWAL, AWAR, BAGL, BAGR, CEMDL, CEMDR, CEMVL, CEMVR, HSNL, HSNR, nerve ring, R5AL, R5AR, R5BL, R5BR, R7AL, R7AR, R7BL, R7BR, R9AL, R9AR, R9BL, R9BR, tail, URXL, URXR
flp-21	25.7605	25.5537	-0.011629	0.997677		33.5419	25.7605	-0.380805	0.67561		36.6337	17.6423	-1.05413	0.000340502		ADFL/R, ADLL/R, ASEL/R, ASGL, ASGR, ASHL/R, ASIL, ASIR, ASJL/R, ASKL/R, DVF, FLPL/R, head neuron, intestine, m2L, m2R, M4 neuron, MCL, MCR, nervous system, P6, P7, P9, RMGL/R, spicule neuron, tail neuron, URADL/R, URAVL/R, URXL/R
nlp-8	15.5731	14.792	-0.0742398	0.983216		22.254	15.5731	-0.515005	0.423945		29.2928	21.0519	-0.476598	0.000913157		ADLL, ADLR, ALA, ASKL, ASKR, head neuron, HOB, I2L, I2R, intestine, pharyngeal neuron, pharynx, pm6VL, pm6VR, retrovesicular ganglion neuron, tail neuron
nlp-10	46.7658	40.3894	-0.211478	0.839057		52.5658	46.7658	-0.168669	0.887698		29.2157	20.081	-0.54091	0.000340502		ADLL, ADLR, ASKL, ASKR, CANL, CANR, head neuron, lateral ganglion, male, pharyngeal neuron, tail neuron
nlp-21	35.3158	30.1414	-0.228569	0.822032		34.0422	35.3158	0.0529922	0.985883		56.2659	29.1651	-0.948019	0.000340502		AFDL, AFDR, AS neuron, body wall musculature, DA neuron, DB neuron, dorsal nerve cord, head neuron, intestine, neuron, pharyngeal neuron, tail neuron, VA neuron, VB neuron
flp-22	100.953	88.4216	-0.191208	0.852232		129.128	100.953	-0.355124	0.502707		57.9073	35.2434	-0.716389	0.000340502		AIML, AIMR, AIZL, AIZR, ASGL, ASGR, AVAL, AVAR, AVG, AVL, CEPDL, CEPDR, CEPVL, CEPVR, CP neuron, PVDL, PVDR, PVWL, PVWR, RICL, RICR, RIVL, RIVR, SMDDL, SMDDR, SMDVL, SMDVR, URADL, URADR, URAVL, URAVR, uv1
flp-25	11.2712	10.9316	-0.0441358	0.993182		13.5413	11.2712	-0.264726	0.86686		8.41751	4.12535	-1.02888	0.000340502		ASEL, ASER, neuron
sbt-1	114.091	103.867	-0.135445	0.8858		144.776	114.091	-0.343641	0.35785		109.001	70.2833	-0.633083	0.000340502		neuron, pharynx
nlp-51	19.2074	22.7932	0.246941	0.869223		17.8101	19.2074	0.108971	0.969064		33.9108	10.1772	-1.7364	0.000340502		N.A.
nlp-46	20.4497	22.7524	0.153942	0.99221		24.1316	20.4497	-0.238848	0.988361		34.528	10.5875	-1.7054	0.00117674		N.A.
nlp-42	13.3201	18.8871	0.503793	0.591279		19.0633	13.3201	-0.517192	0.576081		30.2271	10.9428	-1.46586	0.000340502		N.A.
flp-27	21.3986	20.9051	-0.0336565	0.997688		26.5266	21.3986	-0.309929	0.981633		28.2117	15.2502	-0.887468	0.000340502		N.A.
nlp-43	19.6415	20.106	0.0337208	0.994117		26.678	19.6415	-0.441744	0.53099		15.387	10.4018	-0.564878	0.00478094		head neuron, intestine, nerve ring, nervous system
nlp-47	21.6067	19.5481	-0.14445	0.934089		34.8351	21.6067	-0.689064	0.124916		32.5259	23.5797	-0.46404	0.00265525		N.A.
capa-1	11.3736	9.26945	-0.295138	0.853638		14.0073	11.3736	-0.300484	0.824249		16.3042	10.7034	-0.607178	0.00117674		neuron
