# Supplementary material for: MALT-1 mediates IL-17 neural signaling to regulate C. elegans behavior, immunity and longevity
Source: Nat Commun. 2020 Apr 29;11:2099. doi: 10.1038/s41467-020-15872-y (PMC7190641; doi:10.1038/s41467-020-15872-y)
Supplement: Supplementary file 8 — Supplementary Data 5 [file 41467_2020_15872_MOESM8_ESM.xls]

## Sheet: Supplementary Data 5a
PA14 big lawn Kaplan-Meier analysis
Experiment	Time	At Risk	Dead	Censored	Percent Mortality (%)	S_hat	Var S_hat	SE(S)	Survival Time
N2	0	120	0	0	0	1	0	0	0
N2	14	120	0	16	0	1	0	0	0
N2	27	104	0	9	0	1	0	0	0
N2	38	95	26	10	27.37	0.726	0.002	0.046	10.4
N2	48	59	27	2	60.61	0.394	0.003	0.053	26.354
N2	54	30	22	0	89.5	0.105	0.001	0.035	41.954
N2	62	8	8	0	100	0	0	0	48.467
malt-1(db1194)	0	120	0	0	0	1	0	0	0
malt-1(db1194)	14	120	0	16	0	1	0	0	0
malt-1(db1194)	27	104	0	9	0	1	0	0	0
malt-1(db1194)	38	95	16	1	16.84	0.832	0.001	0.038	6.4
malt-1(db1194)	48	78	20	1	38.16	0.618	0.003	0.05	16.635
malt-1(db1194)	54	57	15	2	54.44	0.456	0.003	0.052	25.422
malt-1(db1194)	62	40	14	0	70.38	0.296	0.002	0.048	35.309
malt-1(db1194)	68	26	10	0	81.77	0.182	0.002	0.041	43.055
malt-1(db1194)	74	16	13	0	96.58	0.034	0	0.019	54.013
malt-1(db1194)	86	3	3	0	100	0	0	0	56.951
malt-1(db1194); rab-3p::malt-1	0	120	0	0	0	1	0	0	0
malt-1(db1194); rab-3p::malt-1	14	120	0	22	0	1	0	0	0
malt-1(db1194); rab-3p::malt-1	27	98	2	6	2.04	0.98	0	0.014	0.551
malt-1(db1194); rab-3p::malt-1	38	90	37	3	42.31	0.577	0.003	0.051	15.854
malt-1(db1194); rab-3p::malt-1	48	50	36	3	83.85	0.162	0.002	0.039	35.791
malt-1(db1194); rab-3p::malt-1	54	11	7	0	94.13	0.059	0.001	0.027	41.342
malt-1(db1194); rab-3p::malt-1	62	4	1	0	95.59	0.044	0.001	0.024	42.252
malt-1(db1194); rab-3p::malt-1	68	3	3	0	100	0	0	0	45.248
malt-1(syb296)	0	120	0	0	0	1	0	0	0
malt-1(syb296)	14	120	0	25	0	1	0	0	0
malt-1(syb296)	27	95	0	5	0	1	0	0	0
malt-1(syb296)	38	90	3	5	3.33	0.967	0	0.019	1.267
malt-1(syb296)	48	82	17	4	23.37	0.766	0.002	0.046	10.886
malt-1(syb296)	54	61	12	0	38.45	0.616	0.003	0.054	19.026
malt-1(syb296)	62	49	21	0	64.83	0.352	0.003	0.053	35.381
malt-1(syb296)	68	28	6	0	72.36	0.276	0.002	0.05	40.507
malt-1(syb296)	74	22	14	0	89.95	0.1	0.001	0.034	53.52
malt-1(syb296)	86	8	8	0	100	0	0	0	62.163
ilcr-1(tm5866)	0	120	0	0	0	1	0	0	0
ilcr-1(tm5866)	14	120	0	22	0	1	0	0	0
ilcr-1(tm5866)	27	98	0	2	0	1	0	0	0
ilcr-1(tm5866)	38	96	12	5	12.5	0.875	0.001	0.034	4.75
ilcr-1(tm5866)	48	79	16	2	30.22	0.698	0.002	0.048	13.256
ilcr-1(tm5866)	54	61	18	1	50.81	0.492	0.003	0.053	24.375
ilcr-1(tm5866)	62	42	20	1	74.23	0.258	0.002	0.047	38.897
ilcr-1(tm5866)	68	21	6	0	81.6	0.184	0.002	0.042	43.903
ilcr-1(tm5866)	74	15	13	0	97.55	0.025	0	0.017	55.706
ilcr-1(tm5866)	86	2	2	0	100	0	0	0	57.816
nfki-1(db1197)	0	120	0	0	0	1	0	0	0
nfki-1(db1197)	14	120	0	18	0	1	0	0	0
nfki-1(db1197)	27	102	0	9	0	1	0	0	0
nfki-1(db1197)	38	93	11	5	11.83	0.882	0.001	0.033	4.495
nfki-1(db1197)	48	77	20	0	34.73	0.653	0.003	0.051	15.488
nfki-1(db1197)	54	57	17	1	54.2	0.458	0.003	0.053	25.999
nfki-1(db1197)	62	39	14	1	70.64	0.294	0.002	0.049	36.194
nfki-1(db1197)	68	24	7	1	79.2	0.208	0.002	0.044	42.017
nfki-1(db1197)	74	16	14	0	97.4	0.026	0	0.018	55.483
nfki-1(db1197)	86	2	2	0	100	0	0	0	57.719
tir-1(tm3036)	0	120	0	0	0	1	0	0	0
tir-1(tm3036)	14	120	0	9	0	1	0	0	0
tir-1(tm3036)	27	111	11	2	9.91	0.901	0.001	0.028	2.676
tir-1(tm3036)	38	98	65	11	69.66	0.303	0.002	0.044	25.382
tir-1(tm3036)	48	22	12	0	86.21	0.138	0.001	0.038	33.325
tir-1(tm3036)	54	10	7	0	95.86	0.041	0.001	0.023	38.537
tir-1(tm3036)	62	3	3	0	100	0	0	0	41.102
tir-1(tm3036); malt-1(db1194)	0	120	0	0	0	1	0	0	0
tir-1(tm3036); malt-1(db1194)	14	120	0	10	0	1	0	0	0
tir-1(tm3036); malt-1(db1194)	27	110	9	0	8.18	0.918	0.001	0.026	2.209
tir-1(tm3036); malt-1(db1194)	38	101	53	12	56.36	0.436	0.002	0.047	20.518
tir-1(tm3036); malt-1(db1194)	48	36	21	0	81.82	0.182	0.002	0.041	32.736
tir-1(tm3036); malt-1(db1194)	54	15	7	0	90.3	0.097	0.001	0.032	37.318
tir-1(tm3036); malt-1(db1194)	62	8	2	0	92.73	0.073	0.001	0.028	38.821
tir-1(tm3036); malt-1(db1194)	68	6	1	0	93.94	0.061	0.001	0.026	39.645
tir-1(tm3036); malt-1(db1194)	74	5	1	0	95.15	0.048	0.001	0.023	40.542
tir-1(tm3036); malt-1(db1194)	86	4	0	0	95.15	0.048	0.001	0.023	40.542
tir-1(tm3036); malt-1(db1194)	96	4	4	0	100	0	0	0	45.197
pmk-1(km25)	0	120	0	0	0	1	0	0	0
pmk-1(km25)	14	120	0	5	0	1	0	0	0
pmk-1(km25)	27	115	28	1	24.35	0.757	0.002	0.04	6.574
pmk-1(km25)	38	86	68	10	84.17	0.158	0.001	0.034	29.305
pmk-1(km25)	48	8	8	0	100	0	0	0	36.905

## Sheet: Supplementary Data 5b
PA14 big lawn logrank analysis
Condition	χ2	P-value	Bonferroni P-value
N2 v.s. malt-1(db1194)	28.65	8.6e-08	6.9e-07
N2 v.s. malt-1(db1194); rab-3p::malt-1	6.9	0.0086	0.069
N2 v.s. malt-1(syb296)	59.03	0	0
N2 v.s. ilcr-1(tm5866)	36.34	0	0
N2 v.s. nfki-1(db1197)	32.92	9.6e-09	7.7e-08
N2 v.s. tir-1(tm3036)	31.48	2e-08	1.6e-07
N2 v.s. tir-1(tm3036); malt-1(db1194)	8.29	0.004	0.0319
N2 v.s. pmk-1(km25)	85.1	0	0
malt-1(db1194) v.s. N2	28.65	8.6e-08	6.9e-07
malt-1(db1194) v.s. malt-1(db1194); rab-3p::malt-1	45.79	0	0
malt-1(db1194) v.s. malt-1(syb296)	5.7	0.017	0.1358
malt-1(db1194) v.s. ilcr-1(tm5866)	0.07	0.7917	1
malt-1(db1194) v.s. nfki-1(db1197)	0.11	0.7448	1
malt-1(db1194) v.s. tir-1(tm3036)	75.75	0	0
malt-1(db1194) v.s. tir-1(tm3036); malt-1(db1194)	27.35	1.7e-07	1.4e-06
malt-1(db1194) v.s. pmk-1(km25)	115.07	0	0
malt-1(db1194); rab-3p::malt-1 v.s. N2	6.9	0.0086	0.069
malt-1(db1194); rab-3p::malt-1 v.s. malt-1(db1194)	45.79	0	0
malt-1(db1194); rab-3p::malt-1 v.s. malt-1(syb296)	81.3	0	0
malt-1(db1194); rab-3p::malt-1 v.s. ilcr-1(tm5866)	57.06	0	0
malt-1(db1194); rab-3p::malt-1 v.s. nfki-1(db1197)	52.91	0	0
malt-1(db1194); rab-3p::malt-1 v.s. tir-1(tm3036)	11.12	0.0009	0.0068
malt-1(db1194); rab-3p::malt-1 v.s. tir-1(tm3036); malt-1(db1194)	0.41	0.5243	1
malt-1(db1194); rab-3p::malt-1 v.s. pmk-1(km25)	50.42	0	0
malt-1(syb296) v.s. N2	59.03	0	0
malt-1(syb296) v.s. malt-1(db1194)	5.7	0.017	0.1358
malt-1(syb296) v.s. malt-1(db1194); rab-3p::malt-1	81.3	0	0
malt-1(syb296) v.s. ilcr-1(tm5866)	4.79	0.0286	0.2287
malt-1(syb296) v.s. nfki-1(db1197)	4.46	0.0347	0.2776
malt-1(syb296) v.s. tir-1(tm3036)	110.92	0	0
malt-1(syb296) v.s. tir-1(tm3036); malt-1(db1194)	48.9	0	0
malt-1(syb296) v.s. pmk-1(km25)	147.45	0	0
ilcr-1(tm5866) v.s. N2	36.34	0	0
ilcr-1(tm5866) v.s. malt-1(db1194)	0.07	0.7917	1
ilcr-1(tm5866) v.s. malt-1(db1194); rab-3p::malt-1	57.06	0	0
ilcr-1(tm5866) v.s. malt-1(syb296)	4.79	0.0286	0.2287
ilcr-1(tm5866) v.s. nfki-1(db1197)	0	0.9639	1
ilcr-1(tm5866) v.s. tir-1(tm3036)	86.65	0	0
ilcr-1(tm5866) v.s. tir-1(tm3036); malt-1(db1194)	34.74	3.8e-09	3e-08
ilcr-1(tm5866) v.s. pmk-1(km25)	127.23	0	0
nfki-1(db1197) v.s. N2	32.92	9.6e-09	7.7e-08
nfki-1(db1197) v.s. malt-1(db1194)	0.11	0.7448	1
nfki-1(db1197) v.s. malt-1(db1194); rab-3p::malt-1	52.91	0	0
nfki-1(db1197) v.s. malt-1(syb296)	4.46	0.0347	0.2776
nfki-1(db1197) v.s. ilcr-1(tm5866)	0	0.9639	1
nfki-1(db1197) v.s. tir-1(tm3036)	83.22	0	0
nfki-1(db1197) v.s. tir-1(tm3036); malt-1(db1194)	33.02	9.1e-09	7.3e-08
nfki-1(db1197) v.s. pmk-1(km25)	125.47	0	0
tir-1(tm3036) v.s. N2	31.48	2e-08	1.6e-07
tir-1(tm3036) v.s. malt-1(db1194)	75.75	0	0
tir-1(tm3036) v.s. malt-1(db1194); rab-3p::malt-1	11.12	0.0009	0.0068
tir-1(tm3036) v.s. malt-1(syb296)	110.92	0	0
tir-1(tm3036) v.s. ilcr-1(tm5866)	86.65	0	0
tir-1(tm3036) v.s. nfki-1(db1197)	83.22	0	0
tir-1(tm3036) v.s. tir-1(tm3036); malt-1(db1194)	4.84	0.0278	0.2221
tir-1(tm3036) v.s. pmk-1(km25)	14.86	0.0001	0.0009
tir-1(tm3036); malt-1(db1194) v.s. N2	8.29	0.004	0.0319
tir-1(tm3036); malt-1(db1194) v.s. malt-1(db1194)	27.35	1.7e-07	1.4e-06
tir-1(tm3036); malt-1(db1194) v.s. malt-1(db1194); rab-3p::malt-1	0.41	0.5243	1
tir-1(tm3036); malt-1(db1194) v.s. malt-1(syb296)	48.9	0	0
tir-1(tm3036); malt-1(db1194) v.s. ilcr-1(tm5866)	34.74	3.8e-09	3e-08
tir-1(tm3036); malt-1(db1194) v.s. nfki-1(db1197)	33.02	9.1e-09	7.3e-08
tir-1(tm3036); malt-1(db1194) v.s. tir-1(tm3036)	4.84	0.0278	0.2221
tir-1(tm3036); malt-1(db1194) v.s. pmk-1(km25)	29.31	6.2e-08	4.9e-07
pmk-1(km25) v.s. N2	85.1	0	0
pmk-1(km25) v.s. malt-1(db1194)	115.07	0	0
pmk-1(km25) v.s. malt-1(db1194); rab-3p::malt-1	50.42	0	0
pmk-1(km25) v.s. malt-1(syb296)	147.45	0	0
pmk-1(km25) v.s. ilcr-1(tm5866)	127.23	0	0
pmk-1(km25) v.s. nfki-1(db1197)	125.47	0	0
pmk-1(km25) v.s. tir-1(tm3036)	14.86	0.0001	0.0009
pmk-1(km25) v.s. tir-1(tm3036); malt-1(db1194)	29.31	6.2e-08	4.9e-07

## Sheet: Supplementary Data 5c
PA14 small lawn Kaplan-Meier analysis
Experiment	Time	At Risk	Dead	Censored	Percent Mortality (%)	S_hat	Var S_hat	SE(S)	Survival Time
N2	0	120	0	0	0	1	0	0	0
N2	14	120	0	0	0	1	0	0	0
N2	25	120	0	1	0	1	0	0	0
N2	38	119	0	1	0	1	0	0	0
N2	51	118	0	0	0	1	0	0	0
N2	62	118	5	7	4.24	0.958	0	0.019	2.627
N2	74	106	9	6	12.37	0.876	0.001	0.031	8.644
N2	86	91	21	6	32.59	0.674	0.002	0.045	26.035
N2	96	64	16	0	49.44	0.506	0.002	0.05	42.214
N2	110	48	19	3	69.46	0.305	0.002	0.047	64.227
N2	120	26	8	0	78.85	0.211	0.002	0.043	75.505
N2	135	18	11	1	91.78	0.082	0.001	0.029	92.951
N2	144	6	4	0	97.26	0.027	0	0.019	100.845
N2	158	2	2	0	100	0	0	0	105.177
N2	168	0	0	0	100	0	0	0	105.177
N2	182	0	0	0	100	0	0	0	105.177
N2	194	0	0	0	100	0	0	0	105.177
N2	206	0	0	0	100	0	0	0	105.177
malt-1(db1194)	0	120	0	0	0	1	0	0	0
malt-1(db1194)	14	120	1	0	0.83	0.992	0	0.008	0.117
malt-1(db1194)	25	119	1	1	1.67	0.983	0	0.012	0.325
malt-1(db1194)	38	117	0	3	1.67	0.983	0	0.012	0.325
malt-1(db1194)	51	114	0	0	1.67	0.983	0	0.012	0.325
malt-1(db1194)	62	114	0	6	1.67	0.983	0	0.012	0.325
malt-1(db1194)	74	108	1	7	2.58	0.974	0	0.015	0.999
malt-1(db1194)	86	100	6	4	8.42	0.916	0.001	0.027	6.026
malt-1(db1194)	96	90	10	0	18.6	0.814	0.001	0.039	15.794
malt-1(db1194)	110	80	15	2	33.86	0.661	0.002	0.047	32.583
malt-1(db1194)	120	63	17	0	51.71	0.483	0.003	0.051	54
malt-1(db1194)	135	46	11	1	63.26	0.367	0.002	0.049	69.59
malt-1(db1194)	144	34	9	0	72.98	0.27	0.002	0.046	83.596
malt-1(db1194)	158	25	5	0	78.39	0.216	0.002	0.042	92.133
malt-1(db1194)	168	20	10	0	89.19	0.108	0.001	0.032	110.289
malt-1(db1194)	182	10	3	0	92.44	0.076	0.001	0.027	116.19
malt-1(db1194)	194	7	1	0	93.52	0.065	0.001	0.026	118.286
malt-1(db1194)	206	6	3	0	96.76	0.032	0	0.018	124.965
malt-1(db1194)	217	3	2	0	98.92	0.011	0	0.011	129.655
malt-1(db1194)	230	1	1	0	100	0	0	0	132.141
malt-1(db1194); rab-3p::malt-1	0	120	0	0	0	1	0	0	0
malt-1(db1194); rab-3p::malt-1	14	120	0	0	0	1	0	0	0
malt-1(db1194); rab-3p::malt-1	25	120	0	9	0	1	0	0	0
malt-1(db1194); rab-3p::malt-1	38	111	1	3	0.9	0.991	0	0.009	0.342
malt-1(db1194); rab-3p::malt-1	51	107	2	0	2.75	0.972	0	0.016	1.287
malt-1(db1194); rab-3p::malt-1	62	105	9	22	11.09	0.889	0.001	0.03	6.455
malt-1(db1194); rab-3p::malt-1	74	74	13	4	26.71	0.733	0.002	0.047	18.013
malt-1(db1194); rab-3p::malt-1	86	57	23	8	56.28	0.437	0.003	0.055	43.447
malt-1(db1194); rab-3p::malt-1	96	26	4	0	63.01	0.37	0.003	0.056	49.904
malt-1(db1194); rab-3p::malt-1	110	22	3	0	68.05	0.319	0.003	0.055	55.453
malt-1(db1194); rab-3p::malt-1	120	19	5	0	76.46	0.235	0.003	0.052	65.541
malt-1(db1194); rab-3p::malt-1	135	14	5	0	84.87	0.151	0.002	0.045	76.891
malt-1(db1194); rab-3p::malt-1	144	9	1	0	86.55	0.135	0.002	0.043	79.313
malt-1(db1194); rab-3p::malt-1	158	8	5	0	94.96	0.05	0.001	0.028	92.596
malt-1(db1194); rab-3p::malt-1	168	3	2	0	98.32	0.017	0	0.017	98.246
malt-1(db1194); rab-3p::malt-1	182	1	1	0	100	0	0	0	101.306
pmk-1(km25)	0	120	0	0	0	1	0	0	0
pmk-1(km25)	14	120	0	0	0	1	0	0	0
pmk-1(km25)	25	120	0	0	0	1	0	0	0
pmk-1(km25)	38	120	6	0	5	0.95	0	0.02	1.9
pmk-1(km25)	51	114	47	0	44.17	0.558	0.002	0.045	21.875
pmk-1(km25)	62	67	35	7	73.33	0.267	0.002	0.04	39.958
pmk-1(km25)	74	25	14	1	88.27	0.117	0.001	0.032	51.009
pmk-1(km25)	86	10	6	0	95.31	0.047	0	0.022	57.063
pmk-1(km25)	96	4	3	0	98.83	0.012	0	0.012	60.443
pmk-1(km25)	110	1	1	0	100	0	0	0	61.733
malt-1(syb296)	0	120	0	0	0	1	0	0	0
malt-1(syb296)	14	120	0	0	0	1	0	0	0
malt-1(syb296)	25	120	0	0	0	1	0	0	0
malt-1(syb296)	38	120	0	2	0	1	0	0	0
malt-1(syb296)	51	118	0	4	0	1	0	0	0
malt-1(syb296)	62	114	0	1	0	1	0	0	0
malt-1(syb296)	74	113	4	1	3.54	0.965	0	0.017	2.619
malt-1(syb296)	86	108	10	6	12.47	0.875	0.001	0.031	10.301
malt-1(syb296)	96	92	13	3	24.84	0.752	0.002	0.042	22.174
malt-1(syb296)	110	76	16	4	40.66	0.593	0.002	0.048	39.58
malt-1(syb296)	120	56	10	0	51.26	0.487	0.002	0.05	52.295
malt-1(syb296)	135	46	9	1	60.8	0.392	0.002	0.049	65.169
malt-1(syb296)	144	36	10	0	71.69	0.283	0.002	0.046	80.851
malt-1(syb296)	158	26	8	0	80.4	0.196	0.002	0.041	94.616
malt-1(syb296)	168	18	4	0	84.75	0.152	0.001	0.037	101.934
malt-1(syb296)	182	14	5	0	90.2	0.098	0.001	0.031	111.844
malt-1(syb296)	194	9	2	0	92.38	0.076	0.001	0.028	116.07
malt-1(syb296)	206	7	2	0	94.55	0.054	0.001	0.024	120.557
malt-1(syb296)	217	5	3	0	97.82	0.022	0	0.015	127.646
malt-1(syb296)	230	2	1	0	98.91	0.011	0	0.011	130.151
malt-1(syb296)	242	1	0	0	98.91	0.011	0	0.011	130.151
malt-1(syb296)	254	1	1	0	100	0	0	0	132.917
ilcr-1(tm5866)	0	120	0	0	0	1	0	0	0
ilcr-1(tm5866)	14	120	1	0	0.83	0.992	0	0.008	0.117
ilcr-1(tm5866)	25	119	0	1	0.83	0.992	0	0.008	0.117
ilcr-1(tm5866)	38	118	0	0	0.83	0.992	0	0.008	0.117
ilcr-1(tm5866)	51	118	1	3	1.67	0.983	0	0.012	0.545
ilcr-1(tm5866)	62	114	1	8	2.54	0.975	0	0.014	1.08
ilcr-1(tm5866)	74	105	2	5	4.39	0.956	0	0.019	2.454
ilcr-1(tm5866)	86	98	9	6	13.17	0.868	0.001	0.033	10.005
ilcr-1(tm5866)	96	83	9	1	22.59	0.774	0.002	0.042	19.043
ilcr-1(tm5866)	110	73	15	4	38.49	0.615	0.002	0.049	36.54
ilcr-1(tm5866)	120	54	14	0	54.44	0.456	0.003	0.052	55.675
ilcr-1(tm5866)	135	40	14	1	70.39	0.296	0.002	0.048	77.202
ilcr-1(tm5866)	144	25	3	0	73.94	0.261	0.002	0.047	82.32
ilcr-1(tm5866)	158	22	9	0	84.6	0.154	0.002	0.039	99.164
ilcr-1(tm5866)	168	13	5	0	90.52	0.095	0.001	0.032	109.114
ilcr-1(tm5866)	182	8	5	0	96.45	0.036	0	0.02	119.894
ilcr-1(tm5866)	194	3	1	0	97.63	0.024	0	0.017	122.192
ilcr-1(tm5866)	206	2	1	0	98.82	0.012	0	0.012	124.632
ilcr-1(tm5866)	217	1	1	0	100	0	0	0	127.202
nfki-1(db1197)	0	120	0	0	0	1	0	0	0
nfki-1(db1197)	14	120	0	0	0	1	0	0	0
nfki-1(db1197)	25	120	0	0	0	1	0	0	0
nfki-1(db1197)	38	120	0	1	0	1	0	0	0
nfki-1(db1197)	51	119	0	2	0	1	0	0	0
nfki-1(db1197)	62	117	3	5	2.56	0.974	0	0.015	1.59
nfki-1(db1197)	74	109	5	2	7.03	0.93	0.001	0.024	4.897
nfki-1(db1197)	86	102	8	10	14.33	0.857	0.001	0.033	11.168
nfki-1(db1197)	96	84	8	2	22.48	0.775	0.002	0.041	19.001
nfki-1(db1197)	110	74	13	2	36.1	0.639	0.002	0.048	33.98
nfki-1(db1197)	120	59	12	0	49.1	0.509	0.003	0.051	49.576
nfki-1(db1197)	135	47	17	1	67.51	0.325	0.002	0.048	74.431
nfki-1(db1197)	144	29	8	1	76.47	0.235	0.002	0.044	87.337
nfki-1(db1197)	158	20	7	0	84.71	0.153	0.001	0.038	100.348
nfki-1(db1197)	168	13	5	0	90.59	0.094	0.001	0.031	110.23
nfki-1(db1197)	182	8	3	0	94.12	0.059	0.001	0.025	116.653
nfki-1(db1197)	194	5	1	0	95.29	0.047	0.001	0.023	118.935
nfki-1(db1197)	206	4	1	0	96.47	0.035	0	0.02	121.358
nfki-1(db1197)	217	3	2	0	98.82	0.012	0	0.012	126.464
nfki-1(db1197)	230	1	1	0	100	0	0	0	129.169
tir-1(tm3036)	0	120	0	0	0	1	0	0	0
tir-1(tm3036)	14	120	0	0	0	1	0	0	0
tir-1(tm3036)	25	120	2	0	1.67	0.983	0	0.012	0.417
tir-1(tm3036)	38	118	6	0	6.67	0.933	0.001	0.023	2.317
tir-1(tm3036)	51	112	15	0	19.17	0.808	0.001	0.036	8.692
tir-1(tm3036)	62	97	34	5	47.5	0.525	0.002	0.046	26.258
tir-1(tm3036)	74	58	18	7	63.79	0.362	0.002	0.045	38.315
tir-1(tm3036)	86	33	15	7	80.25	0.197	0.002	0.04	52.469
tir-1(tm3036)	96	11	4	1	87.43	0.126	0.001	0.038	59.363
tir-1(tm3036)	110	6	3	0	93.72	0.063	0.001	0.032	66.275
tir-1(tm3036)	120	3	3	0	100	0	0	0	73.816
tir-1(tm3036); malt-1(db1194)	0	120	0	0	0	1	0	0	0
tir-1(tm3036); malt-1(db1194)	14	120	4	0	3.33	0.967	0	0.016	0.467
tir-1(tm3036); malt-1(db1194)	25	116	6	1	8.33	0.917	0.001	0.025	1.717
tir-1(tm3036); malt-1(db1194)	38	109	11	0	17.58	0.824	0.001	0.035	5.232
tir-1(tm3036); malt-1(db1194)	51	98	22	3	36.09	0.639	0.002	0.044	14.668
tir-1(tm3036); malt-1(db1194)	62	73	28	8	60.6	0.394	0.002	0.045	29.867
tir-1(tm3036); malt-1(db1194)	74	37	18	8	79.77	0.202	0.002	0.04	44.051
tir-1(tm3036); malt-1(db1194)	86	11	7	1	92.64	0.074	0.001	0.033	55.123
tir-1(tm3036); malt-1(db1194)	96	3	3	0	100	0	0	0	62.186

## Sheet: Supplementary Data 5d
PA14 small lawn logrank analysis
Condition	χ2	P-value	Bonferroni P-value
N2 v.s. malt-1(db1194)	39.66	0	0
N2 v.s. malt-1(db1194); rab-3p::malt-1	0.36	0.5464	1
N2 v.s. pmk-1(km25)	165.1	0	0
N2 v.s. malt-1(syb296)	35.09	3.2e-09	2.9e-08
N2 v.s. ilcr-1(tm5866)	28.91	7.5e-08	6.8e-07
N2 v.s. nfki-1(db1197)	31.2	2.3e-08	2.1e-07
N2 v.s. tir-1(tm3036)	75.25	0	0
N2 v.s. tir-1(tm3036); malt-1(db1194)	131.59	0	0
malt-1(db1194) v.s. N2	39.66	0	0
malt-1(db1194) v.s. malt-1(db1194); rab-3p::malt-1	32.57	1.2e-08	1e-07
malt-1(db1194) v.s. pmk-1(km25)	207.68	0	0
malt-1(db1194) v.s. malt-1(syb296)	0.02	0.8917	1
malt-1(db1194) v.s. ilcr-1(tm5866)	1.31	0.2524	1
malt-1(db1194) v.s. nfki-1(db1197)	0.42	0.516	1
malt-1(db1194) v.s. tir-1(tm3036)	138.21	0	0
malt-1(db1194) v.s. tir-1(tm3036); malt-1(db1194)	174.18	0	0
malt-1(db1194); rab-3p::malt-1 v.s. N2	0.36	0.5464	1
malt-1(db1194); rab-3p::malt-1 v.s. malt-1(db1194)	32.57	1.2e-08	1e-07
malt-1(db1194); rab-3p::malt-1 v.s. pmk-1(km25)	111.96	0	0
malt-1(db1194); rab-3p::malt-1 v.s. malt-1(syb296)	31.63	1.9e-08	1.7e-07
malt-1(db1194); rab-3p::malt-1 v.s. ilcr-1(tm5866)	23.98	9.7e-07	8.8e-06
malt-1(db1194); rab-3p::malt-1 v.s. nfki-1(db1197)	24.77	6.5e-07	5.8e-06
malt-1(db1194); rab-3p::malt-1 v.s. tir-1(tm3036)	39.99	0	0
malt-1(db1194); rab-3p::malt-1 v.s. tir-1(tm3036); malt-1(db1194)	81.12	0	0
pmk-1(km25) v.s. N2	165.1	0	0
pmk-1(km25) v.s. malt-1(db1194)	207.68	0	0
pmk-1(km25) v.s. malt-1(db1194); rab-3p::malt-1	111.96	0	0
pmk-1(km25) v.s. malt-1(syb296)	210.35	0	0
pmk-1(km25) v.s. ilcr-1(tm5866)	200.39	0	0
pmk-1(km25) v.s. nfki-1(db1197)	202.35	0	0
pmk-1(km25) v.s. tir-1(tm3036)	25.79	3.8e-07	3.4e-06
pmk-1(km25) v.s. tir-1(tm3036); malt-1(db1194)	1.65	0.1995	1
malt-1(syb296) v.s. N2	35.09	3.2e-09	2.9e-08
malt-1(syb296) v.s. malt-1(db1194)	0.02	0.8917	1
malt-1(syb296) v.s. malt-1(db1194); rab-3p::malt-1	31.63	1.9e-08	1.7e-07
malt-1(syb296) v.s. pmk-1(km25)	210.35	0	0
malt-1(syb296) v.s. ilcr-1(tm5866)	1.31	0.2519	1
malt-1(syb296) v.s. nfki-1(db1197)	0.57	0.4491	1
malt-1(syb296) v.s. tir-1(tm3036)	133	0	0
malt-1(syb296) v.s. tir-1(tm3036); malt-1(db1194)	174.96	0	0
ilcr-1(tm5866) v.s. N2	28.91	7.5e-08	6.8e-07
ilcr-1(tm5866) v.s. malt-1(db1194)	1.31	0.2524	1
ilcr-1(tm5866) v.s. malt-1(db1194); rab-3p::malt-1	23.98	9.7e-07	8.8e-06
ilcr-1(tm5866) v.s. pmk-1(km25)	200.39	0	0
ilcr-1(tm5866) v.s. malt-1(syb296)	1.31	0.2519	1
ilcr-1(tm5866) v.s. nfki-1(db1197)	0.19	0.6616	1
ilcr-1(tm5866) v.s. tir-1(tm3036)	125.74	0	0
ilcr-1(tm5866) v.s. tir-1(tm3036); malt-1(db1194)	165.34	0	0
nfki-1(db1197) v.s. N2	31.2	2.3e-08	2.1e-07
nfki-1(db1197) v.s. malt-1(db1194)	0.42	0.516	1
nfki-1(db1197) v.s. malt-1(db1194); rab-3p::malt-1	24.77	6.5e-07	5.8e-06
nfki-1(db1197) v.s. pmk-1(km25)	202.35	0	0
nfki-1(db1197) v.s. malt-1(syb296)	0.57	0.4491	1
nfki-1(db1197) v.s. ilcr-1(tm5866)	0.19	0.6616	1
nfki-1(db1197) v.s. tir-1(tm3036)	127.93	0	0
nfki-1(db1197) v.s. tir-1(tm3036); malt-1(db1194)	164.82	0	0
tir-1(tm3036) v.s. N2	75.25	0	0
tir-1(tm3036) v.s. malt-1(db1194)	138.21	0	0
tir-1(tm3036) v.s. malt-1(db1194); rab-3p::malt-1	39.99	0	0
tir-1(tm3036) v.s. pmk-1(km25)	25.79	3.8e-07	3.4e-06
tir-1(tm3036) v.s. malt-1(syb296)	133	0	0
tir-1(tm3036) v.s. ilcr-1(tm5866)	125.74	0	0
tir-1(tm3036) v.s. nfki-1(db1197)	127.93	0	0
tir-1(tm3036) v.s. tir-1(tm3036); malt-1(db1194)	12.37	0.0004	0.0039
tir-1(tm3036); malt-1(db1194) v.s. N2	131.59	0	0
tir-1(tm3036); malt-1(db1194) v.s. malt-1(db1194)	174.18	0	0
tir-1(tm3036); malt-1(db1194) v.s. malt-1(db1194); rab-3p::malt-1	81.12	0	0
tir-1(tm3036); malt-1(db1194) v.s. pmk-1(km25)	1.65	0.1995	1
tir-1(tm3036); malt-1(db1194) v.s. malt-1(syb296)	174.96	0	0
tir-1(tm3036); malt-1(db1194) v.s. ilcr-1(tm5866)	165.34	0	0
tir-1(tm3036); malt-1(db1194) v.s. nfki-1(db1197)	164.82	0	0
tir-1(tm3036); malt-1(db1194) v.s. tir-1(tm3036)	12.37	0.0004	0.0039
