# Supplementary material for: MALT-1 mediates IL-17 neural signaling to regulate C. elegans behavior, immunity and longevity
Source: Nat Commun. 2020 Apr 29;11:2099. doi: 10.1038/s41467-020-15872-y (PMC7190641; doi:10.1038/s41467-020-15872-y)
Supplement: Supplementary file 9 — Supplementary Data 6 [file 41467_2020_15872_MOESM9_ESM.xls]

## Sheet: Supplementary Data 9a
Kaplan-Meier analysis	Kaplan-Meier analysis
Experiment	Time	At Risk	Dead	Censored	Percent Mortality (%)	S_hat	Var S_hat	SE(S)	Survival Time
N2	0	180	0	0	0	1	0	0	0
N2	2	180	0	0	0	1	0	0	0
N2	4	180	0	0	0	1	0	0	0
N2	6	180	0	15	0	1	0	0	0
N2	8	165	1	5	0.61	0.994	0	0.006	0.048
N2	11	159	3	1	2.48	0.975	0	0.012	0.255
N2	13	155	15	0	11.92	0.881	0.001	0.026	1.482
N2	15	140	26	0	28.28	0.717	0.001	0.036	3.935
N2	17	114	27	0	45.26	0.547	0.002	0.039	6.823
N2	19	87	27	0	62.25	0.377	0.001	0.038	10.051
N2	21	60	24	2	77.35	0.226	0.001	0.033	13.222
N2	23	34	20	0	90.67	0.093	0.001	0.024	16.286
N2	25	14	11	0	98	0.02	0	0.011	18.118
N2	27	3	2	0	99.33	0.007	0	0.007	18.478
N2	30	1	1	0	100	0	0	0	18.677
malt-1(db1194)	0	180	0	0	0	1	0	0	0
malt-1(db1194)	2	180	0	0	0	1	0	0	0
malt-1(db1194)	4	180	0	0	0	1	0	0	0
malt-1(db1194)	6	180	0	16	0	1	0	0	0
malt-1(db1194)	8	164	0	11	0	1	0	0	0
malt-1(db1194)	11	153	3	8	1.96	0.98	0	0.011	0.216
malt-1(db1194)	13	142	4	5	4.72	0.953	0	0.017	0.575
malt-1(db1194)	15	133	4	7	7.59	0.924	0	0.022	1.005
malt-1(db1194)	17	122	9	0	14.41	0.856	0.001	0.03	2.163
malt-1(db1194)	19	113	15	0	25.77	0.742	0.001	0.038	4.322
malt-1(db1194)	21	98	22	0	42.43	0.576	0.002	0.043	7.822
malt-1(db1194)	23	76	27	1	62.88	0.371	0.002	0.042	12.526
malt-1(db1194)	25	48	19	0	77.58	0.224	0.001	0.036	16.199
malt-1(db1194)	27	29	13	0	87.63	0.124	0.001	0.029	18.913
malt-1(db1194)	30	16	9	0	94.59	0.054	0	0.02	21.001
malt-1(db1194)	32	7	5	0	98.45	0.015	0	0.011	22.238
malt-1(db1194)	34	2	2	0	100	0	0	0	22.764
ilc-17.1(tm5218)	0	180	0	0	0	1	0	0	0
ilc-17.1(tm5218)	2	180	0	0	0	1	0	0	0
ilc-17.1(tm5218)	4	180	0	0	0	1	0	0	0
ilc-17.1(tm5218)	6	180	0	27	0	1	0	0	0
ilc-17.1(tm5218)	8	153	1	5	0.65	0.993	0	0.007	0.052
ilc-17.1(tm5218)	11	147	5	4	4.03	0.96	0	0.016	0.424
ilc-17.1(tm5218)	13	138	4	3	6.81	0.932	0	0.021	0.786
ilc-17.1(tm5218)	15	131	7	1	11.79	0.882	0.001	0.027	1.533
ilc-17.1(tm5218)	17	123	15	0	22.55	0.774	0.001	0.035	3.361
ilc-17.1(tm5218)	19	108	24	0	39.76	0.602	0.002	0.041	6.631
ilc-17.1(tm5218)	21	84	26	0	58.41	0.416	0.002	0.042	10.547
ilc-17.1(tm5218)	23	58	32	0	81.35	0.186	0.001	0.033	15.825
ilc-17.1(tm5218)	25	26	14	0	91.39	0.086	0.001	0.024	18.335
ilc-17.1(tm5218)	27	12	9	0	97.85	0.022	0	0.012	20.077
ilc-17.1(tm5218)	30	3	3	0	100	0	0	0	20.723
ilc-17.1(tm5218); ilc-17.1p::ilc-17.1	0	180	0	0	0	1	0	0	0
ilc-17.1(tm5218); ilc-17.1p::ilc-17.1	2	180	0	0	0	1	0	0	0
ilc-17.1(tm5218); ilc-17.1p::ilc-17.1	4	180	0	0	0	1	0	0	0
ilc-17.1(tm5218); ilc-17.1p::ilc-17.1	6	180	0	46	0	1	0	0	0
ilc-17.1(tm5218); ilc-17.1p::ilc-17.1	8	134	3	15	2.24	0.978	0	0.013	0.179
ilc-17.1(tm5218); ilc-17.1p::ilc-17.1	11	116	30	3	27.52	0.725	0.002	0.041	2.96
ilc-17.1(tm5218); ilc-17.1p::ilc-17.1	13	83	39	0	61.58	0.384	0.002	0.045	7.388
ilc-17.1(tm5218); ilc-17.1p::ilc-17.1	15	44	20	0	79.04	0.21	0.001	0.038	10.007
ilc-17.1(tm5218); ilc-17.1p::ilc-17.1	17	24	15	0	92.14	0.079	0.001	0.025	12.234
ilc-17.1(tm5218); ilc-17.1p::ilc-17.1	19	9	6	0	97.38	0.026	0	0.015	13.229
ilc-17.1(tm5218); ilc-17.1p::ilc-17.1	21	3	3	0	100	0	0	0	13.78
malt-1(db1194); rab-3p::malt-1	0	180	0	0	0	1	0	0	0
malt-1(db1194); rab-3p::malt-1	2	180	0	0	0	1	0	0	0
malt-1(db1194); rab-3p::malt-1	4	180	0	0	0	1	0	0	0
malt-1(db1194); rab-3p::malt-1	6	180	0	60	0	1	0	0	0
malt-1(db1194); rab-3p::malt-1	8	120	1	9	0.83	0.992	0	0.008	0.067
malt-1(db1194); rab-3p::malt-1	11	110	4	0	4.44	0.956	0	0.019	0.463
malt-1(db1194); rab-3p::malt-1	13	106	9	0	12.55	0.874	0.001	0.031	1.518
malt-1(db1194); rab-3p::malt-1	15	97	17	0	27.88	0.721	0.002	0.043	3.817
malt-1(db1194); rab-3p::malt-1	17	80	17	1	43.2	0.568	0.002	0.047	6.422
malt-1(db1194); rab-3p::malt-1	19	62	22	0	63.36	0.366	0.002	0.046	10.251
malt-1(db1194); rab-3p::malt-1	21	40	20	1	81.68	0.183	0.001	0.037	14.099
malt-1(db1194); rab-3p::malt-1	23	19	12	0	93.25	0.067	0.001	0.024	16.76
malt-1(db1194); rab-3p::malt-1	25	7	4	0	97.11	0.029	0	0.016	17.725
malt-1(db1194); rab-3p::malt-1	27	3	1	0	98.07	0.019	0	0.013	17.985
malt-1(db1194); rab-3p::malt-1	30	2	2	0	100	0	0	0	18.563
malt-1(db1194); icl-17.1(tm5218)	0	150	0	0	0	1	0	0	0
malt-1(db1194); icl-17.1(tm5218)	2	150	0	0	0	1	0	0	0
malt-1(db1194); icl-17.1(tm5218)	4	150	0	0	0	1	0	0	0
malt-1(db1194); icl-17.1(tm5218)	6	150	0	24	0	1	0	0	0
malt-1(db1194); icl-17.1(tm5218)	8	126	1	10	0.79	0.992	0	0.008	0.063
malt-1(db1194); icl-17.1(tm5218)	11	115	3	2	3.38	0.966	0	0.017	0.348
malt-1(db1194); icl-17.1(tm5218)	13	110	4	2	6.9	0.931	0.001	0.024	0.805
malt-1(db1194); icl-17.1(tm5218)	15	104	2	0	8.69	0.913	0.001	0.026	1.073
malt-1(db1194); icl-17.1(tm5218)	17	102	8	1	15.85	0.842	0.001	0.034	2.291
malt-1(db1194); icl-17.1(tm5218)	19	93	19	0	33.04	0.67	0.002	0.045	5.558
malt-1(db1194); icl-17.1(tm5218)	21	74	17	0	48.42	0.516	0.002	0.047	8.788
malt-1(db1194); icl-17.1(tm5218)	23	57	28	0	73.76	0.262	0.002	0.042	14.615
malt-1(db1194); icl-17.1(tm5218)	25	29	14	0	86.43	0.136	0.001	0.033	17.782
malt-1(db1194); icl-17.1(tm5218)	27	15	10	0	95.48	0.045	0	0.02	20.225
malt-1(db1194); icl-17.1(tm5218)	30	5	3	0	98.19	0.018	0	0.013	21.04
malt-1(db1194); icl-17.1(tm5218)	32	2	2	0	100	0	0	0	21.619

## Sheet: Supplementary Data 9b
Biological replicate 1 Kaplan-Meier analysis
Experiment	Time	At Risk	Dead	Censored	Percent Mortality (%)	S_hat	Var S_hat	SE(S)	Survival Time
N2	0	180	0	0	0	1	0	0	0
N2	3	180	0	0	0	1	0	0	0
N2	5	180	0	0	0	1	0	0	0
N2	7	180	0	31	0	1	0	0	0
N2	9	149	4	12	2.68	0.973	0	0.013	0.242
N2	11	133	12	1	11.46	0.885	0.001	0.027	1.207
N2	13	120	17	0	24.01	0.76	0.001	0.036	2.838
N2	15	103	23	1	40.98	0.59	0.002	0.042	5.383
N2	17	79	25	0	59.65	0.403	0.002	0.042	8.559
N2	19	54	19	1	73.85	0.261	0.001	0.038	11.256
N2	21	34	13	0	83.85	0.162	0.001	0.032	13.355
N2	23	21	9	0	90.77	0.092	0.001	0.025	14.948
N2	25	12	8	0	96.92	0.031	0	0.015	16.486
N2	27	4	4	0	100	0	0	0	17.316
malt-1(db1194)	0	180	0	0	0	1	0	0	0
malt-1(db1194)	3	180	0	0	0	1	0	0	0
malt-1(db1194)	5	180	0	0	0	1	0	0	0
malt-1(db1194)	7	180	1	53	0.56	0.994	0	0.006	0.039
malt-1(db1194)	9	126	3	10	2.92	0.971	0	0.015	0.252
malt-1(db1194)	11	113	5	0	7.22	0.928	0.001	0.023	0.724
malt-1(db1194)	13	108	5	1	11.51	0.885	0.001	0.029	1.283
malt-1(db1194)	15	102	11	3	21.06	0.789	0.001	0.038	2.714
malt-1(db1194)	17	88	17	0	36.31	0.637	0.002	0.045	5.307
malt-1(db1194)	19	71	14	0	48.87	0.511	0.002	0.047	7.693
malt-1(db1194)	21	57	14	1	61.43	0.386	0.002	0.046	10.331
malt-1(db1194)	23	42	11	0	71.53	0.285	0.002	0.043	12.654
malt-1(db1194)	25	31	8	0	78.88	0.211	0.002	0.039	14.491
malt-1(db1194)	27	23	6	0	84.39	0.156	0.001	0.035	15.979
malt-1(db1194)	29	17	7	0	90.82	0.092	0.001	0.028	17.843
malt-1(db1194)	31	10	4	0	94.49	0.055	0	0.022	18.982
malt-1(db1194)	33	6	4	0	98.16	0.018	0	0.013	20.195
malt-1(db1194)	35	2	2	0	100	0	0	0	20.837
ilc-17.1(tm5218)	0	180	0	0	0	1	0	0	0
ilc-17.1(tm5218)	3	180	0	0	0	1	0	0	0
ilc-17.1(tm5218)	5	180	0	21	0	1	0	0	0
ilc-17.1(tm5218)	7	159	0	31	0	1	0	0	0
ilc-17.1(tm5218)	9	128	6	7	4.69	0.953	0	0.019	0.422
ilc-17.1(tm5218)	11	115	3	1	7.17	0.928	0.001	0.023	0.695
ilc-17.1(tm5218)	13	111	9	0	14.7	0.853	0.001	0.032	1.674
ilc-17.1(tm5218)	15	102	18	2	29.75	0.702	0.002	0.042	3.932
ilc-17.1(tm5218)	17	82	14	0	41.75	0.583	0.002	0.045	5.971
ilc-17.1(tm5218)	19	68	21	0	59.74	0.403	0.002	0.045	9.389
ilc-17.1(tm5218)	21	47	13	0	70.87	0.291	0.002	0.042	11.727
ilc-17.1(tm5218)	23	34	13	1	82.01	0.18	0.001	0.035	14.289
ilc-17.1(tm5218)	25	20	11	0	91.9	0.081	0.001	0.026	16.762
ilc-17.1(tm5218)	27	9	6	0	97.3	0.027	0	0.015	18.22
ilc-17.1(tm5218)	29	3	3	0	100	0	0	0	19.002
ilc-17.1(tm5218); ilc-17.1p::ilc-17.1	0	180	0	0	0	1	0	0	0
ilc-17.1(tm5218); ilc-17.1p::ilc-17.1	3	180	0	0	0	1	0	0	0
ilc-17.1(tm5218); ilc-17.1p::ilc-17.1	5	180	0	34	0	1	0	0	0
ilc-17.1(tm5218); ilc-17.1p::ilc-17.1	7	146	5	30	3.42	0.966	0	0.015	0.24
ilc-17.1(tm5218); ilc-17.1p::ilc-17.1	9	111	15	10	16.48	0.835	0.001	0.034	1.414
ilc-17.1(tm5218); ilc-17.1p::ilc-17.1	11	86	12	0	28.13	0.719	0.002	0.043	2.696
ilc-17.1(tm5218); ilc-17.1p::ilc-17.1	13	74	19	0	46.58	0.534	0.002	0.048	5.095
ilc-17.1(tm5218); ilc-17.1p::ilc-17.1	15	55	28	2	73.78	0.262	0.002	0.043	9.174
ilc-17.1(tm5218); ilc-17.1p::ilc-17.1	17	25	17	0	91.61	0.084	0.001	0.028	12.206
ilc-17.1(tm5218); ilc-17.1p::ilc-17.1	19	8	6	0	97.9	0.021	0	0.015	13.401
ilc-17.1(tm5218); ilc-17.1p::ilc-17.1	21	2	2	0	100	0	0	0	13.842
malt-1(db1194); rab-3p::malt-1	0	180	0	0	0	1	0	0	0
malt-1(db1194); rab-3p::malt-1	3	180	0	0	0	1	0	0	0
malt-1(db1194); rab-3p::malt-1	5	180	0	0	0	1	0	0	0
malt-1(db1194); rab-3p::malt-1	7	180	2	15	1.11	0.989	0	0.008	0.078
malt-1(db1194); rab-3p::malt-1	9	163	5	15	4.14	0.959	0	0.015	0.351
malt-1(db1194); rab-3p::malt-1	11	143	8	0	9.51	0.905	0.001	0.023	0.941
malt-1(db1194); rab-3p::malt-1	13	135	18	3	21.57	0.784	0.001	0.033	2.509
malt-1(db1194); rab-3p::malt-1	15	114	22	1	36.71	0.633	0.002	0.04	4.779
malt-1(db1194); rab-3p::malt-1	17	91	18	0	49.23	0.508	0.002	0.041	6.908
malt-1(db1194); rab-3p::malt-1	19	73	14	0	58.96	0.41	0.002	0.041	8.758
malt-1(db1194); rab-3p::malt-1	21	59	18	0	71.48	0.285	0.001	0.038	11.387
malt-1(db1194); rab-3p::malt-1	23	41	12	0	79.83	0.202	0.001	0.033	13.307
malt-1(db1194); rab-3p::malt-1	25	29	11	0	87.48	0.125	0.001	0.028	15.219
malt-1(db1194); rab-3p::malt-1	27	18	8	0	93.04	0.07	0	0.021	16.722
malt-1(db1194); rab-3p::malt-1	29	10	7	0	97.91	0.021	0	0.012	18.133
malt-1(db1194); rab-3p::malt-1	31	3	3	0	100	0	0	0	18.78

## Sheet: Supplementary Data 9c
Biological replicate 2 Kaplan-Meier analysis
Experiment	Time	At Risk	Dead	Censored	Percent Mortality (%)	S_hat	Var S_hat	SE(S)	Survival Time
N2	0	180	0	0	0	1	0	0	0
N2	6	180	0	0	0	1	0	0	0
N2	8	180	0	17	0	1	0	0	0
N2	10	163	3	9	1.84	0.982	0	0.011	0.184
N2	15	151	52	12	35.64	0.644	0.001	0.039	5.255
N2	19	87	56	0	77.07	0.229	0.001	0.036	13.125
N2	23	31	21	0	92.6	0.074	0.001	0.022	16.698
N2	27	10	10	0	100	0	0	0	18.695
N2	29	0	0	0	100	0	0	0	18.695
malt-1(db1194)	0	180	0	0	0	1	0	0	0
malt-1(db1194)	6	180	0	0	0	1	0	0	0
malt-1(db1194)	8	180	0	19	0	1	0	0	0
malt-1(db1194)	10	161	0	9	0	1	0	0	0
malt-1(db1194)	15	152	17	6	11.18	0.888	0.001	0.026	1.678
malt-1(db1194)	19	129	56	0	49.74	0.503	0.002	0.041	9.003
malt-1(db1194)	23	73	48	0	82.79	0.172	0.001	0.031	16.604
malt-1(db1194)	27	25	22	0	97.93	0.021	0	0.012	20.694
malt-1(db1194)	29	3	3	0	100	0	0	0	21.293
ilc-17.1p::ilc-17.1	0	180	0	0	0	1	0	0	0
ilc-17.1p::ilc-17.1	6	180	0	0	0	1	0	0	0
ilc-17.1p::ilc-17.1	8	180	4	57	2.22	0.978	0	0.011	0.178
ilc-17.1p::ilc-17.1	10	119	6	10	7.15	0.928	0	0.022	0.671
ilc-17.1p::ilc-17.1	15	103	79	0	78.37	0.216	0.002	0.039	11.353
ilc-17.1p::ilc-17.1	19	24	6	17	83.77	0.162	0.001	0.035	12.38
ilc-17.1p::ilc-17.1	23	1	1	0	100	0	0	0	16.112
ilc-17.1p::ilc-17.1	27	0	0	0	100	0	0	0	16.112
ilc-17.1p::ilc-17.1	29	0	0	0	100	0	0	0	16.112
malt-1(db1194); ilc-17.1p::ilc-17.1	0	180	0	0	0	1	0	0	0
malt-1(db1194); ilc-17.1p::ilc-17.1	6	180	0	0	0	1	0	0	0
malt-1(db1194); ilc-17.1p::ilc-17.1	8	180	0	28	0	1	0	0	0
malt-1(db1194); ilc-17.1p::ilc-17.1	10	152	0	11	0	1	0	0	0
malt-1(db1194); ilc-17.1p::ilc-17.1	15	141	16	29	11.35	0.887	0.001	0.027	1.702
malt-1(db1194); ilc-17.1p::ilc-17.1	19	96	36	20	44.59	0.554	0.002	0.047	8.019
malt-1(db1194); ilc-17.1p::ilc-17.1	23	40	27	0	81.99	0.18	0.002	0.044	16.621
malt-1(db1194); ilc-17.1p::ilc-17.1	27	13	13	0	100	0	0	0	21.483
malt-1(db1194); ilc-17.1p::ilc-17.1	29	0	0	0	100	0	0	0	21.483

## Sheet: Supplementary Data 9d
Biological replicate 3 Kaplan-Meier analysis
Experiment	Time	At Risk	Dead	Censored	Percent Mortality (%)	S_hat	Var S_hat	SE(S)	Survival Time
N2	0	180	0	0	0	1	0	0	0
N2	4	180	0	0	0	1	0	0	0
N2	6	180	0	6	0	1	0	0	0
N2	8	174	0	10	0	1	0	0	0
N2	10	164	1	7	0.61	0.994	0	0.006	0.061
N2	12	156	12	1	8.26	0.917	0	0.022	0.978
N2	15	143	37	11	31.99	0.68	0.001	0.037	4.539
N2	18	95	38	0	59.2	0.408	0.002	0.041	9.436
N2	21	57	18	2	72.08	0.279	0.001	0.038	12.142
N2	25	37	18	0	85.66	0.143	0.001	0.03	15.537
N2	28	19	6	0	90.19	0.098	0.001	0.026	16.805
N2	34	13	10	0	97.74	0.023	0	0.013	19.37
N2	37	3	1	0	98.49	0.015	0	0.011	19.649
N2	40	2	2	0	100	0	0	0	20.253
malt-1(db1194)	0	180	0	0	0	1	0	0	0
malt-1(db1194)	4	180	0	1	0	1	0	0	0
malt-1(db1194)	6	179	0	4	0	1	0	0	0
malt-1(db1194)	8	175	0	8	0	1	0	0	0
malt-1(db1194)	10	167	1	3	0.6	0.994	0	0.006	0.06
malt-1(db1194)	12	163	2	0	1.82	0.982	0	0.01	0.206
malt-1(db1194)	15	161	19	7	13.41	0.866	0.001	0.027	1.944
malt-1(db1194)	18	135	20	1	26.23	0.738	0.001	0.035	4.253
malt-1(db1194)	21	114	25	0	42.41	0.576	0.002	0.039	7.651
malt-1(db1194)	25	89	23	1	57.29	0.427	0.002	0.04	11.371
malt-1(db1194)	28	65	27	0	75.03	0.25	0.001	0.035	16.338
malt-1(db1194)	34	38	11	0	82.26	0.177	0.001	0.031	18.796
malt-1(db1194)	37	27	14	0	91.46	0.085	0.001	0.023	22.199
malt-1(db1194)	40	13	3	10	93.43	0.066	0	0.02	22.987
ilc-17.1(tm5218)	0	180	0	0	0	1	0	0	0
ilc-17.1(tm5218)	4	180	0	3	0	1	0	0	0
ilc-17.1(tm5218)	8	177	0	38	0	1	0	0	0
ilc-17.1(tm5218)	10	139	4	3	2.88	0.971	0	0.014	0.288
ilc-17.1(tm5218)	12	132	7	0	8.03	0.92	0.001	0.023	0.906
ilc-17.1(tm5218)	15	125	18	24	21.27	0.787	0.001	0.035	2.892
ilc-17.1(tm5218)	18	83	14	0	34.55	0.654	0.002	0.044	5.283
ilc-17.1(tm5218)	21	69	27	0	60.16	0.398	0.002	0.047	10.661
ilc-17.1(tm5218)	25	42	5	0	64.9	0.351	0.002	0.046	11.847
ilc-17.1(tm5218)	28	37	10	0	74.39	0.256	0.002	0.042	14.502
ilc-17.1(tm5218)	34	27	9	0	82.93	0.171	0.001	0.036	17.405
ilc-17.1(tm5218)	37	18	6	0	88.62	0.114	0.001	0.031	19.511
ilc-17.1(tm5218)	40	12	2	10	90.51	0.095	0.001	0.028	20.269
ilc-17.1(tm5218); ilc-17.1p::ilc-17.1	0	180	0	0	0	1	0	0	0
ilc-17.1(tm5218); ilc-17.1p::ilc-17.1	4	180	0	1	0	1	0	0	0
ilc-17.1(tm5218); ilc-17.1p::ilc-17.1	8	179	2	57	1.12	0.989	0	0.008	0.089
ilc-17.1(tm5218); ilc-17.1p::ilc-17.1	10	120	10	15	9.36	0.906	0.001	0.026	0.913
ilc-17.1(tm5218); ilc-17.1p::ilc-17.1	12	95	14	1	22.72	0.773	0.002	0.04	2.516
ilc-17.1(tm5218); ilc-17.1p::ilc-17.1	15	80	42	1	63.29	0.367	0.002	0.047	8.603
ilc-17.1(tm5218); ilc-17.1p::ilc-17.1	18	37	15	0	78.17	0.218	0.002	0.041	11.281
ilc-17.1(tm5218); ilc-17.1p::ilc-17.1	21	22	15	0	93.05	0.069	0.001	0.025	14.407
ilc-17.1(tm5218); ilc-17.1p::ilc-17.1	25	7	1	0	94.05	0.06	0.001	0.024	14.655
ilc-17.1(tm5218); ilc-17.1p::ilc-17.1	28	6	2	0	96.03	0.04	0	0.019	15.21
ilc-17.1(tm5218); ilc-17.1p::ilc-17.1	34	4	4	0	100	0	0	0	16.56
ilc-17.1(tm5218); ilc-17.1p::ilc-17.1	37	0	0	0	100	0	0	0	16.56
ilc-17.1(tm5218); ilc-17.1p::ilc-17.1	40	0	0	0	100	0	0	0	16.56
malt-1(db1194); icl-17.1(tm5218)	0	180	0	0	0	1	0	0	0
malt-1(db1194); icl-17.1(tm5218)	6	180	0	17	0	1	0	0	0
malt-1(db1194); icl-17.1(tm5218)	8	163	0	17	0	1	0	0	0
malt-1(db1194); icl-17.1(tm5218)	10	146	1	2	0.68	0.993	0	0.007	0.068
malt-1(db1194); icl-17.1(tm5218)	12	143	2	2	2.07	0.979	0	0.012	0.235
malt-1(db1194); icl-17.1(tm5218)	15	139	15	11	12.64	0.874	0.001	0.028	1.82
malt-1(db1194); icl-17.1(tm5218)	18	113	28	0	34.29	0.657	0.002	0.041	5.717
malt-1(db1194); icl-17.1(tm5218)	21	85	30	0	57.48	0.425	0.002	0.043	10.587
malt-1(db1194); icl-17.1(tm5218)	25	55	6	0	62.12	0.379	0.002	0.042	11.747
malt-1(db1194); icl-17.1(tm5218)	28	49	22	0	79.13	0.209	0.001	0.036	16.509
malt-1(db1194); icl-17.1(tm5218)	34	27	15	0	90.72	0.093	0.001	0.025	20.452
malt-1(db1194); icl-17.1(tm5218)	37	12	9	0	97.68	0.023	0	0.013	23.026
malt-1(db1194); icl-17.1(tm5218)	40	3	3	0	100	0	0	0	23.954
malt-1(db11964); ilc-17.1p::ilc-17.1	0	180	0	0	0	1	0	0	0
malt-1(db11964); ilc-17.1p::ilc-17.1	4	180	0	2	0	1	0	0	0
malt-1(db11964); ilc-17.1p::ilc-17.1	6	178	0	17	0	1	0	0	0
malt-1(db11964); ilc-17.1p::ilc-17.1	8	161	0	23	0	1	0	0	0
malt-1(db11964); ilc-17.1p::ilc-17.1	10	138	0	4	0	1	0	0	0
malt-1(db11964); ilc-17.1p::ilc-17.1	12	134	5	1	3.73	0.963	0	0.016	0.448
malt-1(db11964); ilc-17.1p::ilc-17.1	15	128	21	9	19.53	0.805	0.001	0.034	2.817
malt-1(db11964); ilc-17.1p::ilc-17.1	18	98	17	1	33.49	0.665	0.002	0.042	5.33
malt-1(db11964); ilc-17.1p::ilc-17.1	21	80	26	0	55.1	0.449	0.002	0.045	9.869
malt-1(db11964); ilc-17.1p::ilc-17.1	25	54	11	7	64.25	0.358	0.002	0.043	12.156
malt-1(db11964); ilc-17.1p::ilc-17.1	28	36	14	0	78.15	0.218	0.002	0.039	16.049
malt-1(db11964); ilc-17.1p::ilc-17.1	34	22	10	0	88.08	0.119	0.001	0.032	19.425
malt-1(db11964); ilc-17.1p::ilc-17.1	37	12	8	0	96.03	0.04	0	0.019	22.365
malt-1(db11964); ilc-17.1p::ilc-17.1	40	4	4	0	100	0	0	0	23.954

## Sheet: Supplementary Data 9e
logrank analysis
Condition	χ2	P-value	Bonferroni P-value
N2 v.s. malt-1(db1194)	58.21	0	0
N2 v.s. ilc-17.1(tm5218)	18.37	1.8e-05	0.0001
N2 v.s. ilc-17.1(tm5218); ilc-17.1p::ilc-17.1	112.44	0	0
N2 v.s. malt-1(db1194); rab-3p::malt-1	0.08	0.7778	1
N2 v.s. malt-1(db1194); icl-17.1(tm5218)	31.89	1.6e-08	1.2e-07
malt-1(db1194) v.s. N2	58.21	0	0
malt-1(db1194) v.s. ilc-17.1(tm5218)	17.03	3.7e-05	0.0003
malt-1(db1194) v.s. ilc-17.1(tm5218); ilc-17.1p::ilc-17.1	214.43	0	0
malt-1(db1194) v.s. malt-1(db1194); rab-3p::malt-1	52.56	0	0
malt-1(db1194) v.s. malt-1(db1194); icl-17.1(tm5218)	4.76	0.0292	0.2044
ilc-17.1(tm5218) v.s. N2	18.37	1.8e-05	0.0001
ilc-17.1(tm5218) v.s. malt-1(db1194)	17.03	3.7e-05	0.0003
ilc-17.1(tm5218) v.s. ilc-17.1(tm5218); ilc-17.1p::ilc-17.1	172.14	0	0
ilc-17.1(tm5218) v.s. malt-1(db1194); rab-3p::malt-1	17.53	2.8e-05	0.0002
ilc-17.1(tm5218) v.s. malt-1(db1194); icl-17.1(tm5218)	3.69	0.0548	0.3839
ilc-17.1(tm5218); ilc-17.1p::ilc-17.1 v.s. N2	112.44	0	0
ilc-17.1(tm5218); ilc-17.1p::ilc-17.1 v.s. malt-1(db1194)	214.43	0	0
ilc-17.1(tm5218); ilc-17.1p::ilc-17.1 v.s. ilc-17.1(tm5218)	172.14	0	0
ilc-17.1(tm5218); ilc-17.1p::ilc-17.1 v.s. malt-1(db1194); rab-3p::malt-1	88.86	0	0
ilc-17.1(tm5218); ilc-17.1p::ilc-17.1 v.s. malt-1(db1194); icl-17.1(tm5218)	166.96	0	0
malt-1(db1194); rab-3p::malt-1 v.s. N2	0.08	0.7778	1
malt-1(db1194); rab-3p::malt-1 v.s. malt-1(db1194)	52.56	0	0
malt-1(db1194); rab-3p::malt-1 v.s. ilc-17.1(tm5218)	17.53	2.8e-05	0.0002
malt-1(db1194); rab-3p::malt-1 v.s. ilc-17.1(tm5218); ilc-17.1p::ilc-17.1	88.86	0	0
malt-1(db1194); rab-3p::malt-1 v.s. malt-1(db1194); icl-17.1(tm5218)	29.99	4.3e-08	3e-07
malt-1(db1194); icl-17.1(tm5218) v.s. N2	31.89	1.6e-08	1.2e-07
malt-1(db1194); icl-17.1(tm5218) v.s. malt-1(db1194)	4.76	0.0292	0.2044
malt-1(db1194); icl-17.1(tm5218) v.s. ilc-17.1(tm5218)	3.69	0.0548	0.3839
malt-1(db1194); icl-17.1(tm5218) v.s. ilc-17.1(tm5218); ilc-17.1p::ilc-17.1	166.96	0	0
malt-1(db1194); icl-17.1(tm5218) v.s. malt-1(db1194); rab-3p::malt-1	29.99	4.3e-08	3e-07

## Sheet: Supplementary Data 9f
Biological replicate 1 logrank analysis
Condition	χ2	P-value	Bonferroni P-value
N2 v.s. malt-1(db1194)	28.97	7.4e-08	2.9e-07
N2 v.s. ilc-17.1(tm5218)	9.2	0.0024	0.0097
N2 v.s. ilc-17.1(tm5218); ilc-17.1p::ilc-17.1	46.09	0	0
N2 v.s. malt-1(db1194); rab-3p::malt-1	9.05	0.0026	0.0105
malt-1(db1194) v.s. N2	28.97	7.4e-08	2.9e-07
malt-1(db1194) v.s. ilc-17.1(tm5218)	8.8	0.003	0.012
malt-1(db1194) v.s. ilc-17.1(tm5218); ilc-17.1p::ilc-17.1	99.8	0	0
malt-1(db1194) v.s. malt-1(db1194); rab-3p::malt-1	8.89	0.0029	0.0115
ilc-17.1(tm5218) v.s. N2	9.2	0.0024	0.0097
ilc-17.1(tm5218) v.s. malt-1(db1194)	8.8	0.003	0.012
ilc-17.1(tm5218) v.s. ilc-17.1(tm5218); ilc-17.1p::ilc-17.1	78.44	0	0
ilc-17.1(tm5218) v.s. malt-1(db1194); rab-3p::malt-1	0.1	0.7534	1
ilc-17.1(tm5218); ilc-17.1p::ilc-17.1 v.s. N2	46.09	0	0
ilc-17.1(tm5218); ilc-17.1p::ilc-17.1 v.s. malt-1(db1194)	99.8	0	0
ilc-17.1(tm5218); ilc-17.1p::ilc-17.1 v.s. ilc-17.1(tm5218)	78.44	0	0
ilc-17.1(tm5218); ilc-17.1p::ilc-17.1 v.s. malt-1(db1194); rab-3p::malt-1	66.92	0	0
malt-1(db1194); rab-3p::malt-1 v.s. N2	9.05	0.0026	0.0105
malt-1(db1194); rab-3p::malt-1 v.s. malt-1(db1194)	8.89	0.0029	0.0115
malt-1(db1194); rab-3p::malt-1 v.s. ilc-17.1(tm5218)	0.1	0.7534	1
malt-1(db1194); rab-3p::malt-1 v.s. ilc-17.1(tm5218); ilc-17.1p::ilc-17.1	66.92	0	0

## Sheet: Supplementary Data 9g
Biological replicate 2 logrank analysis
Condition	χ2	P-value	Bonferroni P-value
N2 v.s. malt-1(db1194)	30	4.3e-08	1.3e-07
N2 v.s. ilc-17.1p::ilc-17.1	22.61	2e-06	6e-06
N2 v.s. malt-1(db1194); ilc-17.1p::ilc-17.1	32.08	1.5e-08	4.5e-08
malt-1(db1194) v.s. N2	30	4.3e-08	1.3e-07
malt-1(db1194) v.s. ilc-17.1p::ilc-17.1	81.15	0	0
malt-1(db1194) v.s. malt-1(db1194); ilc-17.1p::ilc-17.1	0.1	0.7506	1
ilc-17.1p::ilc-17.1 v.s. N2	22.61	2e-06	6e-06
ilc-17.1p::ilc-17.1 v.s. malt-1(db1194)	81.15	0	0
ilc-17.1p::ilc-17.1 v.s. malt-1(db1194); ilc-17.1p::ilc-17.1	83.63	0	0
malt-1(db1194); ilc-17.1p::ilc-17.1 v.s. N2	32.08	1.5e-08	4.5e-08
malt-1(db1194); ilc-17.1p::ilc-17.1 v.s. malt-1(db1194)	0.1	0.7506	1
malt-1(db1194); ilc-17.1p::ilc-17.1 v.s. ilc-17.1p::ilc-17.1	83.63	0	0

## Sheet: Supplementary Data 9h
Biological replicate 3 logrank analysis
Condition	χ2	P-value	Bonferroni P-value
N2 v.s. malt-1(db1194)	41.27	0	0
N2 v.s. ilc-17.1(tm5218)	19.04	1.3e-05	0.0001
N2 v.s. ilc-17.1(tm5218); ilc-17.1p::ilc-17.1	24.72	6.6e-07	4e-06
N2 v.s. malt-1(db1194); icl-17.1(tm5218)	19.56	9.7e-06	0.0001
N2 v.s. malt-1(db11964); ilc-17.1p::ilc-17.1	17.35	3.1e-05	0.0002
malt-1(db1194) v.s. N2	41.27	0	0
malt-1(db1194) v.s. ilc-17.1(tm5218)	0.78	0.3784	1
malt-1(db1194) v.s. ilc-17.1(tm5218); ilc-17.1p::ilc-17.1	100	0	0
malt-1(db1194) v.s. malt-1(db1194); icl-17.1(tm5218)	5.37	0.0205	0.1232
malt-1(db1194) v.s. malt-1(db11964); ilc-17.1p::ilc-17.1	4.66	0.0308	0.1847
ilc-17.1(tm5218) v.s. N2	19.04	1.3e-05	0.0001
ilc-17.1(tm5218) v.s. malt-1(db1194)	0.78	0.3784	1
ilc-17.1(tm5218) v.s. ilc-17.1(tm5218); ilc-17.1p::ilc-17.1	58.55	0	0
ilc-17.1(tm5218) v.s. malt-1(db1194); icl-17.1(tm5218)	1.28	0.2577	1
ilc-17.1(tm5218) v.s. malt-1(db11964); ilc-17.1p::ilc-17.1	1.06	0.3026	1
ilc-17.1(tm5218); ilc-17.1p::ilc-17.1 v.s. N2	24.72	6.6e-07	4e-06
ilc-17.1(tm5218); ilc-17.1p::ilc-17.1 v.s. malt-1(db1194)	100	0	0
ilc-17.1(tm5218); ilc-17.1p::ilc-17.1 v.s. ilc-17.1(tm5218)	58.55	0	0
ilc-17.1(tm5218); ilc-17.1p::ilc-17.1 v.s. malt-1(db1194); icl-17.1(tm5218)	72.18	0	0
ilc-17.1(tm5218); ilc-17.1p::ilc-17.1 v.s. malt-1(db11964); ilc-17.1p::ilc-17.1	64.27	0	0
malt-1(db1194); icl-17.1(tm5218) v.s. N2	19.56	9.7e-06	0.0001
malt-1(db1194); icl-17.1(tm5218) v.s. malt-1(db1194)	5.37	0.0205	0.1232
malt-1(db1194); icl-17.1(tm5218) v.s. ilc-17.1(tm5218)	1.28	0.2577	1
malt-1(db1194); icl-17.1(tm5218) v.s. ilc-17.1(tm5218); ilc-17.1p::ilc-17.1	72.18	0	0
malt-1(db1194); icl-17.1(tm5218) v.s. malt-1(db11964); ilc-17.1p::ilc-17.1	0.01	0.9283	1
malt-1(db11964); ilc-17.1p::ilc-17.1 v.s. N2	17.35	3.1e-05	0.0002
malt-1(db11964); ilc-17.1p::ilc-17.1 v.s. malt-1(db1194)	4.66	0.0308	0.1847
malt-1(db11964); ilc-17.1p::ilc-17.1 v.s. ilc-17.1(tm5218)	1.06	0.3026	1
malt-1(db11964); ilc-17.1p::ilc-17.1 v.s. ilc-17.1(tm5218); ilc-17.1p::ilc-17.1	64.27	0	0
malt-1(db11964); ilc-17.1p::ilc-17.1 v.s. malt-1(db1194); icl-17.1(tm5218)	0.01	0.9283	1
