# Supplementary material for: MALT-1 mediates IL-17 neural signaling to regulate C. elegans behavior, immunity and longevity
Source: Nat Commun. 2020 Apr 29;11:2099. doi: 10.1038/s41467-020-15872-y (PMC7190641; doi:10.1038/s41467-020-15872-y)
Supplement: Supplementary file 11 — Source Data [file 41467_2020_15872_MOESM11_ESM.xlsx]

## Sheet: Figure 1b
Identified Proteins (2511)	IP: ACTL-1-FLAG spectral counts	IP: Control-FLAG spectral counts
Vitellogenin-6 OS=Caenorhabditis elegans GN=vit-6 PE=1 SV=5	2133	1926
Vitellogenin-2 OS=Caenorhabditis elegans GN=vit-2 PE=1 SV=5	1997	1692
Vitellogenin-1 OS=Caenorhabditis elegans GN=vit-1 PE=1 SV=2	1439	1176
Vitellogenin-5 OS=Caenorhabditis elegans GN=vit-5 PE=2 SV=2	1254	1565
T08G11.1, isoform a OS=Caenorhabditis elegans GN=CELE_T08G11.1 PE=1 SV=1	1140	880
Elongation factor 2 OS=Caenorhabditis elegans GN=eef-2 PE=2 SV=4	1107	829
Vitellogenin-3 OS=Caenorhabditis elegans GN=vit-3 PE=1 SV=1	1105	1299
Vitellogenin-4 OS=Caenorhabditis elegans GN=vit-4 PE=1 SV=3	1097	1248
Elongation factor 1-alpha OS=Caenorhabditis elegans GN=eft-3 PE=3 SV=1	1071	975
Twitchin OS=Caenorhabditis elegans GN=unc-22 PE=1 SV=3	900	741
PCK-2, isoform a OS=Caenorhabditis elegans GN=pck-2 PE=1 SV=1	834	778
Myosin-4 OS=Caenorhabditis elegans GN=unc-54 PE=1 SV=2	741	753
Dynein heavy chain, cytoplasmic OS=Caenorhabditis elegans GN=dhc-1 PE=1 SV=1	687	524
EEL-1, isoform a OS=Caenorhabditis elegans GN=eel-1 PE=1 SV=2	593	363
GCN-1 OS=Caenorhabditis elegans GN=gcn-1 PE=1 SV=2	525	453
Bifunctional glyoxylate cycle protein OS=Caenorhabditis elegans GN=icl-1 PE=1 SV=2	522	480
Heat shock protein 90 OS=Caenorhabditis elegans GN=daf-21 PE=1 SV=1	513	481
Myosin-1 OS=Caenorhabditis elegans GN=myo-1 PE=1 SV=3	508	518
Myosin-2 OS=Caenorhabditis elegans GN=myo-2 PE=1 SV=2	499	543
Tubulin beta-2 chain OS=Caenorhabditis elegans GN=tbb-2 PE=3 SV=1	486	403
TBB-1 OS=Caenorhabditis elegans GN=tbb-1 PE=1 SV=1	474	391
Alcohol dehydrogenase 1 OS=Caenorhabditis elegans GN=sodh-1 PE=2 SV=2	465	258
HIM-4, isoform a OS=Caenorhabditis elegans GN=him-4 PE=1 SV=1	435	299
Adenosylhomocysteinase OS=Caenorhabditis elegans GN=ahcy-1 PE=3 SV=1	415	346
Alpha-1,4 glucan phosphorylase OS=Caenorhabditis elegans GN=CELE_T22F3.3 PE=1 SV=1	400	245
Chaperonin homolog Hsp-60, mitochondrial OS=Caenorhabditis elegans GN=hsp-60 PE=2 SV=2	396	396
PCK-1, isoform a OS=Caenorhabditis elegans GN=pck-1 PE=1 SV=2	390	379
Glyceraldehyde-3-phosphate dehydrogenase 2 OS=Caenorhabditis elegans GN=gpd-2 PE=3 SV=2	369	192
Glutamate dehydrogenase OS=Caenorhabditis elegans GN=gdh-1 PE=1 SV=1	360	249
V-type proton ATPase catalytic subunit A OS=Caenorhabditis elegans GN=vha-13 PE=1 SV=3	359	455
Heat shock 70 kDa protein A OS=Caenorhabditis elegans GN=hsp-1 PE=1 SV=2	342	298
C44B7.10 OS=Caenorhabditis elegans GN=acer-1 PE=1 SV=3	339	305
Probable arginine kinase F46H5.3 OS=Caenorhabditis elegans GN=F46H5.3 PE=3 SV=2	321	155
FASN-1 OS=Caenorhabditis elegans GN=fasn-1 PE=1 SV=2	318	208
BEN-1 OS=Caenorhabditis elegans GN=ben-1 PE=1 SV=3	318	273
Nuclear anchorage protein 1 OS=Caenorhabditis elegans GN=anc-1 PE=1 SV=3	303	288
Propionyl-CoA carboxylase alpha chain, mitochondrial OS=Caenorhabditis elegans GN=pcca-1 PE=1 SV=1	301	239
Tubulin alpha-2 chain OS=Caenorhabditis elegans GN=tba-2 PE=2 SV=1	296	275
W07E11.1, isoform b OS=Caenorhabditis elegans GN=CELE_W07E11.1 PE=1 SV=1	291	297
Pyruvate carboxylase 1 OS=Caenorhabditis elegans GN=pyc-1 PE=1 SV=1	285	370
Probable aconitate hydratase, mitochondrial OS=Caenorhabditis elegans GN=aco-2 PE=3 SV=2	282	237
Transitional endoplasmic reticulum ATPase homolog 2 OS=Caenorhabditis elegans GN=cdc-48.2 PE=1 SV=2	280	153
VAB-10, isoform b OS=Caenorhabditis elegans GN=vab-10 PE=1 SV=1	279	200
POD-2, isoform c OS=Caenorhabditis elegans GN=pod-2 PE=1 SV=1	278	220
ATP synthase subunit alpha, mitochondrial OS=Caenorhabditis elegans GN=H28O16.1 PE=1 SV=1	277	198
Transitional endoplasmic reticulum ATPase homolog 1 OS=Caenorhabditis elegans GN=cdc-48.1 PE=1 SV=1	272	152
TBA-1, isoform a OS=Caenorhabditis elegans GN=tba-1 PE=1 SV=1	266	255
Probable cytoplasmic aconitate hydratase OS=Caenorhabditis elegans GN=aco-1 PE=1 SV=1	264	139
Cleavage stimulation factor OS=Caenorhabditis elegans PE=2 SV=1	263	207
MALT-1 F22D3.6 OS=Caenorhabditis elegans GN=CELE_F22D3.6 PE=1 SV=1	260	0
Papilin OS=Caenorhabditis elegans GN=mig-6 PE=1 SV=1	248	254
PAM-1, isoform b OS=Caenorhabditis elegans GN=pam-1 PE=1 SV=1	245	102
C08H9.2, isoform a OS=Caenorhabditis elegans GN=vgln-1 PE=1 SV=2	239	338
Tubulin beta-4 chain OS=Caenorhabditis elegans GN=tbb-4 PE=3 SV=1	237	207
Probable V-type proton ATPase subunit B OS=Caenorhabditis elegans GN=vha-12 PE=3 SV=1	228	210
TBA-4 OS=Caenorhabditis elegans GN=tba-4 PE=1 SV=1	220	205
R07H5.8 OS=Caenorhabditis elegans GN=CELE_R07H5.8 PE=1 SV=1	218	67
Protein F37C4.5 OS=Caenorhabditis elegans GN=F37C4.5 PE=1 SV=3	212	186
TKT-1 OS=Caenorhabditis elegans GN=tkt-1 PE=1 SV=1	205	208
2MDa_2 protein OS=Caenorhabditis elegans GN=ttn-1 PE=1 SV=2	204	251
Probable clathrin heavy chain 1 OS=Caenorhabditis elegans GN=chc-1 PE=3 SV=1	203	290
IMB-3 OS=Caenorhabditis elegans GN=imb-3 PE=1 SV=2	203	212
Probable citrate synthase, mitochondrial OS=Caenorhabditis elegans GN=cts-1 PE=3 SV=1	200	169
MSRA-1 OS=Caenorhabditis elegans GN=msra-1 PE=1 SV=1	198	73
PYR-1 OS=Caenorhabditis elegans GN=pyr-1 PE=1 SV=2	197	108
Pre-mRNA-splicing factor 8 homolog OS=Caenorhabditis elegans GN=prp-8 PE=1 SV=1	196	171
F44G3.2 OS=Caenorhabditis elegans GN=CELE_F44G3.2 PE=1 SV=1	193	62
Uncharacterized protein C30C11.4 OS=Caenorhabditis elegans GN=C30C11.4 PE=3 SV=1	188	120
Probable isocitrate dehydrogenase [NAD] subunit alpha, mitochondrial OS=Caenorhabditis elegans GN=idha-1 PE=3 SV=3	187	123
Actin-4 OS=Caenorhabditis elegans GN=act-4 PE=3 SV=2	184	158
C44E4.1, isoform a OS=Caenorhabditis elegans GN=C44E4.1 PE=1 SV=3	183	110
F55F10.1, isoform b OS=Caenorhabditis elegans GN=CELE_F55F10.1 PE=1 SV=1	182	128
H27A22.1, isoform b OS=Caenorhabditis elegans GN=CELE_H27A22.1 PE=1 SV=1	181	69
Glycogen [starch] synthase OS=Caenorhabditis elegans GN=gsy-1 PE=1 SV=1	178	141
Probable malate dehydrogenase, mitochondrial OS=Caenorhabditis elegans GN=mdh-2 PE=3 SV=1	178	74
Enolase OS=Caenorhabditis elegans GN=enol-1 PE=1 SV=3	177	191
RPN-1 OS=Caenorhabditis elegans GN=rpn-1 PE=1 SV=1	174	121
Probable coatomer subunit gamma OS=Caenorhabditis elegans GN=T14G10.5 PE=3 SV=1	174	107
Heat shock 70 kDa protein F, mitochondrial OS=Caenorhabditis elegans GN=hsp-6 PE=1 SV=2	173	162
TSN-1 OS=Caenorhabditis elegans GN=tsn-1 PE=1 SV=1	172	119
Probable methylenetetrahydrofolate reductase OS=Caenorhabditis elegans GN=mthf-1 PE=3 SV=2	171	100
Tubulin beta-1 chain OS=Caenorhabditis elegans GN=mec-7 PE=2 SV=1	171	166
Coatomer subunit beta OS=Caenorhabditis elegans GN=copb-1 PE=1 SV=1	167	109
PMT-2 OS=Caenorhabditis elegans GN=pmt-2 PE=1 SV=1	165	132
UBA-1, isoform a OS=Caenorhabditis elegans GN=uba-1 PE=1 SV=1	165	186
ATP synthase subunit beta, mitochondrial OS=Caenorhabditis elegans GN=atp-2 PE=1 SV=2	162	141
Probable methylmalonate-semialdehyde dehydrogenase [acylating], mitochondrial OS=Caenorhabditis elegans GN=alh-8 PE=3 SV=1	161	127
FLN-1, isoform a OS=Caenorhabditis elegans GN=fln-1 PE=1 SV=1	161	131
Protein disulfide-isomerase 2 OS=Caenorhabditis elegans GN=pdi-2 PE=1 SV=1	160	160
26S proteasome non-ATPase regulatory subunit 1 OS=Caenorhabditis elegans GN=rpn-2 PE=3 SV=4	159	108
VHA-8 OS=Caenorhabditis elegans GN=vha-8 PE=1 SV=1	158	119
Heat shock 70 kDa protein C OS=Caenorhabditis elegans GN=hsp-3 PE=3 SV=2	158	123
PRDX-2, isoform b OS=Caenorhabditis elegans GN=prdx-2 PE=1 SV=1	158	98
Uncharacterized helicase C28H8.3 OS=Caenorhabditis elegans GN=C28H8.3 PE=3 SV=2	157	189
Mesocentin OS=Caenorhabditis elegans GN=dig-1 PE=1 SV=2	157	167
Y37E3.17, isoform a OS=Caenorhabditis elegans GN=CELE_Y37E3.17 PE=1 SV=1	157	117
Coatomer subunit alpha OS=Caenorhabditis elegans GN=copa-1 PE=1 SV=2	155	191
T-complex protein 1 subunit epsilon OS=Caenorhabditis elegans GN=cct-5 PE=2 SV=1	154	99
T-complex protein 1 subunit alpha OS=Caenorhabditis elegans GN=cct-1 PE=3 SV=2	153	88
PCCB-1, isoform a OS=Caenorhabditis elegans GN=pccb-1 PE=1 SV=1	148	112
Fructose-bisphosphate aldolase 2 OS=Caenorhabditis elegans GN=aldo-2 PE=2 SV=1	148	68
CPF-1 OS=Caenorhabditis elegans GN=cpf-1 PE=1 SV=1	147	105
14-3-3-like protein 1 OS=Caenorhabditis elegans GN=par-5 PE=1 SV=2	145	96
F45D11.14 OS=Caenorhabditis elegans GN=CELE_F45D11.14 PE=1 SV=1	144	219
Endoplasmin homolog OS=Caenorhabditis elegans GN=enpl-1 PE=3 SV=1	144	114
Glyceraldehyde-3-phosphate dehydrogenase 4 OS=Caenorhabditis elegans GN=gpd-4 PE=3 SV=1	144	72
Probable elongation factor 1-beta/1-delta 2 OS=Caenorhabditis elegans GN=eef-1B.2 PE=1 SV=4	141	79
T-complex protein 1 subunit delta OS=Caenorhabditis elegans GN=cct-4 PE=2 SV=1	140	115
Valine--tRNA ligase OS=Caenorhabditis elegans GN=vrs-2 PE=1 SV=1	140	154
T08B2.7, isoform b OS=Caenorhabditis elegans GN=ech-1.2 PE=1 SV=1	140	104
Probable V-type proton ATPase subunit H 2 OS=Caenorhabditis elegans GN=vha-15 PE=3 SV=1	140	127
W10C8.5 OS=Caenorhabditis elegans GN=CELE_W10C8.5 PE=1 SV=1	138	50
Probable ATP-citrate synthase OS=Caenorhabditis elegans GN=D1005.1 PE=3 SV=1	136	182
Probable S-adenosylmethionine synthase 1 OS=Caenorhabditis elegans GN=sams-1 PE=1 SV=1	136	86
T-complex protein 1 subunit beta OS=Caenorhabditis elegans GN=cct-2 PE=1 SV=2	136	85
T-complex protein 1 subunit zeta OS=Caenorhabditis elegans GN=cct-6 PE=1 SV=1	135	116
Malate dehydrogenase OS=Caenorhabditis elegans GN=mdh-1 PE=1 SV=1	134	83
CCT-7, isoform a OS=Caenorhabditis elegans GN=cct-7 PE=1 SV=2	133	109
Probable coatomer subunit beta' OS=Caenorhabditis elegans GN=copb-2 PE=3 SV=3	132	146
ATP-dependent 6-phosphofructokinase 1 OS=Caenorhabditis elegans GN=pfk-1 PE=3 SV=2	132	113
C14C10.5, isoform b OS=Caenorhabditis elegans GN=C14C10.5 PE=1 SV=1	131	135
R02D3.1, isoform a OS=Caenorhabditis elegans GN=CELE_R02D3.1 PE=1 SV=1	130	90
ALH-1, isoform a OS=Caenorhabditis elegans GN=alh-1 PE=1 SV=3	129	139
Dihydropyrimidine dehydrogenase [NADP(+)] OS=Caenorhabditis elegans GN=dpyd-1 PE=3 SV=2	129	172
Clustered mitochondria protein homolog OS=Caenorhabditis elegans GN=clu-1 PE=3 SV=1	127	187
Kinesin heavy chain OS=Caenorhabditis elegans GN=unc-116 PE=2 SV=2	127	75
Guanine nucleotide-binding protein subunit beta-2-like 1 OS=Caenorhabditis elegans GN=rack-1 PE=1 SV=3	126	41
TBA-7 OS=Caenorhabditis elegans GN=tba-7 PE=1 SV=1	125	124
Eukaryotic translation initiation factor 3 subunit A OS=Caenorhabditis elegans GN=egl-45 PE=3 SV=1	124	202
Eukaryotic initiation factor 4A OS=Caenorhabditis elegans GN=inf-1 PE=2 SV=1	124	95
Isocitrate dehydrogenase [NADP] OS=Caenorhabditis elegans GN=idh-1 PE=1 SV=1	122	115
PIK-1, isoform a OS=Caenorhabditis elegans GN=pik-1 PE=2 SV=1	122	1
Aspartate--tRNA ligase, cytoplasmic OS=Caenorhabditis elegans GN=drs-1 PE=3 SV=1	121	90
T-complex protein 1 subunit theta OS=Caenorhabditis elegans GN=cct-8 PE=1 SV=3	121	106
Probable enoyl-CoA hydratase, mitochondrial OS=Caenorhabditis elegans GN=ech-6 PE=3 SV=1	120	105
Probable elongation factor 1-gamma OS=Caenorhabditis elegans GN=eef-1G PE=3 SV=1	120	86
14-3-3-like protein 2 OS=Caenorhabditis elegans GN=ftt-2 PE=1 SV=1	120	78
2-oxoglutarate dehydrogenase, mitochondrial OS=Caenorhabditis elegans GN=ogdh-1 PE=1 SV=2	118	144
F40A3.6 OS=Caenorhabditis elegans GN=CELE_F40A3.6 PE=1 SV=1	118	88
Probable phosphoglycerate kinase OS=Caenorhabditis elegans GN=pgk-1 PE=3 SV=1	118	106
Fructose-bisphosphate aldolase 1 OS=Caenorhabditis elegans GN=aldo-1 PE=1 SV=1	118	61
Probable elongation factor 1-beta/1-delta 1 OS=Caenorhabditis elegans GN=eef-1B.1 PE=1 SV=1	117	72
CAH-4, isoform b OS=Caenorhabditis elegans GN=cah-4 PE=1 SV=1	117	96
Putative U5 small nuclear ribonucleoprotein 200 kDa helicase OS=Caenorhabditis elegans GN=Y46G5A.4 PE=3 SV=1	116	126
Protein disulfide-isomerase OS=Caenorhabditis elegans GN=pdi-3 PE=1 SV=1	115	76
T-complex protein 1 subunit gamma OS=Caenorhabditis elegans GN=cct-3 PE=1 SV=3	114	90
Cullin-associated NEDD8-dissociated protein 1 OS=Caenorhabditis elegans GN=cand-1 PE=1 SV=1	112	165
Basement membrane proteoglycan OS=Caenorhabditis elegans GN=unc-52 PE=1 SV=2	110	90
ACLY-2 OS=Caenorhabditis elegans GN=acly-2 PE=1 SV=1	110	139
LET-711 OS=Caenorhabditis elegans GN=let-711 PE=1 SV=3	109	138
Glycine--tRNA ligase OS=Caenorhabditis elegans GN=grs-1 PE=3 SV=2	108	89
VAB-10, isoform h OS=Caenorhabditis elegans GN=vab-10 PE=1 SV=1	108	70
Tripeptidyl-peptidase 2 OS=Caenorhabditis elegans GN=tpp-2 PE=2 SV=1	107	175
Serine hydroxymethyltransferase OS=Caenorhabditis elegans GN=mel-32 PE=1 SV=2	107	86
Pyruvate kinase OS=Caenorhabditis elegans GN=pyk-1 PE=1 SV=1	107	129
Eukaryotic translation initiation factor 3 subunit B OS=Caenorhabditis elegans GN=eif-3.B PE=3 SV=2	107	75
Elongation factor Tu homologue (Fragment) OS=Caenorhabditis elegans PE=2 SV=1	106	91
MCCC-1 OS=Caenorhabditis elegans GN=mccc-1 PE=1 SV=2	106	71
ACT-5 OS=Caenorhabditis elegans GN=act-5 PE=1 SV=1	105	99
Probable succinyl-CoA ligase [ADP-forming] subunit beta, mitochondrial OS=Caenorhabditis elegans GN=F47B10.1 PE=3 SV=1	105	80
Y43F4B.5, isoform a OS=Caenorhabditis elegans GN=CELE_Y43F4B.5 PE=1 SV=1	104	134
LET-805, isoform a OS=Caenorhabditis elegans GN=let-805 PE=1 SV=1	104	108
10-formyltetrahydrofolate dehydrogenase OS=Caenorhabditis elegans GN=alh-3 PE=1 SV=1	104	91
C31C9.2 OS=Caenorhabditis elegans GN=C31C9.2 PE=1 SV=1	103	33
F53A2.7 OS=Caenorhabditis elegans GN=acaa-2 PE=1 SV=2	101	63
R12C12.1, isoform a OS=Caenorhabditis elegans GN=CELE_R12C12.1 PE=1 SV=1	100	64
PARS-1, isoform a OS=Caenorhabditis elegans GN=pars-1 PE=1 SV=1	99	116
Probable 4-aminobutyrate aminotransferase, mitochondrial OS=Caenorhabditis elegans GN=gta-1 PE=3 SV=1	99	100
Endocytosis protein RME-8 OS=Caenorhabditis elegans GN=rme-8 PE=1 SV=1	99	81
GDI-1, isoform a OS=Caenorhabditis elegans GN=gdi-1 PE=1 SV=1	99	99
Peptidyl-prolyl cis-trans isomerase 7 OS=Caenorhabditis elegans GN=cyn-7 PE=1 SV=2	99	60
RME-1, isoform b OS=Caenorhabditis elegans GN=rme-1 PE=1 SV=1	98	106
60S acidic ribosomal protein P0 OS=Caenorhabditis elegans GN=rpa-0 PE=1 SV=3	97	35
Putative neurobeachin homolog OS=Caenorhabditis elegans GN=sel-2 PE=2 SV=3	97	98
ROD-1 OS=Caenorhabditis elegans GN=rod-1 PE=1 SV=1	97	67
Probable serine/threonine-protein phosphatase PP2A regulatory subunit OS=Caenorhabditis elegans GN=paa-1 PE=3 SV=2	96	121
Probable hydroxyacid-oxoacid transhydrogenase, mitochondrial OS=Caenorhabditis elegans GN=Y38F1A.6 PE=3 SV=1	96	83
ACDH-1, isoform a OS=Caenorhabditis elegans GN=acdh-1 PE=1 SV=1	96	47
AMPD-1, isoform a OS=Caenorhabditis elegans GN=ampd-1 PE=1 SV=1	96	63
DPT-1, isoform b OS=Caenorhabditis elegans GN=dpt-1 PE=1 SV=1	96	65
P granule abnormality protein 1 OS=Caenorhabditis elegans GN=pgl-1 PE=1 SV=1	95	45
40S ribosomal protein SA OS=Caenorhabditis elegans GN=rps-0 PE=1 SV=3	95	30
Probable methylcrotonoyl-CoA carboxylase beta chain, mitochondrial OS=Caenorhabditis elegans GN=F02A9.4 PE=3 SV=1	95	108
Eukaryotic translation initiation factor 3 subunit C OS=Caenorhabditis elegans GN=eif-3.C PE=3 SV=2	95	59
Probable electron transfer flavoprotein subunit alpha, mitochondrial OS=Caenorhabditis elegans GN=F27D4.1 PE=3 SV=2	94	42
Stress-induced protein 1 OS=Caenorhabditis elegans GN=sip-1 PE=1 SV=1	93	52
Protein let-418 OS=Caenorhabditis elegans GN=let-418 PE=1 SV=1	93	83
T08H10.1 OS=Caenorhabditis elegans GN=CELE_T08H10.1 PE=1 SV=2	93	32
Isoleucine--tRNA ligase, cytoplasmic OS=Caenorhabditis elegans GN=irs-1 PE=3 SV=1	91	130
Probable fumarate hydratase, mitochondrial OS=Caenorhabditis elegans GN=fum-1 PE=3 SV=1	91	74
Glutamine synthetase OS=Caenorhabditis elegans GN=gln-3 PE=1 SV=1	91	47
ABCF-2 OS=Caenorhabditis elegans GN=abcf-2 PE=1 SV=1	90	78
CARS-1, isoform a OS=Caenorhabditis elegans GN=cars-1 PE=1 SV=1	90	89
AP complex subunit beta OS=Caenorhabditis elegans GN=apb-1 PE=1 SV=2	89	105
Triosephosphate isomerase OS=Caenorhabditis elegans GN=tpi-1 PE=1 SV=2	89	56
FBP-1, isoform a OS=Caenorhabditis elegans GN=fbp-1 PE=1 SV=1	89	38
Aspartate aminotransferase OS=Caenorhabditis elegans GN=got-2.2 PE=1 SV=1	88	50
40S ribosomal protein S3 OS=Caenorhabditis elegans GN=rps-3 PE=3 SV=1	87	35
TARS-1, isoform b OS=Caenorhabditis elegans GN=tars-1 PE=1 SV=1	87	72
T19B10.2 OS=Caenorhabditis elegans GN=CELE_T19B10.2 PE=1 SV=2	87	51
40S ribosomal protein S4 OS=Caenorhabditis elegans GN=rps-4 PE=1 SV=1	86	72
Polyadenylate-binding protein OS=Caenorhabditis elegans GN=pab-1 PE=1 SV=1	86	87
60S ribosomal protein L4 OS=Caenorhabditis elegans GN=rpl-4 PE=1 SV=3	86	44
Probable 3-hydroxyacyl-CoA dehydrogenase B0272.3 OS=Caenorhabditis elegans GN=B0272.3 PE=3 SV=1	86	29
EARS-1 OS=Caenorhabditis elegans GN=ears-1 PE=1 SV=1	85	121
cGMP-dependent protein kinase egl-4 OS=Caenorhabditis elegans GN=egl-4 PE=1 SV=2	85	92
Probable glutamine--tRNA ligase OS=Caenorhabditis elegans GN=ers-1 PE=3 SV=1	85	49
Heat shock 70 kDa protein D OS=Caenorhabditis elegans GN=hsp-4 PE=1 SV=2	85	90
GFAT-1, isoform a OS=Caenorhabditis elegans GN=gfat-1 PE=1 SV=1	84	48
Probable delta-1-pyrroline-5-carboxylate synthase OS=Caenorhabditis elegans GN=alh-13 PE=3 SV=2	84	75
Glycerol-3-phosphate dehydrogenase [NAD(+)] OS=Caenorhabditis elegans GN=gpdh-2 PE=1 SV=1	84	29
F11C1.5, isoform a OS=Caenorhabditis elegans GN=CELE_F11C1.5 PE=1 SV=3	83	80
F44E7.4, isoform a OS=Caenorhabditis elegans GN=CELE_F44E7.4 PE=1 SV=1	83	100
Transaldolase OS=Caenorhabditis elegans GN=CELE_Y24D9A.8 PE=1 SV=1	83	30
XPO-1, isoform a OS=Caenorhabditis elegans GN=xpo-1 PE=1 SV=2	81	92
V-type proton ATPase subunit C OS=Caenorhabditis elegans GN=vha-11 PE=2 SV=1	81	40
Putative aminopeptidase W07G4.4 OS=Caenorhabditis elegans GN=lap-2 PE=3 SV=1	80	91
K08E3.5, isoform c OS=Caenorhabditis elegans GN=CELE_K08E3.5 PE=1 SV=1	80	69
C39D10.7 OS=Caenorhabditis elegans GN=C39D10.7 PE=1 SV=3	80	70
ACTL-1 C15B12.6 OS=Caenorhabditis elegans GN=C15B12.6 PE=4 SV=3	80	0
ATP-dependent RNA helicase glh-1 OS=Caenorhabditis elegans GN=glh-1 PE=1 SV=3	79	47
Asparagine--tRNA ligase, cytoplasmic OS=Caenorhabditis elegans GN=nrs-1 PE=3 SV=1	79	75
Proteasome subunit alpha type-5 OS=Caenorhabditis elegans GN=pas-5 PE=1 SV=1	78	71
ASP-1 OS=Caenorhabditis elegans GN=asp-1 PE=1 SV=1	78	28
Acetyl-CoA acetyltransferase homolog, mitochondrial OS=Caenorhabditis elegans GN=kat-1 PE=1 SV=2	78	51
ACDH-12, isoform a OS=Caenorhabditis elegans GN=acdh-12 PE=1 SV=1	77	97
T04A8.7, isoform a OS=Caenorhabditis elegans GN=CELE_T04A8.7 PE=1 SV=1	77	96
2,3-bisphosphoglycerate-independent phosphoglycerate mutase OS=Caenorhabditis elegans GN=ipgm-1 PE=1 SV=1	77	55
GFAT-2 OS=Caenorhabditis elegans GN=gfat-2 PE=1 SV=1	77	37
Leucine--tRNA ligase OS=Caenorhabditis elegans GN=lrs-1 PE=3 SV=2	76	116
K07E3.4, isoform a OS=Caenorhabditis elegans GN=CELE_K07E3.4 PE=1 SV=2	76	86
Probable glutathione S-transferase 7 OS=Caenorhabditis elegans GN=gst-7 PE=3 SV=1	76	52
HECD-1, isoform d OS=Caenorhabditis elegans GN=hecd-1 PE=1 SV=1	75	128
Alanine--tRNA ligase, cytoplasmic OS=Caenorhabditis elegans GN=aars-2 PE=2 SV=1	75	70
Glucose-6-phosphate isomerase OS=Caenorhabditis elegans GN=gpi-1 PE=1 SV=1	75	65
Translationally-controlled tumor protein homolog OS=Caenorhabditis elegans GN=tct-1 PE=1 SV=1	75	45
Methionine--tRNA ligase, cytoplasmic OS=Caenorhabditis elegans GN=mrs-1 PE=3 SV=1	74	55
Suppressor of Ty 6 homolog OS=Caenorhabditis elegans GN=emb-5 PE=1 SV=1	74	66
Probable methylmalonyl-CoA mutase, mitochondrial OS=Caenorhabditis elegans GN=mmcm-1 PE=3 SV=2	74	86
Probable succinyl-CoA ligase [ADP/GDP-forming] subunit alpha, mitochondrial OS=Caenorhabditis elegans GN=C05G5.4 PE=3 SV=1	74	31
RBC-1, isoform a OS=Caenorhabditis elegans GN=rbc-1 PE=1 SV=4	73	70
DNA-directed RNA polymerase II subunit RPB1 OS=Caenorhabditis elegans GN=ama-1 PE=1 SV=3	73	71
Dihydrolipoyl dehydrogenase, mitochondrial OS=Caenorhabditis elegans GN=dld-1 PE=3 SV=2	73	74
Proteasome subunit alpha type-1 OS=Caenorhabditis elegans GN=pas-6 PE=1 SV=1	73	40
ABCF-3 OS=Caenorhabditis elegans GN=abcf-3 PE=1 SV=1	73	60
GST-26 OS=Caenorhabditis elegans GN=gst-26 PE=1 SV=1	73	42
60 kDa SS-A/Ro ribonucleoprotein homolog OS=Caenorhabditis elegans GN=rop-1 PE=2 SV=1	72	72
SEC-23 OS=Caenorhabditis elegans GN=sec-23 PE=1 SV=2	72	53
TLN-1, isoform a OS=Caenorhabditis elegans GN=tln-1 PE=1 SV=1	72	93
C07D8.6 OS=Caenorhabditis elegans GN=C07D8.6 PE=1 SV=1	72	29
60S ribosomal protein L5 OS=Caenorhabditis elegans GN=rpl-5 PE=3 SV=1	71	29
40S ribosomal protein S8 OS=Caenorhabditis elegans GN=rps-8 PE=3 SV=1	71	55
Disorganized muscle protein 1 OS=Caenorhabditis elegans GN=dim-1 PE=1 SV=3	71	31
Glutathione S-transferase P 10 OS=Caenorhabditis elegans GN=gst-10 PE=1 SV=3	71	43
Probable isocitrate dehydrogenase [NAD] subunit beta, mitochondrial OS=Caenorhabditis elegans GN=idhb-1 PE=3 SV=1	70	25
R05F9.6 OS=Caenorhabditis elegans GN=CELE_R05F9.6 PE=1 SV=1	70	50
PES-9 OS=Caenorhabditis elegans GN=pes-9 PE=1 SV=1	70	81
T02G5.7 OS=Caenorhabditis elegans GN=CELE_T02G5.7 PE=1 SV=1	70	41
CTP synthase OS=Caenorhabditis elegans GN=ctps-1 PE=1 SV=1	69	42
F55B11.1 OS=Caenorhabditis elegans GN=CELE_F55B11.1 PE=1 SV=1	68	139
40S ribosomal protein S3a OS=Caenorhabditis elegans GN=rps-1 PE=3 SV=2	68	34
Apoptosis-linked gene 2-interacting protein X 1 OS=Caenorhabditis elegans GN=alx-1 PE=2 SV=3	68	69
Probable ornithine aminotransferase, mitochondrial OS=Caenorhabditis elegans GN=C16A3.10 PE=3 SV=3	68	43
Ubiquitin carboxyl-terminal hydrolase OS=Caenorhabditis elegans GN=math-33 PE=1 SV=1	67	122
Probable inorganic pyrophosphatase 1 OS=Caenorhabditis elegans GN=pyp-1 PE=3 SV=4	67	28
26S protease regulatory subunit 7 OS=Caenorhabditis elegans GN=rpt-1 PE=1 SV=1	66	55
40S ribosomal protein S2 OS=Caenorhabditis elegans GN=rps-2 PE=3 SV=1	66	41
Spliceosome RNA helicase DDX39B homolog OS=Caenorhabditis elegans GN=hel-1 PE=2 SV=1	66	61
Histidine ammonia-lyase OS=Caenorhabditis elegans GN=haly-1 PE=1 SV=1	66	61
NPP-21, isoform a OS=Caenorhabditis elegans GN=npp-21 PE=1 SV=1	66	73
Dynamin OS=Caenorhabditis elegans GN=dyn-1 PE=1 SV=1	66	61
F23C8.5, isoform a OS=Caenorhabditis elegans GN=CELE_F23C8.5 PE=1 SV=2	66	32
60S ribosomal protein L6 OS=Caenorhabditis elegans GN=rpl-6 PE=1 SV=1	65	54
GBF-1, isoform a OS=Caenorhabditis elegans GN=gbf-1 PE=1 SV=1	65	62
Target of rapamycin homolog OS=Caenorhabditis elegans GN=let-363 PE=2 SV=3	65	54
IMB-1 OS=Caenorhabditis elegans GN=imb-1 PE=1 SV=3	64	69
40S ribosomal protein S5 OS=Caenorhabditis elegans GN=rps-5 PE=3 SV=1	64	34
Y71F9AL.9 OS=Caenorhabditis elegans GN=CELE_Y71F9AL.9 PE=1 SV=1	64	44
V-type proton ATPase subunit D OS=Caenorhabditis elegans GN=vha-14 PE=3 SV=1	64	17
ACDH-3 OS=Caenorhabditis elegans GN=acdh-3 PE=1 SV=1	64	31
60S ribosomal protein L7 OS=Caenorhabditis elegans GN=rpl-7 PE=3 SV=1	63	58
Probable GMP synthase [glutamine-hydrolyzing] OS=Caenorhabditis elegans GN=gmps-1 PE=3 SV=3	63	59
Lysine--tRNA ligase OS=Caenorhabditis elegans GN=krs-1 PE=3 SV=1	63	70
Probable arginine--tRNA ligase, cytoplasmic OS=Caenorhabditis elegans GN=rrt-1 PE=3 SV=2	63	65
Uncharacterized serine carboxypeptidase F41C3.5 OS=Caenorhabditis elegans GN=F41C3.5 PE=1 SV=1	63	45
Obg-like ATPase 1 OS=Caenorhabditis elegans GN=ola-1 PE=3 SV=1	63	43
Adenylate kinase isoenzyme 1 OS=Caenorhabditis elegans GN=F38B2.4 PE=2 SV=1	63	41
Adenylate kinase OS=Caenorhabditis elegans GN=let-754 PE=3 SV=2	63	27
Regulator of nonsense transcripts 1 OS=Caenorhabditis elegans GN=smg-2 PE=1 SV=1	62	76
Probable pyruvate dehydrogenase E1 component subunit alpha, mitochondrial OS=Caenorhabditis elegans GN=T05H10.6 PE=3 SV=1	62	35
UPB-1 OS=Caenorhabditis elegans GN=upb-1 PE=1 SV=1	62	29
Tyrosine--tRNA ligase OS=Caenorhabditis elegans GN=yrs-2 PE=1 SV=1	62	58
ASNS-2, isoform a OS=Caenorhabditis elegans GN=asns-2 PE=1 SV=1	62	42
CAR-1 OS=Caenorhabditis elegans GN=car-1 PE=1 SV=1	61	32
M153.1 OS=Caenorhabditis elegans GN=CELE_M153.1 PE=1 SV=1	61	51
Bifunctional L-3-cyanoalanine synthase/cysteine synthase OS=Caenorhabditis elegans GN=cysl-2 PE=1 SV=1	61	27
HPO-27 OS=Caenorhabditis elegans GN=hpo-27 PE=1 SV=1	61	48
Major sperm protein 55/57 OS=Caenorhabditis elegans GN=msp-55 PE=2 SV=3	61	17
Uncharacterized protein C05D11.1 OS=Caenorhabditis elegans GN=C05D11.1 PE=4 SV=2	60	44
6-phosphogluconate dehydrogenase, decarboxylating OS=Caenorhabditis elegans GN=T25B9.9 PE=3 SV=2	60	70
F09F7.4, isoform a OS=Caenorhabditis elegans GN=CELE_F09F7.4 PE=1 SV=1	60	18
NOL-5 OS=Caenorhabditis elegans GN=nol-5 PE=1 SV=1	59	57
Calreticulin OS=Caenorhabditis elegans GN=crt-1 PE=3 SV=1	59	52
FAH-1 OS=Caenorhabditis elegans GN=fah-1 PE=1 SV=1	59	43
GST-27 OS=Caenorhabditis elegans GN=gst-27 PE=1 SV=1	59	36
Putative aldehyde dehydrogenase family 7 member A1 homolog OS=Caenorhabditis elegans GN=alh-9 PE=3 SV=2	58	56
NAP-1 OS=Caenorhabditis elegans GN=nap-1 PE=1 SV=1	58	34
F49H12.5 OS=Caenorhabditis elegans GN=CELE_F49H12.5 PE=1 SV=1	58	37
Vesicle-fusing ATPase OS=Caenorhabditis elegans GN=nsf-1 PE=1 SV=2	57	42
60S ribosomal protein L18 OS=Caenorhabditis elegans GN=rpl-18 PE=3 SV=1	57	32
Ubiquitin carboxyl-terminal hydrolase OS=Caenorhabditis elegans GN=usp-5 PE=1 SV=2	57	47
PRMT-1 OS=Caenorhabditis elegans GN=prmt-1 PE=1 SV=1	57	32
Stress-induced-phosphoprotein 1 OS=Caenorhabditis elegans GN=sti-1 PE=1 SV=1	57	21
Dihydrolipoyllysine-residue acetyltransferase component of pyruvate dehydrogenase complex, mitochondrial OS=Caenorhabditis elegans GN=F23B12.5 PE=1 SV=1	56	61
ATP-dependent RNA helicase cgh-1 OS=Caenorhabditis elegans GN=cgh-1 PE=1 SV=1	56	48
SPC-1, isoform a OS=Caenorhabditis elegans GN=spc-1 PE=1 SV=2	56	83
Isocitrate dehydrogenase [NAD] subunit, mitochondrial OS=Caenorhabditis elegans GN=idhg-1 PE=1 SV=2	56	26
Pyruvate dehydrogenase E1 component subunit beta, mitochondrial OS=Caenorhabditis elegans GN=pdhb-1 PE=1 SV=2	56	21
Probable aspartate aminotransferase, cytoplasmic OS=Caenorhabditis elegans GN=got-1.2 PE=3 SV=1	56	39
C32F10.8, isoform a OS=Caenorhabditis elegans GN=C32F10.8 PE=1 SV=2	56	50
DHS-28 OS=Caenorhabditis elegans GN=dhs-28 PE=1 SV=1	56	38
26S proteasome non-ATPase regulatory subunit 3 OS=Caenorhabditis elegans GN=rpn-3 PE=1 SV=1	55	53
Beta chain spectrin homolog Sma1 OS=Caenorhabditis elegans GN=sma-1 PE=1 SV=1	55	81
EFTU-2 OS=Caenorhabditis elegans GN=eftu-2 PE=1 SV=1	55	76
UGGT-1 OS=Caenorhabditis elegans GN=uggt-1 PE=1 SV=1	55	113
RPN-9 OS=Caenorhabditis elegans GN=rpn-9 PE=1 SV=1	55	29
Calpain clp-1 OS=Caenorhabditis elegans GN=clp-1 PE=3 SV=4	55	74
60S ribosomal protein L8 OS=Caenorhabditis elegans GN=rpl-8 PE=3 SV=1	55	26
L-lactate dehydrogenase OS=Caenorhabditis elegans GN=ldh-1 PE=2 SV=1	55	22
Glutathione S-transferase P OS=Caenorhabditis elegans GN=gst-1 PE=1 SV=1	55	27
RPT-6 OS=Caenorhabditis elegans GN=rpt-6 PE=1 SV=1	54	51
SEC-31 OS=Caenorhabditis elegans GN=sec-31 PE=1 SV=1	54	39
Proteasome subunit beta type-3 OS=Caenorhabditis elegans GN=pbs-3 PE=1 SV=1	54	37
B0334.3, isoform a OS=Caenorhabditis elegans GN=B0334.3 PE=1 SV=2	54	60
Putative aspartyl aminopeptidase OS=Caenorhabditis elegans GN=F01F1.9 PE=1 SV=1	54	50
Probable serine--tRNA ligase, cytoplasmic OS=Caenorhabditis elegans GN=srs-2 PE=3 SV=1	54	37
Probable succinyl-CoA:3-ketoacid coenzyme A transferase, mitochondrial OS=Caenorhabditis elegans GN=C05C10.3 PE=3 SV=1	53	57
UBQ-1, isoform c OS=Caenorhabditis elegans GN=ubq-1 PE=4 SV=1	53	53
Probable medium-chain specific acyl-CoA dehydrogenase 10, mitochondrial OS=Caenorhabditis elegans GN=acdh-10 PE=2 SV=1	53	22
Putative deoxyribose-phosphate aldolase OS=Caenorhabditis elegans GN=F09E5.3 PE=3 SV=1	53	25
Germ cell-expressed protein R06C7.1 OS=Caenorhabditis elegans GN=R06C7.1 PE=2 SV=1	53	26
Malic enzyme OS=Caenorhabditis elegans GN=men-1 PE=1 SV=1	52	64
Proteasome subunit alpha type-6 OS=Caenorhabditis elegans GN=pas-1 PE=1 SV=1	52	40
B0395.3 OS=Caenorhabditis elegans GN=B0395.3 PE=1 SV=1	52	45
Peptidyl-prolyl cis-trans isomerase 3 OS=Caenorhabditis elegans GN=cyn-3 PE=1 SV=1	52	41
CPN-3 OS=Caenorhabditis elegans GN=cpn-3 PE=1 SV=1	52	25
60S ribosomal protein L10 OS=Caenorhabditis elegans GN=rpl-10 PE=3 SV=1	51	41
Glycogenin-1 OS=Caenorhabditis elegans GN=gyg-1 PE=1 SV=1	51	42
60S ribosomal protein L18a OS=Caenorhabditis elegans GN=rpl-20 PE=3 SV=2	51	44
APA-2 OS=Caenorhabditis elegans GN=apa-2 PE=1 SV=2	51	48
D2045.2 OS=Caenorhabditis elegans GN=CELE_D2045.2 PE=1 SV=3	51	59
PBS-7 OS=Caenorhabditis elegans GN=pbs-7 PE=1 SV=2	51	19
Serine/threonine-protein phosphatase OS=Caenorhabditis elegans GN=gsp-1 PE=1 SV=1	51	23
KETN-1, isoform h OS=Caenorhabditis elegans GN=ketn-1 PE=1 SV=1	50	55
Phenylalanine--tRNA ligase beta subunit OS=Caenorhabditis elegans GN=frs-2 PE=3 SV=2	50	59
40S ribosomal protein S9 OS=Caenorhabditis elegans GN=rps-9 PE=3 SV=1	50	42
COP9/Signalosome and eIF3 complex-shared subunit 1 OS=Caenorhabditis elegans GN=cif-1 PE=1 SV=1	50	35
Nucleoside diphosphate kinase OS=Caenorhabditis elegans GN=ndk-1 PE=1 SV=1	50	30
Cysteine synthase 1 OS=Caenorhabditis elegans GN=cysl-1 PE=1 SV=2	50	28
CTH-1, isoform b OS=Caenorhabditis elegans GN=cth-1 PE=1 SV=1	50	19

## Sheet: Figure 1c
Identified Proteins (2511)	IP: ACTL-1-FLAG spectral counts	IP: Control-FLAG spectral counts
Tubulin alpha-2 chain OS=Caenorhabditis elegans GN=tba-2 PE=2 SV=1	296	275
W07E11.1, isoform b OS=Caenorhabditis elegans GN=CELE_W07E11.1 PE=1 SV=1	291	297
Pyruvate carboxylase 1 OS=Caenorhabditis elegans GN=pyc-1 PE=1 SV=1	285	370
Probable aconitate hydratase, mitochondrial OS=Caenorhabditis elegans GN=aco-2 PE=3 SV=2	282	237
Transitional endoplasmic reticulum ATPase homolog 2 OS=Caenorhabditis elegans GN=cdc-48.2 PE=1 SV=2	280	153
VAB-10, isoform b OS=Caenorhabditis elegans GN=vab-10 PE=1 SV=1	279	200
POD-2, isoform c OS=Caenorhabditis elegans GN=pod-2 PE=1 SV=1	278	220
ATP synthase subunit alpha, mitochondrial OS=Caenorhabditis elegans GN=H28O16.1 PE=1 SV=1	277	198
Transitional endoplasmic reticulum ATPase homolog 1 OS=Caenorhabditis elegans GN=cdc-48.1 PE=1 SV=1	272	152
TBA-1, isoform a OS=Caenorhabditis elegans GN=tba-1 PE=1 SV=1	266	255
Probable cytoplasmic aconitate hydratase OS=Caenorhabditis elegans GN=aco-1 PE=1 SV=1	264	139
Cleavage stimulation factor OS=Caenorhabditis elegans PE=2 SV=1	263	207
MALT-1 F22D3.6 OS=Caenorhabditis elegans GN=CELE_F22D3.6 PE=1 SV=1	260	0
Papilin OS=Caenorhabditis elegans GN=mig-6 PE=1 SV=1	248	254
PAM-1, isoform b OS=Caenorhabditis elegans GN=pam-1 PE=1 SV=1	245	102
C08H9.2, isoform a OS=Caenorhabditis elegans GN=vgln-1 PE=1 SV=2	239	338
Tubulin beta-4 chain OS=Caenorhabditis elegans GN=tbb-4 PE=3 SV=1	237	207
Probable V-type proton ATPase subunit B OS=Caenorhabditis elegans GN=vha-12 PE=3 SV=1	228	210
TBA-4 OS=Caenorhabditis elegans GN=tba-4 PE=1 SV=1	220	205
R07H5.8 OS=Caenorhabditis elegans GN=CELE_R07H5.8 PE=1 SV=1	218	67
Protein F37C4.5 OS=Caenorhabditis elegans GN=F37C4.5 PE=1 SV=3	212	186
TKT-1 OS=Caenorhabditis elegans GN=tkt-1 PE=1 SV=1	205	208
2MDa_2 protein OS=Caenorhabditis elegans GN=ttn-1 PE=1 SV=2	204	251
Probable clathrin heavy chain 1 OS=Caenorhabditis elegans GN=chc-1 PE=3 SV=1	203	290
IMB-3 OS=Caenorhabditis elegans GN=imb-3 PE=1 SV=2	203	212
Probable citrate synthase, mitochondrial OS=Caenorhabditis elegans GN=cts-1 PE=3 SV=1	200	169
MSRA-1 OS=Caenorhabditis elegans GN=msra-1 PE=1 SV=1	198	73
PYR-1 OS=Caenorhabditis elegans GN=pyr-1 PE=1 SV=2	197	108
Pre-mRNA-splicing factor 8 homolog OS=Caenorhabditis elegans GN=prp-8 PE=1 SV=1	196	171
F44G3.2 OS=Caenorhabditis elegans GN=CELE_F44G3.2 PE=1 SV=1	193	62
Uncharacterized protein C30C11.4 OS=Caenorhabditis elegans GN=C30C11.4 PE=3 SV=1	188	120
Probable isocitrate dehydrogenase [NAD] subunit alpha, mitochondrial OS=Caenorhabditis elegans GN=idha-1 PE=3 SV=3	187	123
Actin-4 OS=Caenorhabditis elegans GN=act-4 PE=3 SV=2	184	158
C44E4.1, isoform a OS=Caenorhabditis elegans GN=C44E4.1 PE=1 SV=3	183	110
F55F10.1, isoform b OS=Caenorhabditis elegans GN=CELE_F55F10.1 PE=1 SV=1	182	128
H27A22.1, isoform b OS=Caenorhabditis elegans GN=CELE_H27A22.1 PE=1 SV=1	181	69
Glycogen [starch] synthase OS=Caenorhabditis elegans GN=gsy-1 PE=1 SV=1	178	141
Probable malate dehydrogenase, mitochondrial OS=Caenorhabditis elegans GN=mdh-2 PE=3 SV=1	178	74
Enolase OS=Caenorhabditis elegans GN=enol-1 PE=1 SV=3	177	191
RPN-1 OS=Caenorhabditis elegans GN=rpn-1 PE=1 SV=1	174	121
Probable coatomer subunit gamma OS=Caenorhabditis elegans GN=T14G10.5 PE=3 SV=1	174	107
Heat shock 70 kDa protein F, mitochondrial OS=Caenorhabditis elegans GN=hsp-6 PE=1 SV=2	173	162
TSN-1 OS=Caenorhabditis elegans GN=tsn-1 PE=1 SV=1	172	119
Probable methylenetetrahydrofolate reductase OS=Caenorhabditis elegans GN=mthf-1 PE=3 SV=2	171	100
Tubulin beta-1 chain OS=Caenorhabditis elegans GN=mec-7 PE=2 SV=1	171	166
Coatomer subunit beta OS=Caenorhabditis elegans GN=copb-1 PE=1 SV=1	167	109
PMT-2 OS=Caenorhabditis elegans GN=pmt-2 PE=1 SV=1	165	132
UBA-1, isoform a OS=Caenorhabditis elegans GN=uba-1 PE=1 SV=1	165	186
ATP synthase subunit beta, mitochondrial OS=Caenorhabditis elegans GN=atp-2 PE=1 SV=2	162	141
Probable methylmalonate-semialdehyde dehydrogenase [acylating], mitochondrial OS=Caenorhabditis elegans GN=alh-8 PE=3 SV=1	161	127
FLN-1, isoform a OS=Caenorhabditis elegans GN=fln-1 PE=1 SV=1	161	131
Protein disulfide-isomerase 2 OS=Caenorhabditis elegans GN=pdi-2 PE=1 SV=1	160	160
26S proteasome non-ATPase regulatory subunit 1 OS=Caenorhabditis elegans GN=rpn-2 PE=3 SV=4	159	108
VHA-8 OS=Caenorhabditis elegans GN=vha-8 PE=1 SV=1	158	119
Heat shock 70 kDa protein C OS=Caenorhabditis elegans GN=hsp-3 PE=3 SV=2	158	123
PRDX-2, isoform b OS=Caenorhabditis elegans GN=prdx-2 PE=1 SV=1	158	98
Uncharacterized helicase C28H8.3 OS=Caenorhabditis elegans GN=C28H8.3 PE=3 SV=2	157	189
Mesocentin OS=Caenorhabditis elegans GN=dig-1 PE=1 SV=2	157	167
Y37E3.17, isoform a OS=Caenorhabditis elegans GN=CELE_Y37E3.17 PE=1 SV=1	157	117
Coatomer subunit alpha OS=Caenorhabditis elegans GN=copa-1 PE=1 SV=2	155	191
T-complex protein 1 subunit epsilon OS=Caenorhabditis elegans GN=cct-5 PE=2 SV=1	154	99
T-complex protein 1 subunit alpha OS=Caenorhabditis elegans GN=cct-1 PE=3 SV=2	153	88
PCCB-1, isoform a OS=Caenorhabditis elegans GN=pccb-1 PE=1 SV=1	148	112
Fructose-bisphosphate aldolase 2 OS=Caenorhabditis elegans GN=aldo-2 PE=2 SV=1	148	68
CPF-1 OS=Caenorhabditis elegans GN=cpf-1 PE=1 SV=1	147	105
14-3-3-like protein 1 OS=Caenorhabditis elegans GN=par-5 PE=1 SV=2	145	96
F45D11.14 OS=Caenorhabditis elegans GN=CELE_F45D11.14 PE=1 SV=1	144	219
Endoplasmin homolog OS=Caenorhabditis elegans GN=enpl-1 PE=3 SV=1	144	114
Glyceraldehyde-3-phosphate dehydrogenase 4 OS=Caenorhabditis elegans GN=gpd-4 PE=3 SV=1	144	72
Probable elongation factor 1-beta/1-delta 2 OS=Caenorhabditis elegans GN=eef-1B.2 PE=1 SV=4	141	79
T-complex protein 1 subunit delta OS=Caenorhabditis elegans GN=cct-4 PE=2 SV=1	140	115
Valine--tRNA ligase OS=Caenorhabditis elegans GN=vrs-2 PE=1 SV=1	140	154
T08B2.7, isoform b OS=Caenorhabditis elegans GN=ech-1.2 PE=1 SV=1	140	104
Probable V-type proton ATPase subunit H 2 OS=Caenorhabditis elegans GN=vha-15 PE=3 SV=1	140	127
W10C8.5 OS=Caenorhabditis elegans GN=CELE_W10C8.5 PE=1 SV=1	138	50
Probable ATP-citrate synthase OS=Caenorhabditis elegans GN=D1005.1 PE=3 SV=1	136	182
Probable S-adenosylmethionine synthase 1 OS=Caenorhabditis elegans GN=sams-1 PE=1 SV=1	136	86
T-complex protein 1 subunit beta OS=Caenorhabditis elegans GN=cct-2 PE=1 SV=2	136	85
T-complex protein 1 subunit zeta OS=Caenorhabditis elegans GN=cct-6 PE=1 SV=1	135	116
Malate dehydrogenase OS=Caenorhabditis elegans GN=mdh-1 PE=1 SV=1	134	83
CCT-7, isoform a OS=Caenorhabditis elegans GN=cct-7 PE=1 SV=2	133	109
Probable coatomer subunit beta' OS=Caenorhabditis elegans GN=copb-2 PE=3 SV=3	132	146
ATP-dependent 6-phosphofructokinase 1 OS=Caenorhabditis elegans GN=pfk-1 PE=3 SV=2	132	113
C14C10.5, isoform b OS=Caenorhabditis elegans GN=C14C10.5 PE=1 SV=1	131	135
R02D3.1, isoform a OS=Caenorhabditis elegans GN=CELE_R02D3.1 PE=1 SV=1	130	90
ALH-1, isoform a OS=Caenorhabditis elegans GN=alh-1 PE=1 SV=3	129	139
Dihydropyrimidine dehydrogenase [NADP(+)] OS=Caenorhabditis elegans GN=dpyd-1 PE=3 SV=2	129	172
Clustered mitochondria protein homolog OS=Caenorhabditis elegans GN=clu-1 PE=3 SV=1	127	187
Kinesin heavy chain OS=Caenorhabditis elegans GN=unc-116 PE=2 SV=2	127	75
Guanine nucleotide-binding protein subunit beta-2-like 1 OS=Caenorhabditis elegans GN=rack-1 PE=1 SV=3	126	41
TBA-7 OS=Caenorhabditis elegans GN=tba-7 PE=1 SV=1	125	124
Eukaryotic translation initiation factor 3 subunit A OS=Caenorhabditis elegans GN=egl-45 PE=3 SV=1	124	202
Eukaryotic initiation factor 4A OS=Caenorhabditis elegans GN=inf-1 PE=2 SV=1	124	95
Isocitrate dehydrogenase [NADP] OS=Caenorhabditis elegans GN=idh-1 PE=1 SV=1	122	115
PIK-1, isoform a OS=Caenorhabditis elegans GN=pik-1 PE=2 SV=1	122	1
Aspartate--tRNA ligase, cytoplasmic OS=Caenorhabditis elegans GN=drs-1 PE=3 SV=1	121	90
T-complex protein 1 subunit theta OS=Caenorhabditis elegans GN=cct-8 PE=1 SV=3	121	106
Probable enoyl-CoA hydratase, mitochondrial OS=Caenorhabditis elegans GN=ech-6 PE=3 SV=1	120	105
Probable elongation factor 1-gamma OS=Caenorhabditis elegans GN=eef-1G PE=3 SV=1	120	86
14-3-3-like protein 2 OS=Caenorhabditis elegans GN=ftt-2 PE=1 SV=1	120	78
2-oxoglutarate dehydrogenase, mitochondrial OS=Caenorhabditis elegans GN=ogdh-1 PE=1 SV=2	118	144
F40A3.6 OS=Caenorhabditis elegans GN=CELE_F40A3.6 PE=1 SV=1	118	88
Probable phosphoglycerate kinase OS=Caenorhabditis elegans GN=pgk-1 PE=3 SV=1	118	106
Fructose-bisphosphate aldolase 1 OS=Caenorhabditis elegans GN=aldo-1 PE=1 SV=1	118	61
Probable elongation factor 1-beta/1-delta 1 OS=Caenorhabditis elegans GN=eef-1B.1 PE=1 SV=1	117	72
CAH-4, isoform b OS=Caenorhabditis elegans GN=cah-4 PE=1 SV=1	117	96
Putative U5 small nuclear ribonucleoprotein 200 kDa helicase OS=Caenorhabditis elegans GN=Y46G5A.4 PE=3 SV=1	116	126
Protein disulfide-isomerase OS=Caenorhabditis elegans GN=pdi-3 PE=1 SV=1	115	76
T-complex protein 1 subunit gamma OS=Caenorhabditis elegans GN=cct-3 PE=1 SV=3	114	90
Cullin-associated NEDD8-dissociated protein 1 OS=Caenorhabditis elegans GN=cand-1 PE=1 SV=1	112	165
Basement membrane proteoglycan OS=Caenorhabditis elegans GN=unc-52 PE=1 SV=2	110	90
ACLY-2 OS=Caenorhabditis elegans GN=acly-2 PE=1 SV=1	110	139
LET-711 OS=Caenorhabditis elegans GN=let-711 PE=1 SV=3	109	138
Glycine--tRNA ligase OS=Caenorhabditis elegans GN=grs-1 PE=3 SV=2	108	89
VAB-10, isoform h OS=Caenorhabditis elegans GN=vab-10 PE=1 SV=1	108	70
Tripeptidyl-peptidase 2 OS=Caenorhabditis elegans GN=tpp-2 PE=2 SV=1	107	175
Serine hydroxymethyltransferase OS=Caenorhabditis elegans GN=mel-32 PE=1 SV=2	107	86
Pyruvate kinase OS=Caenorhabditis elegans GN=pyk-1 PE=1 SV=1	107	129
Eukaryotic translation initiation factor 3 subunit B OS=Caenorhabditis elegans GN=eif-3.B PE=3 SV=2	107	75
Elongation factor Tu homologue (Fragment) OS=Caenorhabditis elegans PE=2 SV=1	106	91
MCCC-1 OS=Caenorhabditis elegans GN=mccc-1 PE=1 SV=2	106	71
ACT-5 OS=Caenorhabditis elegans GN=act-5 PE=1 SV=1	105	99
Probable succinyl-CoA ligase [ADP-forming] subunit beta, mitochondrial OS=Caenorhabditis elegans GN=F47B10.1 PE=3 SV=1	105	80
Y43F4B.5, isoform a OS=Caenorhabditis elegans GN=CELE_Y43F4B.5 PE=1 SV=1	104	134
LET-805, isoform a OS=Caenorhabditis elegans GN=let-805 PE=1 SV=1	104	108
10-formyltetrahydrofolate dehydrogenase OS=Caenorhabditis elegans GN=alh-3 PE=1 SV=1	104	91
C31C9.2 OS=Caenorhabditis elegans GN=C31C9.2 PE=1 SV=1	103	33
F53A2.7 OS=Caenorhabditis elegans GN=acaa-2 PE=1 SV=2	101	63
R12C12.1, isoform a OS=Caenorhabditis elegans GN=CELE_R12C12.1 PE=1 SV=1	100	64
PARS-1, isoform a OS=Caenorhabditis elegans GN=pars-1 PE=1 SV=1	99	116
Probable 4-aminobutyrate aminotransferase, mitochondrial OS=Caenorhabditis elegans GN=gta-1 PE=3 SV=1	99	100
Endocytosis protein RME-8 OS=Caenorhabditis elegans GN=rme-8 PE=1 SV=1	99	81
GDI-1, isoform a OS=Caenorhabditis elegans GN=gdi-1 PE=1 SV=1	99	99
Peptidyl-prolyl cis-trans isomerase 7 OS=Caenorhabditis elegans GN=cyn-7 PE=1 SV=2	99	60
RME-1, isoform b OS=Caenorhabditis elegans GN=rme-1 PE=1 SV=1	98	106
60S acidic ribosomal protein P0 OS=Caenorhabditis elegans GN=rpa-0 PE=1 SV=3	97	35
Putative neurobeachin homolog OS=Caenorhabditis elegans GN=sel-2 PE=2 SV=3	97	98
ROD-1 OS=Caenorhabditis elegans GN=rod-1 PE=1 SV=1	97	67
Probable serine/threonine-protein phosphatase PP2A regulatory subunit OS=Caenorhabditis elegans GN=paa-1 PE=3 SV=2	96	121
Probable hydroxyacid-oxoacid transhydrogenase, mitochondrial OS=Caenorhabditis elegans GN=Y38F1A.6 PE=3 SV=1	96	83
ACDH-1, isoform a OS=Caenorhabditis elegans GN=acdh-1 PE=1 SV=1	96	47
AMPD-1, isoform a OS=Caenorhabditis elegans GN=ampd-1 PE=1 SV=1	96	63
DPT-1, isoform b OS=Caenorhabditis elegans GN=dpt-1 PE=1 SV=1	96	65
P granule abnormality protein 1 OS=Caenorhabditis elegans GN=pgl-1 PE=1 SV=1	95	45
40S ribosomal protein SA OS=Caenorhabditis elegans GN=rps-0 PE=1 SV=3	95	30
Probable methylcrotonoyl-CoA carboxylase beta chain, mitochondrial OS=Caenorhabditis elegans GN=F02A9.4 PE=3 SV=1	95	108
Eukaryotic translation initiation factor 3 subunit C OS=Caenorhabditis elegans GN=eif-3.C PE=3 SV=2	95	59
Probable electron transfer flavoprotein subunit alpha, mitochondrial OS=Caenorhabditis elegans GN=F27D4.1 PE=3 SV=2	94	42
Stress-induced protein 1 OS=Caenorhabditis elegans GN=sip-1 PE=1 SV=1	93	52
Protein let-418 OS=Caenorhabditis elegans GN=let-418 PE=1 SV=1	93	83
T08H10.1 OS=Caenorhabditis elegans GN=CELE_T08H10.1 PE=1 SV=2	93	32
Isoleucine--tRNA ligase, cytoplasmic OS=Caenorhabditis elegans GN=irs-1 PE=3 SV=1	91	130
Probable fumarate hydratase, mitochondrial OS=Caenorhabditis elegans GN=fum-1 PE=3 SV=1	91	74
Glutamine synthetase OS=Caenorhabditis elegans GN=gln-3 PE=1 SV=1	91	47
ABCF-2 OS=Caenorhabditis elegans GN=abcf-2 PE=1 SV=1	90	78
CARS-1, isoform a OS=Caenorhabditis elegans GN=cars-1 PE=1 SV=1	90	89
AP complex subunit beta OS=Caenorhabditis elegans GN=apb-1 PE=1 SV=2	89	105
Triosephosphate isomerase OS=Caenorhabditis elegans GN=tpi-1 PE=1 SV=2	89	56
FBP-1, isoform a OS=Caenorhabditis elegans GN=fbp-1 PE=1 SV=1	89	38
Aspartate aminotransferase OS=Caenorhabditis elegans GN=got-2.2 PE=1 SV=1	88	50
40S ribosomal protein S3 OS=Caenorhabditis elegans GN=rps-3 PE=3 SV=1	87	35
TARS-1, isoform b OS=Caenorhabditis elegans GN=tars-1 PE=1 SV=1	87	72
T19B10.2 OS=Caenorhabditis elegans GN=CELE_T19B10.2 PE=1 SV=2	87	51
40S ribosomal protein S4 OS=Caenorhabditis elegans GN=rps-4 PE=1 SV=1	86	72
Polyadenylate-binding protein OS=Caenorhabditis elegans GN=pab-1 PE=1 SV=1	86	87
60S ribosomal protein L4 OS=Caenorhabditis elegans GN=rpl-4 PE=1 SV=3	86	44
Probable 3-hydroxyacyl-CoA dehydrogenase B0272.3 OS=Caenorhabditis elegans GN=B0272.3 PE=3 SV=1	86	29
EARS-1 OS=Caenorhabditis elegans GN=ears-1 PE=1 SV=1	85	121
cGMP-dependent protein kinase egl-4 OS=Caenorhabditis elegans GN=egl-4 PE=1 SV=2	85	92
Probable glutamine--tRNA ligase OS=Caenorhabditis elegans GN=ers-1 PE=3 SV=1	85	49
Heat shock 70 kDa protein D OS=Caenorhabditis elegans GN=hsp-4 PE=1 SV=2	85	90
GFAT-1, isoform a OS=Caenorhabditis elegans GN=gfat-1 PE=1 SV=1	84	48
Probable delta-1-pyrroline-5-carboxylate synthase OS=Caenorhabditis elegans GN=alh-13 PE=3 SV=2	84	75
Glycerol-3-phosphate dehydrogenase [NAD(+)] OS=Caenorhabditis elegans GN=gpdh-2 PE=1 SV=1	84	29
F11C1.5, isoform a OS=Caenorhabditis elegans GN=CELE_F11C1.5 PE=1 SV=3	83	80
F44E7.4, isoform a OS=Caenorhabditis elegans GN=CELE_F44E7.4 PE=1 SV=1	83	100
Transaldolase OS=Caenorhabditis elegans GN=CELE_Y24D9A.8 PE=1 SV=1	83	30
XPO-1, isoform a OS=Caenorhabditis elegans GN=xpo-1 PE=1 SV=2	81	92
V-type proton ATPase subunit C OS=Caenorhabditis elegans GN=vha-11 PE=2 SV=1	81	40
Putative aminopeptidase W07G4.4 OS=Caenorhabditis elegans GN=lap-2 PE=3 SV=1	80	91
K08E3.5, isoform c OS=Caenorhabditis elegans GN=CELE_K08E3.5 PE=1 SV=1	80	69
C39D10.7 OS=Caenorhabditis elegans GN=C39D10.7 PE=1 SV=3	80	70
ACTL-1 C15B12.6 OS=Caenorhabditis elegans GN=C15B12.6 PE=4 SV=3	80	0
ATP-dependent RNA helicase glh-1 OS=Caenorhabditis elegans GN=glh-1 PE=1 SV=3	79	47
Asparagine--tRNA ligase, cytoplasmic OS=Caenorhabditis elegans GN=nrs-1 PE=3 SV=1	79	75
Proteasome subunit alpha type-5 OS=Caenorhabditis elegans GN=pas-5 PE=1 SV=1	78	71
ASP-1 OS=Caenorhabditis elegans GN=asp-1 PE=1 SV=1	78	28
Acetyl-CoA acetyltransferase homolog, mitochondrial OS=Caenorhabditis elegans GN=kat-1 PE=1 SV=2	78	51
ACDH-12, isoform a OS=Caenorhabditis elegans GN=acdh-12 PE=1 SV=1	77	97
T04A8.7, isoform a OS=Caenorhabditis elegans GN=CELE_T04A8.7 PE=1 SV=1	77	96
2,3-bisphosphoglycerate-independent phosphoglycerate mutase OS=Caenorhabditis elegans GN=ipgm-1 PE=1 SV=1	77	55
GFAT-2 OS=Caenorhabditis elegans GN=gfat-2 PE=1 SV=1	77	37
Leucine--tRNA ligase OS=Caenorhabditis elegans GN=lrs-1 PE=3 SV=2	76	116
K07E3.4, isoform a OS=Caenorhabditis elegans GN=CELE_K07E3.4 PE=1 SV=2	76	86
Probable glutathione S-transferase 7 OS=Caenorhabditis elegans GN=gst-7 PE=3 SV=1	76	52
HECD-1, isoform d OS=Caenorhabditis elegans GN=hecd-1 PE=1 SV=1	75	128
Alanine--tRNA ligase, cytoplasmic OS=Caenorhabditis elegans GN=aars-2 PE=2 SV=1	75	70
Glucose-6-phosphate isomerase OS=Caenorhabditis elegans GN=gpi-1 PE=1 SV=1	75	65
Translationally-controlled tumor protein homolog OS=Caenorhabditis elegans GN=tct-1 PE=1 SV=1	75	45
Methionine--tRNA ligase, cytoplasmic OS=Caenorhabditis elegans GN=mrs-1 PE=3 SV=1	74	55
Suppressor of Ty 6 homolog OS=Caenorhabditis elegans GN=emb-5 PE=1 SV=1	74	66
Probable methylmalonyl-CoA mutase, mitochondrial OS=Caenorhabditis elegans GN=mmcm-1 PE=3 SV=2	74	86
Probable succinyl-CoA ligase [ADP/GDP-forming] subunit alpha, mitochondrial OS=Caenorhabditis elegans GN=C05G5.4 PE=3 SV=1	74	31
RBC-1, isoform a OS=Caenorhabditis elegans GN=rbc-1 PE=1 SV=4	73	70
DNA-directed RNA polymerase II subunit RPB1 OS=Caenorhabditis elegans GN=ama-1 PE=1 SV=3	73	71
Dihydrolipoyl dehydrogenase, mitochondrial OS=Caenorhabditis elegans GN=dld-1 PE=3 SV=2	73	74
Proteasome subunit alpha type-1 OS=Caenorhabditis elegans GN=pas-6 PE=1 SV=1	73	40
ABCF-3 OS=Caenorhabditis elegans GN=abcf-3 PE=1 SV=1	73	60
GST-26 OS=Caenorhabditis elegans GN=gst-26 PE=1 SV=1	73	42
60 kDa SS-A/Ro ribonucleoprotein homolog OS=Caenorhabditis elegans GN=rop-1 PE=2 SV=1	72	72
SEC-23 OS=Caenorhabditis elegans GN=sec-23 PE=1 SV=2	72	53
TLN-1, isoform a OS=Caenorhabditis elegans GN=tln-1 PE=1 SV=1	72	93
C07D8.6 OS=Caenorhabditis elegans GN=C07D8.6 PE=1 SV=1	72	29
60S ribosomal protein L5 OS=Caenorhabditis elegans GN=rpl-5 PE=3 SV=1	71	29
40S ribosomal protein S8 OS=Caenorhabditis elegans GN=rps-8 PE=3 SV=1	71	55
Disorganized muscle protein 1 OS=Caenorhabditis elegans GN=dim-1 PE=1 SV=3	71	31
Glutathione S-transferase P 10 OS=Caenorhabditis elegans GN=gst-10 PE=1 SV=3	71	43
Probable isocitrate dehydrogenase [NAD] subunit beta, mitochondrial OS=Caenorhabditis elegans GN=idhb-1 PE=3 SV=1	70	25
R05F9.6 OS=Caenorhabditis elegans GN=CELE_R05F9.6 PE=1 SV=1	70	50
PES-9 OS=Caenorhabditis elegans GN=pes-9 PE=1 SV=1	70	81
T02G5.7 OS=Caenorhabditis elegans GN=CELE_T02G5.7 PE=1 SV=1	70	41
CTP synthase OS=Caenorhabditis elegans GN=ctps-1 PE=1 SV=1	69	42
F55B11.1 OS=Caenorhabditis elegans GN=CELE_F55B11.1 PE=1 SV=1	68	139
40S ribosomal protein S3a OS=Caenorhabditis elegans GN=rps-1 PE=3 SV=2	68	34
Apoptosis-linked gene 2-interacting protein X 1 OS=Caenorhabditis elegans GN=alx-1 PE=2 SV=3	68	69
Probable ornithine aminotransferase, mitochondrial OS=Caenorhabditis elegans GN=C16A3.10 PE=3 SV=3	68	43
Ubiquitin carboxyl-terminal hydrolase OS=Caenorhabditis elegans GN=math-33 PE=1 SV=1	67	122
Probable inorganic pyrophosphatase 1 OS=Caenorhabditis elegans GN=pyp-1 PE=3 SV=4	67	28
26S protease regulatory subunit 7 OS=Caenorhabditis elegans GN=rpt-1 PE=1 SV=1	66	55
40S ribosomal protein S2 OS=Caenorhabditis elegans GN=rps-2 PE=3 SV=1	66	41
Spliceosome RNA helicase DDX39B homolog OS=Caenorhabditis elegans GN=hel-1 PE=2 SV=1	66	61
Histidine ammonia-lyase OS=Caenorhabditis elegans GN=haly-1 PE=1 SV=1	66	61
NPP-21, isoform a OS=Caenorhabditis elegans GN=npp-21 PE=1 SV=1	66	73
Dynamin OS=Caenorhabditis elegans GN=dyn-1 PE=1 SV=1	66	61
F23C8.5, isoform a OS=Caenorhabditis elegans GN=CELE_F23C8.5 PE=1 SV=2	66	32
60S ribosomal protein L6 OS=Caenorhabditis elegans GN=rpl-6 PE=1 SV=1	65	54
GBF-1, isoform a OS=Caenorhabditis elegans GN=gbf-1 PE=1 SV=1	65	62
Target of rapamycin homolog OS=Caenorhabditis elegans GN=let-363 PE=2 SV=3	65	54
IMB-1 OS=Caenorhabditis elegans GN=imb-1 PE=1 SV=3	64	69
40S ribosomal protein S5 OS=Caenorhabditis elegans GN=rps-5 PE=3 SV=1	64	34
Y71F9AL.9 OS=Caenorhabditis elegans GN=CELE_Y71F9AL.9 PE=1 SV=1	64	44
V-type proton ATPase subunit D OS=Caenorhabditis elegans GN=vha-14 PE=3 SV=1	64	17
ACDH-3 OS=Caenorhabditis elegans GN=acdh-3 PE=1 SV=1	64	31
60S ribosomal protein L7 OS=Caenorhabditis elegans GN=rpl-7 PE=3 SV=1	63	58
Probable GMP synthase [glutamine-hydrolyzing] OS=Caenorhabditis elegans GN=gmps-1 PE=3 SV=3	63	59
Lysine--tRNA ligase OS=Caenorhabditis elegans GN=krs-1 PE=3 SV=1	63	70
Probable arginine--tRNA ligase, cytoplasmic OS=Caenorhabditis elegans GN=rrt-1 PE=3 SV=2	63	65
Uncharacterized serine carboxypeptidase F41C3.5 OS=Caenorhabditis elegans GN=F41C3.5 PE=1 SV=1	63	45
Obg-like ATPase 1 OS=Caenorhabditis elegans GN=ola-1 PE=3 SV=1	63	43
Adenylate kinase isoenzyme 1 OS=Caenorhabditis elegans GN=F38B2.4 PE=2 SV=1	63	41
Adenylate kinase OS=Caenorhabditis elegans GN=let-754 PE=3 SV=2	63	27
Regulator of nonsense transcripts 1 OS=Caenorhabditis elegans GN=smg-2 PE=1 SV=1	62	76
Probable pyruvate dehydrogenase E1 component subunit alpha, mitochondrial OS=Caenorhabditis elegans GN=T05H10.6 PE=3 SV=1	62	35
UPB-1 OS=Caenorhabditis elegans GN=upb-1 PE=1 SV=1	62	29
Tyrosine--tRNA ligase OS=Caenorhabditis elegans GN=yrs-2 PE=1 SV=1	62	58
ASNS-2, isoform a OS=Caenorhabditis elegans GN=asns-2 PE=1 SV=1	62	42
CAR-1 OS=Caenorhabditis elegans GN=car-1 PE=1 SV=1	61	32
M153.1 OS=Caenorhabditis elegans GN=CELE_M153.1 PE=1 SV=1	61	51
Bifunctional L-3-cyanoalanine synthase/cysteine synthase OS=Caenorhabditis elegans GN=cysl-2 PE=1 SV=1	61	27
HPO-27 OS=Caenorhabditis elegans GN=hpo-27 PE=1 SV=1	61	48
Major sperm protein 55/57 OS=Caenorhabditis elegans GN=msp-55 PE=2 SV=3	61	17
Uncharacterized protein C05D11.1 OS=Caenorhabditis elegans GN=C05D11.1 PE=4 SV=2	60	44
6-phosphogluconate dehydrogenase, decarboxylating OS=Caenorhabditis elegans GN=T25B9.9 PE=3 SV=2	60	70
F09F7.4, isoform a OS=Caenorhabditis elegans GN=CELE_F09F7.4 PE=1 SV=1	60	18
NOL-5 OS=Caenorhabditis elegans GN=nol-5 PE=1 SV=1	59	57
Calreticulin OS=Caenorhabditis elegans GN=crt-1 PE=3 SV=1	59	52
FAH-1 OS=Caenorhabditis elegans GN=fah-1 PE=1 SV=1	59	43
GST-27 OS=Caenorhabditis elegans GN=gst-27 PE=1 SV=1	59	36
Putative aldehyde dehydrogenase family 7 member A1 homolog OS=Caenorhabditis elegans GN=alh-9 PE=3 SV=2	58	56
NAP-1 OS=Caenorhabditis elegans GN=nap-1 PE=1 SV=1	58	34
F49H12.5 OS=Caenorhabditis elegans GN=CELE_F49H12.5 PE=1 SV=1	58	37
Vesicle-fusing ATPase OS=Caenorhabditis elegans GN=nsf-1 PE=1 SV=2	57	42
60S ribosomal protein L18 OS=Caenorhabditis elegans GN=rpl-18 PE=3 SV=1	57	32
Ubiquitin carboxyl-terminal hydrolase OS=Caenorhabditis elegans GN=usp-5 PE=1 SV=2	57	47
PRMT-1 OS=Caenorhabditis elegans GN=prmt-1 PE=1 SV=1	57	32
Stress-induced-phosphoprotein 1 OS=Caenorhabditis elegans GN=sti-1 PE=1 SV=1	57	21
Dihydrolipoyllysine-residue acetyltransferase component of pyruvate dehydrogenase complex, mitochondrial OS=Caenorhabditis elegans GN=F23B12.5 PE=1 SV=1	56	61
ATP-dependent RNA helicase cgh-1 OS=Caenorhabditis elegans GN=cgh-1 PE=1 SV=1	56	48
SPC-1, isoform a OS=Caenorhabditis elegans GN=spc-1 PE=1 SV=2	56	83
Isocitrate dehydrogenase [NAD] subunit, mitochondrial OS=Caenorhabditis elegans GN=idhg-1 PE=1 SV=2	56	26
Pyruvate dehydrogenase E1 component subunit beta, mitochondrial OS=Caenorhabditis elegans GN=pdhb-1 PE=1 SV=2	56	21
Probable aspartate aminotransferase, cytoplasmic OS=Caenorhabditis elegans GN=got-1.2 PE=3 SV=1	56	39
C32F10.8, isoform a OS=Caenorhabditis elegans GN=C32F10.8 PE=1 SV=2	56	50
DHS-28 OS=Caenorhabditis elegans GN=dhs-28 PE=1 SV=1	56	38
26S proteasome non-ATPase regulatory subunit 3 OS=Caenorhabditis elegans GN=rpn-3 PE=1 SV=1	55	53
Beta chain spectrin homolog Sma1 OS=Caenorhabditis elegans GN=sma-1 PE=1 SV=1	55	81
EFTU-2 OS=Caenorhabditis elegans GN=eftu-2 PE=1 SV=1	55	76
UGGT-1 OS=Caenorhabditis elegans GN=uggt-1 PE=1 SV=1	55	113
RPN-9 OS=Caenorhabditis elegans GN=rpn-9 PE=1 SV=1	55	29
Calpain clp-1 OS=Caenorhabditis elegans GN=clp-1 PE=3 SV=4	55	74
60S ribosomal protein L8 OS=Caenorhabditis elegans GN=rpl-8 PE=3 SV=1	55	26
L-lactate dehydrogenase OS=Caenorhabditis elegans GN=ldh-1 PE=2 SV=1	55	22
Glutathione S-transferase P OS=Caenorhabditis elegans GN=gst-1 PE=1 SV=1	55	27
RPT-6 OS=Caenorhabditis elegans GN=rpt-6 PE=1 SV=1	54	51
SEC-31 OS=Caenorhabditis elegans GN=sec-31 PE=1 SV=1	54	39
Proteasome subunit beta type-3 OS=Caenorhabditis elegans GN=pbs-3 PE=1 SV=1	54	37
B0334.3, isoform a OS=Caenorhabditis elegans GN=B0334.3 PE=1 SV=2	54	60
Putative aspartyl aminopeptidase OS=Caenorhabditis elegans GN=F01F1.9 PE=1 SV=1	54	50
Probable serine--tRNA ligase, cytoplasmic OS=Caenorhabditis elegans GN=srs-2 PE=3 SV=1	54	37
Probable succinyl-CoA:3-ketoacid coenzyme A transferase, mitochondrial OS=Caenorhabditis elegans GN=C05C10.3 PE=3 SV=1	53	57
UBQ-1, isoform c OS=Caenorhabditis elegans GN=ubq-1 PE=4 SV=1	53	53
Probable medium-chain specific acyl-CoA dehydrogenase 10, mitochondrial OS=Caenorhabditis elegans GN=acdh-10 PE=2 SV=1	53	22
Putative deoxyribose-phosphate aldolase OS=Caenorhabditis elegans GN=F09E5.3 PE=3 SV=1	53	25
Germ cell-expressed protein R06C7.1 OS=Caenorhabditis elegans GN=R06C7.1 PE=2 SV=1	53	26
Malic enzyme OS=Caenorhabditis elegans GN=men-1 PE=1 SV=1	52	64
Proteasome subunit alpha type-6 OS=Caenorhabditis elegans GN=pas-1 PE=1 SV=1	52	40
B0395.3 OS=Caenorhabditis elegans GN=B0395.3 PE=1 SV=1	52	45
Peptidyl-prolyl cis-trans isomerase 3 OS=Caenorhabditis elegans GN=cyn-3 PE=1 SV=1	52	41
CPN-3 OS=Caenorhabditis elegans GN=cpn-3 PE=1 SV=1	52	25
60S ribosomal protein L10 OS=Caenorhabditis elegans GN=rpl-10 PE=3 SV=1	51	41
Glycogenin-1 OS=Caenorhabditis elegans GN=gyg-1 PE=1 SV=1	51	42
60S ribosomal protein L18a OS=Caenorhabditis elegans GN=rpl-20 PE=3 SV=2	51	44
APA-2 OS=Caenorhabditis elegans GN=apa-2 PE=1 SV=2	51	48
D2045.2 OS=Caenorhabditis elegans GN=CELE_D2045.2 PE=1 SV=3	51	59
PBS-7 OS=Caenorhabditis elegans GN=pbs-7 PE=1 SV=2	51	19
Serine/threonine-protein phosphatase OS=Caenorhabditis elegans GN=gsp-1 PE=1 SV=1	51	23
KETN-1, isoform h OS=Caenorhabditis elegans GN=ketn-1 PE=1 SV=1	50	55
Phenylalanine--tRNA ligase beta subunit OS=Caenorhabditis elegans GN=frs-2 PE=3 SV=2	50	59
40S ribosomal protein S9 OS=Caenorhabditis elegans GN=rps-9 PE=3 SV=1	50	42
COP9/Signalosome and eIF3 complex-shared subunit 1 OS=Caenorhabditis elegans GN=cif-1 PE=1 SV=1	50	35
Nucleoside diphosphate kinase OS=Caenorhabditis elegans GN=ndk-1 PE=1 SV=1	50	30
Cysteine synthase 1 OS=Caenorhabditis elegans GN=cysl-1 PE=1 SV=2	50	28
CTH-1, isoform b OS=Caenorhabditis elegans GN=cth-1 PE=1 SV=1	50	19

## Sheet: Figure 1d
Identified Proteins (2511)	IP:PIK-1-Myc spectral counts	IP:Control-Myc spectral counts
C44B7.10 OS=Caenorhabditis elegans GN=acer-1 PE=1 SV=3	3615	1518
ATP synthase subunit alpha, mitochondrial OS=Caenorhabditis elegans GN=H28O16.1 PE=1 SV=1	2314	2230
Glycogen [starch] synthase OS=Caenorhabditis elegans GN=gsy-1 PE=1 SV=1	2055	1267
Tubulin beta-2 chain OS=Caenorhabditis elegans GN=tbb-2 PE=3 SV=1	1259	590
TBB-1 OS=Caenorhabditis elegans GN=tbb-1 PE=1 SV=1	1253	583
BEN-1 OS=Caenorhabditis elegans GN=ben-1 PE=1 SV=3	979	421
Tubulin beta-4 chain OS=Caenorhabditis elegans GN=tbb-4 PE=3 SV=1	756	328
Tubulin beta-1 chain OS=Caenorhabditis elegans GN=mec-7 PE=2 SV=1	726	294
Tubulin alpha-2 chain OS=Caenorhabditis elegans GN=tba-2 PE=2 SV=1	705	366
Myosin-4 OS=Caenorhabditis elegans GN=unc-54 PE=1 SV=2	702	643
Elongation factor 2 OS=Caenorhabditis elegans GN=eef-2 PE=2 SV=4	673	579
TBA-1, isoform a OS=Caenorhabditis elegans GN=tba-1 PE=1 SV=1	670	344
Elongation factor 1-alpha OS=Caenorhabditis elegans GN=eft-3 PE=3 SV=1	654	456
Pyruvate carboxylase 1 OS=Caenorhabditis elegans GN=pyc-1 PE=1 SV=1	648	593
Chaperonin homolog Hsp-60, mitochondrial OS=Caenorhabditis elegans GN=hsp-60 PE=2 SV=2	613	650
TBA-4 OS=Caenorhabditis elegans GN=tba-4 PE=1 SV=1	570	299
Vitellogenin-6 OS=Caenorhabditis elegans GN=vit-6 PE=1 SV=5	555	1165
Vitellogenin-2 OS=Caenorhabditis elegans GN=vit-2 PE=1 SV=5	541	946
Serrate RNA effector molecule homolog OS=Caenorhabditis elegans GN=E01A2.2 PE=3 SV=1	520	409
Eukaryotic elongation factor 2 kinase OS=Caenorhabditis elegans GN=efk-1 PE=2 SV=1	392	257
Vitellogenin-1 OS=Caenorhabditis elegans GN=vit-1 PE=1 SV=2	378	826
ATP synthase subunit beta, mitochondrial OS=Caenorhabditis elegans GN=atp-2 PE=1 SV=2	375	259
DEB-1, isoform c OS=Caenorhabditis elegans GN=deb-1 PE=1 SV=1	361	293
TBA-7 OS=Caenorhabditis elegans GN=tba-7 PE=1 SV=1	331	176
RBC-1, isoform a OS=Caenorhabditis elegans GN=rbc-1 PE=1 SV=4	323	379
Protein argonaute OS=Caenorhabditis elegans GN=alg-1 PE=1 SV=1	323	320
Vitellogenin-5 OS=Caenorhabditis elegans GN=vit-5 PE=2 SV=2	311	1171
Heat shock 70 kDa protein A OS=Caenorhabditis elegans GN=hsp-1 PE=1 SV=2	305	206
ABCF-2 OS=Caenorhabditis elegans GN=abcf-2 PE=1 SV=1	297	239
DNA-directed RNA polymerase II subunit RPB1 OS=Caenorhabditis elegans GN=ama-1 PE=1 SV=3	297	192
Y48G1C.8, isoform b OS=Caenorhabditis elegans GN=CELE_Y48G1C.8 PE=1 SV=1	295	195
Vitellogenin-3 OS=Caenorhabditis elegans GN=vit-3 PE=1 SV=1	284	1162
Vitellogenin-4 OS=Caenorhabditis elegans GN=vit-4 PE=1 SV=3	281	1147
60 kDa SS-A/Ro ribonucleoprotein homolog OS=Caenorhabditis elegans GN=rop-1 PE=2 SV=1	266	209
Probable isocitrate dehydrogenase [NAD] subunit alpha, mitochondrial OS=Caenorhabditis elegans GN=idha-1 PE=3 SV=3	257	156
RPT-5 OS=Caenorhabditis elegans GN=rpt-5 PE=1 SV=1	254	126
R02D3.1, isoform a OS=Caenorhabditis elegans GN=CELE_R02D3.1 PE=1 SV=1	250	293
UNC-16, isoform d OS=Caenorhabditis elegans GN=unc-16 PE=1 SV=1	250	219
F33H1.4 OS=Caenorhabditis elegans GN=CELE_F33H1.4 PE=1 SV=2	248	175
Actin-4 OS=Caenorhabditis elegans GN=act-4 PE=3 SV=2	244	185
ACT-5 OS=Caenorhabditis elegans GN=act-5 PE=1 SV=1	244	192
Putative ATP-dependent RNA helicase rha-2 OS=Caenorhabditis elegans GN=rha-2 PE=3 SV=2	240	209
D2030.2, isoform a OS=Caenorhabditis elegans GN=CELE_D2030.2 PE=1 SV=1	239	151
RPN-1 OS=Caenorhabditis elegans GN=rpn-1 PE=1 SV=1	229	252
PYR-1 OS=Caenorhabditis elegans GN=pyr-1 PE=1 SV=2	228	257
26S proteasome non-ATPase regulatory subunit 1 OS=Caenorhabditis elegans GN=rpn-2 PE=3 SV=4	219	255
BET-2, isoform a OS=Caenorhabditis elegans GN=bet-2 PE=1 SV=2	217	165
W07E11.1, isoform b OS=Caenorhabditis elegans GN=CELE_W07E11.1 PE=1 SV=1	210	309
MCD-1, isoform a OS=Caenorhabditis elegans GN=mcd-1 PE=1 SV=1	209	137
Aspartate--tRNA ligase, cytoplasmic OS=Caenorhabditis elegans GN=drs-1 PE=3 SV=1	206	240
Probable succinyl-CoA ligase [ADP-forming] subunit beta, mitochondrial OS=Caenorhabditis elegans GN=F47B10.1 PE=3 SV=1	206	148
Myosin-2 OS=Caenorhabditis elegans GN=myo-2 PE=1 SV=2	205	136
SRGP-1, isoform a OS=Caenorhabditis elegans GN=srgp-1 PE=1 SV=2	205	141
NOL-5 OS=Caenorhabditis elegans GN=nol-5 PE=1 SV=1	201	112
AIN-1 OS=Caenorhabditis elegans GN=ain-1 PE=1 SV=4	199	139
Elongation factor Tu homologue (Fragment) OS=Caenorhabditis elegans PE=2 SV=1	193	119
F46B6.5, isoform a OS=Caenorhabditis elegans GN=CELE_F46B6.5 PE=1 SV=3	193	108
BET-2, isoform b OS=Caenorhabditis elegans GN=bet-2 PE=1 SV=2	193	142
M116.5 OS=Caenorhabditis elegans GN=CELE_M116.5 PE=1 SV=4	192	123
Coatomer subunit beta OS=Caenorhabditis elegans GN=copb-1 PE=1 SV=1	187	262
T-complex protein 1 subunit delta OS=Caenorhabditis elegans GN=cct-4 PE=2 SV=1	184	123
GFAT-1, isoform a OS=Caenorhabditis elegans GN=gfat-1 PE=1 SV=1	184	179
Probable 26S protease regulatory subunit 6B OS=Caenorhabditis elegans GN=rpt-3 PE=3 SV=1	184	99
Guanine nucleotide-binding protein subunit beta-2-like 1 OS=Caenorhabditis elegans GN=rack-1 PE=1 SV=3	183	171
C14C10.4 OS=Caenorhabditis elegans GN=mma-1 PE=1 SV=1	182	143
V-type proton ATPase catalytic subunit A OS=Caenorhabditis elegans GN=vha-13 PE=1 SV=3	181	216
FASN-1 OS=Caenorhabditis elegans GN=fasn-1 PE=1 SV=2	180	216
Clustered mitochondria protein homolog OS=Caenorhabditis elegans GN=clu-1 PE=3 SV=1	179	162
Probable V-type proton ATPase subunit B OS=Caenorhabditis elegans GN=vha-12 PE=3 SV=1	177	117
Uncharacterized protein F07F6.4 OS=Caenorhabditis elegans GN=F07F6.4 PE=3 SV=2	175	217
Transitional endoplasmic reticulum ATPase homolog 1 OS=Caenorhabditis elegans GN=cdc-48.1 PE=1 SV=1	174	195
Myosin-1 OS=Caenorhabditis elegans GN=myo-1 PE=1 SV=3	172	100
Mitochondrial elongation factor Tu homologue OS=Caenorhabditis elegans GN=tufm-2 PE=1 SV=1	172	100
Coatomer subunit alpha OS=Caenorhabditis elegans GN=copa-1 PE=1 SV=2	167	195
Heat shock 70 kDa protein F, mitochondrial OS=Caenorhabditis elegans GN=hsp-6 PE=1 SV=2	165	88
MCM-4, isoform a OS=Caenorhabditis elegans GN=mcm-4 PE=1 SV=1	165	88
Alcohol dehydrogenase 1 OS=Caenorhabditis elegans GN=sodh-1 PE=2 SV=2	163	63
Protein argonaute OS=Caenorhabditis elegans GN=alg-2 PE=1 SV=1	162	150
T04F3.1, isoform a OS=Caenorhabditis elegans GN=CELE_T04F3.1 PE=1 SV=1	162	196
F13E9.1 OS=Caenorhabditis elegans GN=CELE_F13E9.1 PE=1 SV=1	161	151
26S protease regulatory subunit 7 OS=Caenorhabditis elegans GN=rpt-1 PE=1 SV=1	159	106
Tubulin alpha-3 chain OS=Caenorhabditis elegans GN=mec-12 PE=1 SV=1	159	73
PCK-2, isoform a OS=Caenorhabditis elegans GN=pck-2 PE=1 SV=1	157	180
GFAT-2 OS=Caenorhabditis elegans GN=gfat-2 PE=1 SV=1	156	122
mRNA transport homolog 4 OS=Caenorhabditis elegans GN=mtr-4 PE=3 SV=1	155	114
Nuclear RNAi defective-2 protein OS=Caenorhabditis elegans GN=nrde-2 PE=1 SV=1	155	107
Transitional endoplasmic reticulum ATPase homolog 2 OS=Caenorhabditis elegans GN=cdc-48.2 PE=1 SV=2	153	181
Glyceraldehyde-3-phosphate dehydrogenase 2 OS=Caenorhabditis elegans GN=gpd-2 PE=3 SV=2	152	147
DNA helicase OS=Caenorhabditis elegans GN=mcm-7 PE=1 SV=1	152	127
Probable coatomer subunit beta' OS=Caenorhabditis elegans GN=copb-2 PE=3 SV=3	149	122
NUO-5, isoform a OS=Caenorhabditis elegans GN=nuo-5 PE=1 SV=1	149	117
GCN-1 OS=Caenorhabditis elegans GN=gcn-1 PE=1 SV=2	145	137
R12C12.1, isoform a OS=Caenorhabditis elegans GN=CELE_R12C12.1 PE=1 SV=1	145	243
DNA-directed RNA polymerase II subunit RPB2 OS=Caenorhabditis elegans GN=rpb-2 PE=2 SV=2	143	108
DDB1- and CUL4-associated factor homolog 1 OS=Caenorhabditis elegans GN=dcaf-1 PE=3 SV=5	141	47
Cytochrome b-c1 complex subunit 1, mitochondrial OS=Caenorhabditis elegans GN=ucr-1 PE=3 SV=2	140	84
PMT-2 OS=Caenorhabditis elegans GN=pmt-2 PE=1 SV=1	139	64
Probable 26S protease regulatory subunit 4 OS=Caenorhabditis elegans GN=rpt-2 PE=3 SV=1	139	69
ARP-1, isoform a OS=Caenorhabditis elegans GN=arp-1 PE=1 SV=2	139	78
PIK-1, isoform a OS=Caenorhabditis elegans GN=pik-1 PE=2 SV=1	138	0
Vesicle-fusing ATPase OS=Caenorhabditis elegans GN=nsf-1 PE=1 SV=2	137	195
SEL-5, isoform a OS=Caenorhabditis elegans GN=sel-5 PE=1 SV=1	137	111
Probable 26S protease regulatory subunit 10B OS=Caenorhabditis elegans GN=rpt-4 PE=1 SV=2	133	71
PCK-1, isoform a OS=Caenorhabditis elegans GN=pck-1 PE=1 SV=2	130	223
Bifunctional glyoxylate cycle protein OS=Caenorhabditis elegans GN=icl-1 PE=1 SV=2	129	112
DNA damage-binding protein 1 OS=Caenorhabditis elegans GN=ddb-1 PE=1 SV=2	124	27
Probable S-adenosylmethionine synthase 1 OS=Caenorhabditis elegans GN=sams-1 PE=1 SV=1	123	44
ACS-2 OS=Caenorhabditis elegans GN=acs-2 PE=1 SV=1	123	71
PERM-4 OS=Caenorhabditis elegans GN=perm-4 PE=1 SV=2	122	92
RPT-6 OS=Caenorhabditis elegans GN=rpt-6 PE=1 SV=1	121	100
Glutamate dehydrogenase OS=Caenorhabditis elegans GN=gdh-1 PE=1 SV=1	120	112
PCCB-1, isoform a OS=Caenorhabditis elegans GN=pccb-1 PE=1 SV=1	120	54
DNA helicase OS=Caenorhabditis elegans GN=mcm-2 PE=1 SV=1	119	112
INSO-1 OS=Caenorhabditis elegans GN=inso-1 PE=1 SV=1	118	42
40S ribosomal protein SA OS=Caenorhabditis elegans GN=rps-0 PE=1 SV=3	117	84
Uncharacterized NOP5 family protein K07C5.4 OS=Caenorhabditis elegans GN=K07C5.4 PE=3 SV=1	117	61
LIN-38 OS=Caenorhabditis elegans GN=lin-38 PE=1 SV=3	117	102
DDX-19, isoform a OS=Caenorhabditis elegans GN=ddx-19 PE=1 SV=2	116	109
ACDH-9 OS=Caenorhabditis elegans GN=acdh-9 PE=1 SV=1	113	73
26S proteasome non-ATPase regulatory subunit 3 OS=Caenorhabditis elegans GN=rpn-3 PE=1 SV=1	111	95
NRDE-4, isoform b OS=Caenorhabditis elegans GN=nrde-4 PE=1 SV=1	111	78
T-complex protein 1 subunit alpha OS=Caenorhabditis elegans GN=cct-1 PE=3 SV=2	109	79
C08H9.2, isoform a OS=Caenorhabditis elegans GN=vgln-1 PE=1 SV=2	106	64
40S ribosomal protein S3 OS=Caenorhabditis elegans GN=rps-3 PE=3 SV=1	104	63
P granule abnormality protein 1 OS=Caenorhabditis elegans GN=pgl-1 PE=1 SV=1	103	126
Tubulin alpha-8 chain OS=Caenorhabditis elegans GN=tba-8 PE=3 SV=2	103	63
F56G4.4 OS=Caenorhabditis elegans GN=CELE_F56G4.4 PE=1 SV=1	103	35
RHGF-2 OS=Caenorhabditis elegans GN=rhgf-2 PE=1 SV=1	102	83
RUVB-1 OS=Caenorhabditis elegans GN=ruvb-1 PE=1 SV=2	101	52
rRNA 2'-O-methyltransferase fibrillarin OS=Caenorhabditis elegans GN=fib-1 PE=3 SV=1	100	52
MALT-1 F22D3.6 OS=Caenorhabditis elegans GN=CELE_F22D3.6 PE=1 SV=1	99	2
F56F11.4, isoform b OS=Caenorhabditis elegans GN=CELE_F56F11.4 PE=1 SV=1	96	73
Ribosomal protein S6 kinase OS=Caenorhabditis elegans GN=rsks-1 PE=1 SV=2	95	64
F12F6.1 OS=Caenorhabditis elegans GN=CELE_F12F6.1 PE=1 SV=1	95	94
Piwi-like protein OS=Caenorhabditis elegans GN=ppw-1 PE=1 SV=1	94	154
R02D3.3, isoform a OS=Caenorhabditis elegans GN=CELE_R02D3.3 PE=1 SV=3	94	81
F16B12.6 OS=Caenorhabditis elegans GN=CELE_F16B12.6 PE=1 SV=2	94	70
Piwi-like protein OS=Caenorhabditis elegans GN=sago-2 PE=1 SV=1	92	153
Probable ATP-citrate synthase OS=Caenorhabditis elegans GN=D1005.1 PE=3 SV=1	91	42
Myosin-3 OS=Caenorhabditis elegans GN=myo-3 PE=2 SV=1	91	55
Dihydrolipoyllysine-residue acetyltransferase component of pyruvate dehydrogenase complex, mitochondrial OS=Caenorhabditis elegans GN=F23B12.5 PE=1 SV=1	90	94
ATP-dependent RNA helicase cgh-1 OS=Caenorhabditis elegans GN=cgh-1 PE=1 SV=1	90	56
LAF-1, isoform b OS=Caenorhabditis elegans GN=laf-1 PE=1 SV=1	90	46
Uncharacterized protein C45G9.5 OS=Caenorhabditis elegans GN=C45G9.5 PE=4 SV=1	89	42
Eukaryotic translation initiation factor 3 subunit A OS=Caenorhabditis elegans GN=egl-45 PE=3 SV=1	88	23
Guanine nucleotide exchange factor subunit R06F6.8 OS=Caenorhabditis elegans GN=R06F6.8 PE=3 SV=2	88	62
Heat shock 70 kDa protein C OS=Caenorhabditis elegans GN=hsp-3 PE=3 SV=2	87	74
DNC-1, isoform b OS=Caenorhabditis elegans GN=dnc-1 PE=1 SV=1	87	58
DNA replication licensing factor mcm-6 OS=Caenorhabditis elegans GN=mcm-6 PE=1 SV=1	87	56
40S ribosomal protein S4 OS=Caenorhabditis elegans GN=rps-4 PE=1 SV=1	86	68
60S ribosomal protein L7 OS=Caenorhabditis elegans GN=rpl-7 PE=3 SV=1	86	52
TBC-9, isoform e OS=Caenorhabditis elegans GN=tbc-9 PE=1 SV=1	85	111
Probable dynactin subunit 2 OS=Caenorhabditis elegans GN=dnc-2 PE=1 SV=1	85	49
Y54E2A.4, isoform a OS=Caenorhabditis elegans GN=CELE_Y54E2A.4 PE=1 SV=2	84	102
Pumilio domain-containing protein 5 OS=Caenorhabditis elegans GN=puf-5 PE=2 SV=1	84	5
RPN-5 OS=Caenorhabditis elegans GN=rpn-5 PE=1 SV=1	83	51
Putative H/ACA ribonucleoprotein complex subunit 4 OS=Caenorhabditis elegans GN=K01G5.5 PE=3 SV=1	82	62
Alpha-1,4 glucan phosphorylase OS=Caenorhabditis elegans GN=CELE_T22F3.3 PE=1 SV=1	81	118
60S acidic ribosomal protein P0 OS=Caenorhabditis elegans GN=rpa-0 PE=1 SV=3	81	75
Probable isocitrate dehydrogenase [NAD] subunit beta, mitochondrial OS=Caenorhabditis elegans GN=idhb-1 PE=3 SV=1	81	34
Probable succinyl-CoA:3-ketoacid coenzyme A transferase, mitochondrial OS=Caenorhabditis elegans GN=C05C10.3 PE=3 SV=1	81	43
40S ribosomal protein S3a OS=Caenorhabditis elegans GN=rps-1 PE=3 SV=2	80	55
Uncharacterized protein B0303.3 OS=Caenorhabditis elegans GN=B0303.3 PE=3 SV=1	79	72
PERM-2 OS=Caenorhabditis elegans GN=perm-2 PE=1 SV=2	79	51
ATP-dependent RNA helicase glh-1 OS=Caenorhabditis elegans GN=glh-1 PE=1 SV=3	78	87
Heat shock protein 90 OS=Caenorhabditis elegans GN=daf-21 PE=1 SV=1	77	77
F53A2.7 OS=Caenorhabditis elegans GN=acaa-2 PE=1 SV=2	77	49
CSR-1, isoform a OS=Caenorhabditis elegans GN=csr-1 PE=1 SV=1	77	75
ATP-dependent RNA helicase SUV3 homolog, mitochondrial OS=Caenorhabditis elegans GN=C08F8.2 PE=3 SV=2	77	77
ALH-1, isoform a OS=Caenorhabditis elegans GN=alh-1 PE=1 SV=3	76	25
Stress-induced protein 1 OS=Caenorhabditis elegans GN=sip-1 PE=1 SV=1	76	41
Pre-mRNA-splicing factor 8 homolog OS=Caenorhabditis elegans GN=prp-8 PE=1 SV=1	75	105
Uncharacterized helicase C28H8.3 OS=Caenorhabditis elegans GN=C28H8.3 PE=3 SV=2	75	31
KETN-1, isoform h OS=Caenorhabditis elegans GN=ketn-1 PE=1 SV=1	75	133
ALP-1, isoform d OS=Caenorhabditis elegans GN=alp-1 PE=1 SV=1	74	96
Y47D9A.1, isoform a OS=Caenorhabditis elegans GN=CELE_Y47D9A.1 PE=1 SV=1	74	56
Casein kinase II subunit alpha OS=Caenorhabditis elegans GN=kin-3 PE=1 SV=1	73	47
Dihydrolipoyl dehydrogenase, mitochondrial OS=Caenorhabditis elegans GN=dld-1 PE=3 SV=2	72	53
RPN-8 OS=Caenorhabditis elegans GN=rpn-8 PE=1 SV=1	72	45
F13B9.1, isoform a OS=Caenorhabditis elegans GN=CELE_F13B9.1 PE=1 SV=1	72	71
Probable delta-1-pyrroline-5-carboxylate synthase OS=Caenorhabditis elegans GN=alh-13 PE=3 SV=2	71	78
GLNA-1, isoform c OS=Caenorhabditis elegans GN=glna-1 PE=1 SV=1	71	79
NGP-1, isoform c OS=Caenorhabditis elegans GN=ngp-1 PE=1 SV=1	71	53
Enolase OS=Caenorhabditis elegans GN=enol-1 PE=1 SV=3	70	48
RPN-9 OS=Caenorhabditis elegans GN=rpn-9 PE=1 SV=1	70	43
Glycogenin-1 OS=Caenorhabditis elegans GN=gyg-1 PE=1 SV=1	70	19
Probable methionine synthase OS=Caenorhabditis elegans GN=metr-1 PE=3 SV=1	70	27
VPS-4 OS=Caenorhabditis elegans GN=vps-4 PE=1 SV=4	70	30
ACTL-1 C15B12.6 OS=Caenorhabditis elegans GN=C15B12.6 PE=4 SV=3	69	0
Proteasomal ubiquitin receptor ADRM1 homolog OS=Caenorhabditis elegans GN=C56G2.7 PE=3 SV=2	69	49
F25E2.2, isoform a OS=Caenorhabditis elegans GN=CELE_F25E2.2 PE=1 SV=2	68	120
POD-2, isoform c OS=Caenorhabditis elegans GN=pod-2 PE=1 SV=1	67	80
Heat shock 70 kDa protein D OS=Caenorhabditis elegans GN=hsp-4 PE=1 SV=2	67	41
60S ribosomal protein L10 OS=Caenorhabditis elegans GN=rpl-10 PE=3 SV=1	67	41
Probable ubiquitin carboxyl-terminal hydrolase ubh-4 OS=Caenorhabditis elegans GN=ubh-4 PE=3 SV=2	67	66
DNJ-19 OS=Caenorhabditis elegans GN=dnj-19 PE=1 SV=1	67	17
NRDE-1 OS=Caenorhabditis elegans GN=nrde-1 PE=1 SV=3	67	66
Bifunctional lysine-specific demethylase and histidyl-hydroxylase NO66 OS=Caenorhabditis elegans GN=jmjc-1 PE=3 SV=2	67	15
MCCC-1 OS=Caenorhabditis elegans GN=mccc-1 PE=1 SV=2	66	71
MAC-1 OS=Caenorhabditis elegans GN=mac-1 PE=1 SV=2	66	62
Probable coatomer subunit delta OS=Caenorhabditis elegans GN=C13B9.3 PE=3 SV=1	65	61
DNJ-12 OS=Caenorhabditis elegans GN=dnj-12 PE=1 SV=1	65	20
PUF-9 OS=Caenorhabditis elegans GN=puf-9 PE=1 SV=2	65	28
14-3-3-like protein 1 OS=Caenorhabditis elegans GN=par-5 PE=1 SV=2	64	33
Polyadenylate-binding protein OS=Caenorhabditis elegans GN=pab-1 PE=1 SV=1	64	47
26S proteasome non-ATPase regulatory subunit 8 OS=Caenorhabditis elegans GN=rpn-12 PE=3 SV=1	64	50
Proteasome subunit alpha type-5 OS=Caenorhabditis elegans GN=pas-5 PE=1 SV=1	63	75
ATP-dependent RNA helicase glh-2 OS=Caenorhabditis elegans GN=glh-2 PE=1 SV=1	63	91
Cullin-associated NEDD8-dissociated protein 1 OS=Caenorhabditis elegans GN=cand-1 PE=1 SV=1	62	48
Serine hydroxymethyltransferase OS=Caenorhabditis elegans GN=mel-32 PE=1 SV=2	62	98
ACDH-12, isoform a OS=Caenorhabditis elegans GN=acdh-12 PE=1 SV=1	62	54
HECD-1, isoform d OS=Caenorhabditis elegans GN=hecd-1 PE=1 SV=1	62	50
Serine/threonine-protein phosphatase PP1-beta OS=Caenorhabditis elegans GN=gsp-2 PE=2 SV=1	62	36
Anamorsin homolog OS=Caenorhabditis elegans GN=T20B12.7 PE=3 SV=1	62	46
Adenosylhomocysteinase OS=Caenorhabditis elegans GN=ahcy-1 PE=3 SV=1	61	64
Probable citrate synthase, mitochondrial OS=Caenorhabditis elegans GN=cts-1 PE=3 SV=1	61	54
T08B2.7, isoform b OS=Caenorhabditis elegans GN=ech-1.2 PE=1 SV=1	61	73
Probable medium-chain specific acyl-CoA dehydrogenase 10, mitochondrial OS=Caenorhabditis elegans GN=acdh-10 PE=2 SV=1	61	48
T-complex protein 1 subunit zeta OS=Caenorhabditis elegans GN=cct-6 PE=1 SV=1	60	67
Probable histone-binding protein lin-53 OS=Caenorhabditis elegans GN=lin-53 PE=1 SV=2	60	45
Y23H5B.5 OS=Caenorhabditis elegans GN=CELE_Y23H5B.5 PE=1 SV=2	60	18
Valine--tRNA ligase OS=Caenorhabditis elegans GN=vrs-2 PE=1 SV=1	59	60
Isocitrate dehydrogenase [NADP] OS=Caenorhabditis elegans GN=idh-1 PE=1 SV=1	59	78
60S ribosomal protein L4 OS=Caenorhabditis elegans GN=rpl-4 PE=1 SV=3	59	60
40S ribosomal protein S2 OS=Caenorhabditis elegans GN=rps-2 PE=3 SV=1	59	40
Probable 26S proteasome regulatory subunit rpn-6.1 OS=Caenorhabditis elegans GN=rpn-6.1 PE=2 SV=2	59	34
Mitogen-activated protein kinase mpk-1 OS=Caenorhabditis elegans GN=mpk-1 PE=1 SV=2	59	48
C18B2.5, isoform b OS=Caenorhabditis elegans GN=C18B2.5 PE=1 SV=1	59	33
Y111B2A.12, isoform a OS=Caenorhabditis elegans GN=CELE_Y111B2A.12 PE=1 SV=1	59	36
Dynein heavy chain, cytoplasmic OS=Caenorhabditis elegans GN=dhc-1 PE=1 SV=1	58	69
Probable hydroxyacid-oxoacid transhydrogenase, mitochondrial OS=Caenorhabditis elegans GN=Y38F1A.6 PE=3 SV=1	58	38
F32D8.12, isoform a OS=Caenorhabditis elegans GN=CELE_F32D8.12 PE=1 SV=1	58	37
PQN-87, isoform b OS=Caenorhabditis elegans GN=pqn-87 PE=1 SV=1	58	27
T-complex protein 1 subunit theta OS=Caenorhabditis elegans GN=cct-8 PE=1 SV=3	57	66
Putative U5 small nuclear ribonucleoprotein 200 kDa helicase OS=Caenorhabditis elegans GN=Y46G5A.4 PE=3 SV=1	57	59
Ubiquitin carboxyl-terminal hydrolase OS=Caenorhabditis elegans GN=math-33 PE=1 SV=1	57	21
CAR-1 OS=Caenorhabditis elegans GN=car-1 PE=1 SV=1	57	22
ANT-1.1, isoform a OS=Caenorhabditis elegans GN=ant-1.1 PE=1 SV=1	57	53
RBC-2 OS=Caenorhabditis elegans GN=rbc-2 PE=1 SV=3	57	47
PIX-1, isoform a OS=Caenorhabditis elegans GN=pix-1 PE=1 SV=3	57	22
PGL-3 OS=Caenorhabditis elegans GN=pgl-3 PE=1 SV=1	56	45
NPP-6, isoform a OS=Caenorhabditis elegans GN=npp-6 PE=1 SV=1	56	59
NAD-dependent protein deacetylase sir-2.1 OS=Caenorhabditis elegans GN=sir-2.1 PE=1 SV=1	56	60
F21C10.7 OS=Caenorhabditis elegans GN=CELE_F21C10.7 PE=1 SV=2	56	42
C34C12.2 OS=Caenorhabditis elegans GN=C34C12.2 PE=1 SV=1	56	10
Glyceraldehyde-3-phosphate dehydrogenase 4 OS=Caenorhabditis elegans GN=gpd-4 PE=3 SV=1	55	24
SPC-1, isoform a OS=Caenorhabditis elegans GN=spc-1 PE=1 SV=2	55	111
Zygote defective protein 9 OS=Caenorhabditis elegans GN=zyg-9 PE=1 SV=1	55	48
Cyclin-dependent kinase 1 OS=Caenorhabditis elegans GN=cdk-1 PE=1 SV=1	55	22
VAB-10, isoform h OS=Caenorhabditis elegans GN=vab-10 PE=1 SV=1	54	51
Probable serine/threonine-protein phosphatase PP2A regulatory subunit OS=Caenorhabditis elegans GN=paa-1 PE=3 SV=2	54	79
Glycerol-3-phosphate dehydrogenase [NAD(+)] OS=Caenorhabditis elegans GN=gpdh-2 PE=1 SV=1	54	49
Probable GMP synthase [glutamine-hydrolyzing] OS=Caenorhabditis elegans GN=gmps-1 PE=3 SV=3	54	34
UBQ-1, isoform c OS=Caenorhabditis elegans GN=ubq-1 PE=4 SV=1	54	66
ATG-2 OS=Caenorhabditis elegans GN=atg-2 PE=1 SV=3	54	44
F17B5.1, isoform a OS=Caenorhabditis elegans GN=CELE_F17B5.1 PE=1 SV=1	53	44
D2085.3 OS=Caenorhabditis elegans GN=CELE_D2085.3 PE=1 SV=1	53	59
B-box type zinc finger protein ncl-1 OS=Caenorhabditis elegans GN=ncl-1 PE=2 SV=1	52	44
Probable coatomer subunit gamma OS=Caenorhabditis elegans GN=T14G10.5 PE=3 SV=1	51	86
C14C10.5, isoform b OS=Caenorhabditis elegans GN=C14C10.5 PE=1 SV=1	51	35
F55B11.1 OS=Caenorhabditis elegans GN=CELE_F55B11.1 PE=1 SV=1	51	65
Y44E3A.6, isoform b OS=Caenorhabditis elegans GN=CELE_Y44E3A.6 PE=1 SV=1	51	102
USO-1, isoform a OS=Caenorhabditis elegans GN=uso-1 PE=1 SV=1	51	61
Guanine nucleotide-binding protein-like 3 homolog OS=Caenorhabditis elegans GN=nst-1 PE=3 SV=1	51	37
Isoleucine--tRNA ligase, cytoplasmic OS=Caenorhabditis elegans GN=irs-1 PE=3 SV=1	50	31

## Sheet: Figure 1e
Identified Proteins (2511)	IP:PIK-1-Myc spectral counts	IP:Control-Myc spectral counts
Probable coatomer subunit beta' OS=Caenorhabditis elegans GN=copb-2 PE=3 SV=3	149	122
NUO-5, isoform a OS=Caenorhabditis elegans GN=nuo-5 PE=1 SV=1	149	117
GCN-1 OS=Caenorhabditis elegans GN=gcn-1 PE=1 SV=2	145	137
R12C12.1, isoform a OS=Caenorhabditis elegans GN=CELE_R12C12.1 PE=1 SV=1	145	243
DNA-directed RNA polymerase II subunit RPB2 OS=Caenorhabditis elegans GN=rpb-2 PE=2 SV=2	143	108
DDB1- and CUL4-associated factor homolog 1 OS=Caenorhabditis elegans GN=dcaf-1 PE=3 SV=5	141	47
Cytochrome b-c1 complex subunit 1, mitochondrial OS=Caenorhabditis elegans GN=ucr-1 PE=3 SV=2	140	84
PMT-2 OS=Caenorhabditis elegans GN=pmt-2 PE=1 SV=1	139	64
Probable 26S protease regulatory subunit 4 OS=Caenorhabditis elegans GN=rpt-2 PE=3 SV=1	139	69
ARP-1, isoform a OS=Caenorhabditis elegans GN=arp-1 PE=1 SV=2	139	78
PIK-1, isoform a OS=Caenorhabditis elegans GN=pik-1 PE=2 SV=1	138	0
Vesicle-fusing ATPase OS=Caenorhabditis elegans GN=nsf-1 PE=1 SV=2	137	195
SEL-5, isoform a OS=Caenorhabditis elegans GN=sel-5 PE=1 SV=1	137	111
Probable 26S protease regulatory subunit 10B OS=Caenorhabditis elegans GN=rpt-4 PE=1 SV=2	133	71
PCK-1, isoform a OS=Caenorhabditis elegans GN=pck-1 PE=1 SV=2	130	223
Bifunctional glyoxylate cycle protein OS=Caenorhabditis elegans GN=icl-1 PE=1 SV=2	129	112
DNA damage-binding protein 1 OS=Caenorhabditis elegans GN=ddb-1 PE=1 SV=2	124	27
Probable S-adenosylmethionine synthase 1 OS=Caenorhabditis elegans GN=sams-1 PE=1 SV=1	123	44
ACS-2 OS=Caenorhabditis elegans GN=acs-2 PE=1 SV=1	123	71
PERM-4 OS=Caenorhabditis elegans GN=perm-4 PE=1 SV=2	122	92
RPT-6 OS=Caenorhabditis elegans GN=rpt-6 PE=1 SV=1	121	100
Glutamate dehydrogenase OS=Caenorhabditis elegans GN=gdh-1 PE=1 SV=1	120	112
PCCB-1, isoform a OS=Caenorhabditis elegans GN=pccb-1 PE=1 SV=1	120	54
DNA helicase OS=Caenorhabditis elegans GN=mcm-2 PE=1 SV=1	119	112
INSO-1 OS=Caenorhabditis elegans GN=inso-1 PE=1 SV=1	118	42
40S ribosomal protein SA OS=Caenorhabditis elegans GN=rps-0 PE=1 SV=3	117	84
Uncharacterized NOP5 family protein K07C5.4 OS=Caenorhabditis elegans GN=K07C5.4 PE=3 SV=1	117	61
LIN-38 OS=Caenorhabditis elegans GN=lin-38 PE=1 SV=3	117	102
DDX-19, isoform a OS=Caenorhabditis elegans GN=ddx-19 PE=1 SV=2	116	109
ACDH-9 OS=Caenorhabditis elegans GN=acdh-9 PE=1 SV=1	113	73
26S proteasome non-ATPase regulatory subunit 3 OS=Caenorhabditis elegans GN=rpn-3 PE=1 SV=1	111	95
NRDE-4, isoform b OS=Caenorhabditis elegans GN=nrde-4 PE=1 SV=1	111	78
T-complex protein 1 subunit alpha OS=Caenorhabditis elegans GN=cct-1 PE=3 SV=2	109	79
C08H9.2, isoform a OS=Caenorhabditis elegans GN=vgln-1 PE=1 SV=2	106	64
40S ribosomal protein S3 OS=Caenorhabditis elegans GN=rps-3 PE=3 SV=1	104	63
P granule abnormality protein 1 OS=Caenorhabditis elegans GN=pgl-1 PE=1 SV=1	103	126
Tubulin alpha-8 chain OS=Caenorhabditis elegans GN=tba-8 PE=3 SV=2	103	63
F56G4.4 OS=Caenorhabditis elegans GN=CELE_F56G4.4 PE=1 SV=1	103	35
RHGF-2 OS=Caenorhabditis elegans GN=rhgf-2 PE=1 SV=1	102	83
RUVB-1 OS=Caenorhabditis elegans GN=ruvb-1 PE=1 SV=2	101	52
rRNA 2'-O-methyltransferase fibrillarin OS=Caenorhabditis elegans GN=fib-1 PE=3 SV=1	100	52
MALT-1 F22D3.6 OS=Caenorhabditis elegans GN=CELE_F22D3.6 PE=1 SV=1	99	2
F56F11.4, isoform b OS=Caenorhabditis elegans GN=CELE_F56F11.4 PE=1 SV=1	96	73
Ribosomal protein S6 kinase OS=Caenorhabditis elegans GN=rsks-1 PE=1 SV=2	95	64
F12F6.1 OS=Caenorhabditis elegans GN=CELE_F12F6.1 PE=1 SV=1	95	94
Piwi-like protein OS=Caenorhabditis elegans GN=ppw-1 PE=1 SV=1	94	154
R02D3.3, isoform a OS=Caenorhabditis elegans GN=CELE_R02D3.3 PE=1 SV=3	94	81
F16B12.6 OS=Caenorhabditis elegans GN=CELE_F16B12.6 PE=1 SV=2	94	70
Piwi-like protein OS=Caenorhabditis elegans GN=sago-2 PE=1 SV=1	92	153
Probable ATP-citrate synthase OS=Caenorhabditis elegans GN=D1005.1 PE=3 SV=1	91	42
Myosin-3 OS=Caenorhabditis elegans GN=myo-3 PE=2 SV=1	91	55
Dihydrolipoyllysine-residue acetyltransferase component of pyruvate dehydrogenase complex, mitochondrial OS=Caenorhabditis elegans GN=F23B12.5 PE=1 SV=1	90	94
ATP-dependent RNA helicase cgh-1 OS=Caenorhabditis elegans GN=cgh-1 PE=1 SV=1	90	56
LAF-1, isoform b OS=Caenorhabditis elegans GN=laf-1 PE=1 SV=1	90	46
Uncharacterized protein C45G9.5 OS=Caenorhabditis elegans GN=C45G9.5 PE=4 SV=1	89	42
Eukaryotic translation initiation factor 3 subunit A OS=Caenorhabditis elegans GN=egl-45 PE=3 SV=1	88	23
Guanine nucleotide exchange factor subunit R06F6.8 OS=Caenorhabditis elegans GN=R06F6.8 PE=3 SV=2	88	62
Heat shock 70 kDa protein C OS=Caenorhabditis elegans GN=hsp-3 PE=3 SV=2	87	74
DNC-1, isoform b OS=Caenorhabditis elegans GN=dnc-1 PE=1 SV=1	87	58
DNA replication licensing factor mcm-6 OS=Caenorhabditis elegans GN=mcm-6 PE=1 SV=1	87	56
40S ribosomal protein S4 OS=Caenorhabditis elegans GN=rps-4 PE=1 SV=1	86	68
60S ribosomal protein L7 OS=Caenorhabditis elegans GN=rpl-7 PE=3 SV=1	86	52
TBC-9, isoform e OS=Caenorhabditis elegans GN=tbc-9 PE=1 SV=1	85	111
Probable dynactin subunit 2 OS=Caenorhabditis elegans GN=dnc-2 PE=1 SV=1	85	49
Y54E2A.4, isoform a OS=Caenorhabditis elegans GN=CELE_Y54E2A.4 PE=1 SV=2	84	102
Pumilio domain-containing protein 5 OS=Caenorhabditis elegans GN=puf-5 PE=2 SV=1	84	5
RPN-5 OS=Caenorhabditis elegans GN=rpn-5 PE=1 SV=1	83	51
Putative H/ACA ribonucleoprotein complex subunit 4 OS=Caenorhabditis elegans GN=K01G5.5 PE=3 SV=1	82	62
Alpha-1,4 glucan phosphorylase OS=Caenorhabditis elegans GN=CELE_T22F3.3 PE=1 SV=1	81	118
60S acidic ribosomal protein P0 OS=Caenorhabditis elegans GN=rpa-0 PE=1 SV=3	81	75
Probable isocitrate dehydrogenase [NAD] subunit beta, mitochondrial OS=Caenorhabditis elegans GN=idhb-1 PE=3 SV=1	81	34
Probable succinyl-CoA:3-ketoacid coenzyme A transferase, mitochondrial OS=Caenorhabditis elegans GN=C05C10.3 PE=3 SV=1	81	43
40S ribosomal protein S3a OS=Caenorhabditis elegans GN=rps-1 PE=3 SV=2	80	55
Uncharacterized protein B0303.3 OS=Caenorhabditis elegans GN=B0303.3 PE=3 SV=1	79	72
PERM-2 OS=Caenorhabditis elegans GN=perm-2 PE=1 SV=2	79	51
ATP-dependent RNA helicase glh-1 OS=Caenorhabditis elegans GN=glh-1 PE=1 SV=3	78	87
Heat shock protein 90 OS=Caenorhabditis elegans GN=daf-21 PE=1 SV=1	77	77
F53A2.7 OS=Caenorhabditis elegans GN=acaa-2 PE=1 SV=2	77	49
CSR-1, isoform a OS=Caenorhabditis elegans GN=csr-1 PE=1 SV=1	77	75
ATP-dependent RNA helicase SUV3 homolog, mitochondrial OS=Caenorhabditis elegans GN=C08F8.2 PE=3 SV=2	77	77
ALH-1, isoform a OS=Caenorhabditis elegans GN=alh-1 PE=1 SV=3	76	25
Stress-induced protein 1 OS=Caenorhabditis elegans GN=sip-1 PE=1 SV=1	76	41
Pre-mRNA-splicing factor 8 homolog OS=Caenorhabditis elegans GN=prp-8 PE=1 SV=1	75	105
Uncharacterized helicase C28H8.3 OS=Caenorhabditis elegans GN=C28H8.3 PE=3 SV=2	75	31
KETN-1, isoform h OS=Caenorhabditis elegans GN=ketn-1 PE=1 SV=1	75	133
ALP-1, isoform d OS=Caenorhabditis elegans GN=alp-1 PE=1 SV=1	74	96
Y47D9A.1, isoform a OS=Caenorhabditis elegans GN=CELE_Y47D9A.1 PE=1 SV=1	74	56
Casein kinase II subunit alpha OS=Caenorhabditis elegans GN=kin-3 PE=1 SV=1	73	47
Dihydrolipoyl dehydrogenase, mitochondrial OS=Caenorhabditis elegans GN=dld-1 PE=3 SV=2	72	53
RPN-8 OS=Caenorhabditis elegans GN=rpn-8 PE=1 SV=1	72	45
F13B9.1, isoform a OS=Caenorhabditis elegans GN=CELE_F13B9.1 PE=1 SV=1	72	71
Probable delta-1-pyrroline-5-carboxylate synthase OS=Caenorhabditis elegans GN=alh-13 PE=3 SV=2	71	78
GLNA-1, isoform c OS=Caenorhabditis elegans GN=glna-1 PE=1 SV=1	71	79
NGP-1, isoform c OS=Caenorhabditis elegans GN=ngp-1 PE=1 SV=1	71	53
Enolase OS=Caenorhabditis elegans GN=enol-1 PE=1 SV=3	70	48
RPN-9 OS=Caenorhabditis elegans GN=rpn-9 PE=1 SV=1	70	43
Glycogenin-1 OS=Caenorhabditis elegans GN=gyg-1 PE=1 SV=1	70	19
Probable methionine synthase OS=Caenorhabditis elegans GN=metr-1 PE=3 SV=1	70	27
VPS-4 OS=Caenorhabditis elegans GN=vps-4 PE=1 SV=4	70	30
ACTL-1 C15B12.6 OS=Caenorhabditis elegans GN=C15B12.6 PE=4 SV=3	69	0
Proteasomal ubiquitin receptor ADRM1 homolog OS=Caenorhabditis elegans GN=C56G2.7 PE=3 SV=2	69	49
F25E2.2, isoform a OS=Caenorhabditis elegans GN=CELE_F25E2.2 PE=1 SV=2	68	120
POD-2, isoform c OS=Caenorhabditis elegans GN=pod-2 PE=1 SV=1	67	80
Heat shock 70 kDa protein D OS=Caenorhabditis elegans GN=hsp-4 PE=1 SV=2	67	41
60S ribosomal protein L10 OS=Caenorhabditis elegans GN=rpl-10 PE=3 SV=1	67	41
Probable ubiquitin carboxyl-terminal hydrolase ubh-4 OS=Caenorhabditis elegans GN=ubh-4 PE=3 SV=2	67	66
DNJ-19 OS=Caenorhabditis elegans GN=dnj-19 PE=1 SV=1	67	17
NRDE-1 OS=Caenorhabditis elegans GN=nrde-1 PE=1 SV=3	67	66
Bifunctional lysine-specific demethylase and histidyl-hydroxylase NO66 OS=Caenorhabditis elegans GN=jmjc-1 PE=3 SV=2	67	15
MCCC-1 OS=Caenorhabditis elegans GN=mccc-1 PE=1 SV=2	66	71
MAC-1 OS=Caenorhabditis elegans GN=mac-1 PE=1 SV=2	66	62
Probable coatomer subunit delta OS=Caenorhabditis elegans GN=C13B9.3 PE=3 SV=1	65	61
DNJ-12 OS=Caenorhabditis elegans GN=dnj-12 PE=1 SV=1	65	20
PUF-9 OS=Caenorhabditis elegans GN=puf-9 PE=1 SV=2	65	28
14-3-3-like protein 1 OS=Caenorhabditis elegans GN=par-5 PE=1 SV=2	64	33
Polyadenylate-binding protein OS=Caenorhabditis elegans GN=pab-1 PE=1 SV=1	64	47
26S proteasome non-ATPase regulatory subunit 8 OS=Caenorhabditis elegans GN=rpn-12 PE=3 SV=1	64	50
Proteasome subunit alpha type-5 OS=Caenorhabditis elegans GN=pas-5 PE=1 SV=1	63	75
ATP-dependent RNA helicase glh-2 OS=Caenorhabditis elegans GN=glh-2 PE=1 SV=1	63	91
Cullin-associated NEDD8-dissociated protein 1 OS=Caenorhabditis elegans GN=cand-1 PE=1 SV=1	62	48
Serine hydroxymethyltransferase OS=Caenorhabditis elegans GN=mel-32 PE=1 SV=2	62	98
ACDH-12, isoform a OS=Caenorhabditis elegans GN=acdh-12 PE=1 SV=1	62	54
HECD-1, isoform d OS=Caenorhabditis elegans GN=hecd-1 PE=1 SV=1	62	50
Serine/threonine-protein phosphatase PP1-beta OS=Caenorhabditis elegans GN=gsp-2 PE=2 SV=1	62	36
Anamorsin homolog OS=Caenorhabditis elegans GN=T20B12.7 PE=3 SV=1	62	46
Adenosylhomocysteinase OS=Caenorhabditis elegans GN=ahcy-1 PE=3 SV=1	61	64
Probable citrate synthase, mitochondrial OS=Caenorhabditis elegans GN=cts-1 PE=3 SV=1	61	54
T08B2.7, isoform b OS=Caenorhabditis elegans GN=ech-1.2 PE=1 SV=1	61	73
Probable medium-chain specific acyl-CoA dehydrogenase 10, mitochondrial OS=Caenorhabditis elegans GN=acdh-10 PE=2 SV=1	61	48
T-complex protein 1 subunit zeta OS=Caenorhabditis elegans GN=cct-6 PE=1 SV=1	60	67
Probable histone-binding protein lin-53 OS=Caenorhabditis elegans GN=lin-53 PE=1 SV=2	60	45
Y23H5B.5 OS=Caenorhabditis elegans GN=CELE_Y23H5B.5 PE=1 SV=2	60	18
Valine--tRNA ligase OS=Caenorhabditis elegans GN=vrs-2 PE=1 SV=1	59	60
Isocitrate dehydrogenase [NADP] OS=Caenorhabditis elegans GN=idh-1 PE=1 SV=1	59	78
60S ribosomal protein L4 OS=Caenorhabditis elegans GN=rpl-4 PE=1 SV=3	59	60
40S ribosomal protein S2 OS=Caenorhabditis elegans GN=rps-2 PE=3 SV=1	59	40
Probable 26S proteasome regulatory subunit rpn-6.1 OS=Caenorhabditis elegans GN=rpn-6.1 PE=2 SV=2	59	34
Mitogen-activated protein kinase mpk-1 OS=Caenorhabditis elegans GN=mpk-1 PE=1 SV=2	59	48
C18B2.5, isoform b OS=Caenorhabditis elegans GN=C18B2.5 PE=1 SV=1	59	33
Y111B2A.12, isoform a OS=Caenorhabditis elegans GN=CELE_Y111B2A.12 PE=1 SV=1	59	36
Dynein heavy chain, cytoplasmic OS=Caenorhabditis elegans GN=dhc-1 PE=1 SV=1	58	69
Probable hydroxyacid-oxoacid transhydrogenase, mitochondrial OS=Caenorhabditis elegans GN=Y38F1A.6 PE=3 SV=1	58	38
F32D8.12, isoform a OS=Caenorhabditis elegans GN=CELE_F32D8.12 PE=1 SV=1	58	37
PQN-87, isoform b OS=Caenorhabditis elegans GN=pqn-87 PE=1 SV=1	58	27
T-complex protein 1 subunit theta OS=Caenorhabditis elegans GN=cct-8 PE=1 SV=3	57	66
Putative U5 small nuclear ribonucleoprotein 200 kDa helicase OS=Caenorhabditis elegans GN=Y46G5A.4 PE=3 SV=1	57	59
Ubiquitin carboxyl-terminal hydrolase OS=Caenorhabditis elegans GN=math-33 PE=1 SV=1	57	21
CAR-1 OS=Caenorhabditis elegans GN=car-1 PE=1 SV=1	57	22
ANT-1.1, isoform a OS=Caenorhabditis elegans GN=ant-1.1 PE=1 SV=1	57	53
RBC-2 OS=Caenorhabditis elegans GN=rbc-2 PE=1 SV=3	57	47
PIX-1, isoform a OS=Caenorhabditis elegans GN=pix-1 PE=1 SV=3	57	22
PGL-3 OS=Caenorhabditis elegans GN=pgl-3 PE=1 SV=1	56	45
NPP-6, isoform a OS=Caenorhabditis elegans GN=npp-6 PE=1 SV=1	56	59
NAD-dependent protein deacetylase sir-2.1 OS=Caenorhabditis elegans GN=sir-2.1 PE=1 SV=1	56	60
F21C10.7 OS=Caenorhabditis elegans GN=CELE_F21C10.7 PE=1 SV=2	56	42
C34C12.2 OS=Caenorhabditis elegans GN=C34C12.2 PE=1 SV=1	56	10
Glyceraldehyde-3-phosphate dehydrogenase 4 OS=Caenorhabditis elegans GN=gpd-4 PE=3 SV=1	55	24
SPC-1, isoform a OS=Caenorhabditis elegans GN=spc-1 PE=1 SV=2	55	111
Zygote defective protein 9 OS=Caenorhabditis elegans GN=zyg-9 PE=1 SV=1	55	48
Cyclin-dependent kinase 1 OS=Caenorhabditis elegans GN=cdk-1 PE=1 SV=1	55	22
VAB-10, isoform h OS=Caenorhabditis elegans GN=vab-10 PE=1 SV=1	54	51
Probable serine/threonine-protein phosphatase PP2A regulatory subunit OS=Caenorhabditis elegans GN=paa-1 PE=3 SV=2	54	79
Glycerol-3-phosphate dehydrogenase [NAD(+)] OS=Caenorhabditis elegans GN=gpdh-2 PE=1 SV=1	54	49
Probable GMP synthase [glutamine-hydrolyzing] OS=Caenorhabditis elegans GN=gmps-1 PE=3 SV=3	54	34
UBQ-1, isoform c OS=Caenorhabditis elegans GN=ubq-1 PE=4 SV=1	54	66
ATG-2 OS=Caenorhabditis elegans GN=atg-2 PE=1 SV=3	54	44
F17B5.1, isoform a OS=Caenorhabditis elegans GN=CELE_F17B5.1 PE=1 SV=1	53	44
D2085.3 OS=Caenorhabditis elegans GN=CELE_D2085.3 PE=1 SV=1	53	59
B-box type zinc finger protein ncl-1 OS=Caenorhabditis elegans GN=ncl-1 PE=2 SV=1	52	44
Probable coatomer subunit gamma OS=Caenorhabditis elegans GN=T14G10.5 PE=3 SV=1	51	86
C14C10.5, isoform b OS=Caenorhabditis elegans GN=C14C10.5 PE=1 SV=1	51	35
F55B11.1 OS=Caenorhabditis elegans GN=CELE_F55B11.1 PE=1 SV=1	51	65
Y44E3A.6, isoform b OS=Caenorhabditis elegans GN=CELE_Y44E3A.6 PE=1 SV=1	51	102
USO-1, isoform a OS=Caenorhabditis elegans GN=uso-1 PE=1 SV=1	51	61
Guanine nucleotide-binding protein-like 3 homolog OS=Caenorhabditis elegans GN=nst-1 PE=3 SV=1	51	37
Isoleucine--tRNA ligase, cytoplasmic OS=Caenorhabditis elegans GN=irs-1 PE=3 SV=1	50	31

## Sheet: Figure 1f
Identified Proteins (2272)	IP:NFKI-1::GFP spectral counts	IP:Control-GFP spectral counts
NFKI-1 C33A11.1 OS=Caenorhabditis elegans GN=nbid-1 PE=1 SV=1	88	9519
Heat shock 70 kDa protein A OS=Caenorhabditis elegans GN=hsp-1 PE=1 SV=2	232	2029
Vitellogenin-6 OS=Caenorhabditis elegans GN=vit-6 PE=1 SV=5	1770	492
Vitellogenin-2 OS=Caenorhabditis elegans GN=vit-2 PE=1 SV=5	858	435
Protein cbp-1 OS=Caenorhabditis elegans GN=cbp-1 PE=1 SV=6	3	422
Elongation factor 1-alpha OS=Caenorhabditis elegans GN=eft-3 PE=3 SV=1	594	320
Myosin-2 OS=Caenorhabditis elegans GN=myo-2 PE=1 SV=2	223	319
Myosin-4 OS=Caenorhabditis elegans GN=unc-54 PE=1 SV=2	322	318
Myosin-1 OS=Caenorhabditis elegans GN=myo-1 PE=1 SV=3	220	310
UBQ-1, isoform c OS=Caenorhabditis elegans GN=ubq-1 PE=4 SV=1	147	300
Vitellogenin-1 OS=Caenorhabditis elegans GN=vit-1 PE=1 SV=2	516	281
Dynein heavy chain, cytoplasmic OS=Caenorhabditis elegans GN=dhc-1 PE=1 SV=1	189	263
Tubulin beta-2 chain OS=Caenorhabditis elegans GN=tbb-2 PE=3 SV=1	281	251
GCN-1 OS=Caenorhabditis elegans GN=gcn-1 PE=1 SV=2	189	240
Twitchin OS=Caenorhabditis elegans GN=unc-22 PE=1 SV=3	182	234
TBB-1 OS=Caenorhabditis elegans GN=tbb-1 PE=1 SV=1	273	234
Guanine nucleotide-binding protein subunit beta-2-like 1 OS=Caenorhabditis elegans GN=rack-1 PE=1 SV=3	209	231
Enolase OS=Caenorhabditis elegans GN=enol-1 PE=1 SV=3	184	231
Probable clathrin heavy chain 1 OS=Caenorhabditis elegans GN=chc-1 PE=3 SV=1	339	216
Vitellogenin-5 OS=Caenorhabditis elegans GN=vit-5 PE=2 SV=2	872	214
40S ribosomal protein S3 OS=Caenorhabditis elegans GN=rps-3 PE=3 SV=1	63	213
Heat shock 70 kDa protein C OS=Caenorhabditis elegans GN=hsp-3 PE=3 SV=2	65	213
Heat shock 70 kDa protein F, mitochondrial OS=Caenorhabditis elegans GN=hsp-6 PE=1 SV=2	65	210
CARS-1, isoform a OS=Caenorhabditis elegans GN=cars-1 PE=1 SV=1	19	207
BEN-1 OS=Caenorhabditis elegans GN=ben-1 PE=1 SV=3	212	200
Uncharacterized protein C30C11.4 OS=Caenorhabditis elegans GN=C30C11.4 PE=3 SV=1	45	198
Alcohol dehydrogenase 1 OS=Caenorhabditis elegans GN=sodh-1 PE=2 SV=2	124	190
Vitellogenin-3 OS=Caenorhabditis elegans GN=vit-3 PE=1 SV=1	777	189
Vitellogenin-4 OS=Caenorhabditis elegans GN=vit-4 PE=1 SV=3	752	182
Actin-4 OS=Caenorhabditis elegans GN=act-4 PE=3 SV=2	175	169
Papilin OS=Caenorhabditis elegans GN=mig-6 PE=1 SV=1	107	159
Casein kinase I isoform alpha OS=Caenorhabditis elegans GN=kin-19 PE=3 SV=1	14	154
Tubulin beta-4 chain OS=Caenorhabditis elegans GN=tbb-4 PE=3 SV=1	150	154
C44B7.10 OS=Caenorhabditis elegans GN=acer-1 PE=1 SV=3	85	149
Tubulin beta-1 chain OS=Caenorhabditis elegans GN=mec-7 PE=2 SV=1	119	143
60S acidic ribosomal protein P0 OS=Caenorhabditis elegans GN=rpa-0 PE=1 SV=3	139	140
T23B12.4 OS=Caenorhabditis elegans GN=natc-1 PE=1 SV=2	5	139
Tubulin alpha-2 chain OS=Caenorhabditis elegans GN=tba-2 PE=2 SV=1	146	131
40S ribosomal protein S3a OS=Caenorhabditis elegans GN=rps-1 PE=3 SV=2	65	131
Heat shock 70 kDa protein D OS=Caenorhabditis elegans GN=hsp-4 PE=1 SV=2	50	130
40S ribosomal protein SA OS=Caenorhabditis elegans GN=rps-0 PE=1 SV=3	126	125
60S ribosomal protein L18 OS=Caenorhabditis elegans GN=rpl-18 PE=3 SV=1	33	121
60S ribosomal protein L18a OS=Caenorhabditis elegans GN=rpl-20 PE=3 SV=2	49	120
Elongation factor 2 OS=Caenorhabditis elegans GN=eef-2 PE=2 SV=4	219	119
Pyruvate carboxylase 1 OS=Caenorhabditis elegans GN=pyc-1 PE=1 SV=1	95	118
40S ribosomal protein S2 OS=Caenorhabditis elegans GN=rps-2 PE=3 SV=1	51	117
Glutamate dehydrogenase OS=Caenorhabditis elegans GN=gdh-1 PE=1 SV=1	192	114
RPS-18 OS=Caenorhabditis elegans GN=rps-18 PE=1 SV=1	99	113
40S ribosomal protein S8 OS=Caenorhabditis elegans GN=rps-8 PE=3 SV=1	38	113
60S ribosomal protein L5 OS=Caenorhabditis elegans GN=rpl-5 PE=3 SV=1	115	112
TBA-1, isoform b OS=Caenorhabditis elegans GN=tba-1 PE=1 SV=1	119	112
40S ribosomal protein S4 OS=Caenorhabditis elegans GN=rps-4 PE=1 SV=1	70	111
60S ribosomal protein L6 OS=Caenorhabditis elegans GN=rpl-6 PE=1 SV=1	37	110
60S ribosomal protein L10a OS=Caenorhabditis elegans GN=rpl-10a PE=3 SV=1	15	107
Bifunctional glyoxylate cycle protein OS=Caenorhabditis elegans GN=icl-1 PE=1 SV=2	215	106
Nuclear anchorage protein 1 OS=Caenorhabditis elegans GN=anc-1 PE=1 SV=3	57	101
ATP synthase subunit alpha, mitochondrial OS=Caenorhabditis elegans GN=H28O16.1 PE=1 SV=1	40	101
ACT-5 OS=Caenorhabditis elegans GN=act-5 PE=1 SV=1	76	97
HIM-4, isoform a OS=Caenorhabditis elegans GN=him-4 PE=1 SV=1	69	96
Glyceraldehyde-3-phosphate dehydrogenase 2 OS=Caenorhabditis elegans GN=gpd-2 PE=3 SV=2	69	96
V-type proton ATPase catalytic subunit A OS=Caenorhabditis elegans GN=vha-13 PE=1 SV=3	206	93
Heat shock protein 90 OS=Caenorhabditis elegans GN=daf-21 PE=1 SV=1	151	92
40S ribosomal protein S7 OS=Caenorhabditis elegans GN=rps-7 PE=3 SV=1	31	92
40S ribosomal protein S5 OS=Caenorhabditis elegans GN=rps-5 PE=3 SV=1	28	90
TBA-4 OS=Caenorhabditis elegans GN=tba-4 PE=1 SV=1	81	90
60S ribosomal protein L4 OS=Caenorhabditis elegans GN=rpl-4 PE=1 SV=3	247	89
40S ribosomal protein S9 OS=Caenorhabditis elegans GN=rps-9 PE=3 SV=1	41	89
ASP-4 OS=Caenorhabditis elegans GN=asp-4 PE=1 SV=1	25	89
F-box/WD repeat-containing protein lin-23 OS=Caenorhabditis elegans GN=lin-23 PE=1 SV=2	1	89
B0238.10 OS=Caenorhabditis elegans GN=natc-2 PE=1 SV=1	7	87
F10G7.10, isoform a OS=Caenorhabditis elegans GN=CELE_F10G7.10 PE=1 SV=1	3	87
Protein F37C4.5 OS=Caenorhabditis elegans GN=F37C4.5 PE=1 SV=3	72	86
Probable succinyl-CoA ligase [ADP-forming] subunit beta, mitochondrial OS=Caenorhabditis elegans GN=F47B10.1 PE=3 SV=1	55	86
T14G8.3, isoform a OS=Caenorhabditis elegans GN=CELE_T14G8.3 PE=1 SV=2	13	86
60S ribosomal protein L7 OS=Caenorhabditis elegans GN=rpl-7 PE=3 SV=1	52	85
PYR-1 OS=Caenorhabditis elegans GN=pyr-1 PE=1 SV=2	50	84
PRDX-2, isoform b OS=Caenorhabditis elegans GN=prdx-2 PE=1 SV=1	47	83
Probable elongation factor 1-beta/1-delta 2 OS=Caenorhabditis elegans GN=eef-1B.2 PE=1 SV=4	45	79
Adenosylhomocysteinase OS=Caenorhabditis elegans GN=ahcy-1 PE=3 SV=1	122	78
Probable elongation factor 1-beta/1-delta 1 OS=Caenorhabditis elegans GN=eef-1B.1 PE=1 SV=1	41	78
ANT-1.1, isoform a OS=Caenorhabditis elegans GN=ant-1.1 PE=1 SV=1	9	77
Protein disulfide-isomerase 2 OS=Caenorhabditis elegans GN=pdi-2 PE=1 SV=1	154	74
60S ribosomal protein L10 OS=Caenorhabditis elegans GN=rpl-10 PE=3 SV=1	48	74
EEL-1, isoform a OS=Caenorhabditis elegans GN=eel-1 PE=1 SV=2	57	73
Myosin regulatory light chain 1 OS=Caenorhabditis elegans GN=mlc-1 PE=3 SV=1	38	73
Myosin regulatory light chain 2 OS=Caenorhabditis elegans GN=mlc-2 PE=3 SV=1	38	72
60S ribosomal protein L9 OS=Caenorhabditis elegans GN=rpl-9 PE=3 SV=1	32	72
XPO-1, isoform a OS=Caenorhabditis elegans GN=xpo-1 PE=1 SV=2	76	71
PCK-2, isoform a OS=Caenorhabditis elegans GN=pck-2 PE=1 SV=1	165	70
Probable elongation factor 1-gamma OS=Caenorhabditis elegans GN=eef-1G PE=3 SV=1	106	70
T08G11.1, isoform a OS=Caenorhabditis elegans GN=CELE_T08G11.1 PE=1 SV=1	67	70
Eukaryotic translation initiation factor 3 subunit A OS=Caenorhabditis elegans GN=egl-45 PE=3 SV=1	113	69
40S ribosomal protein S6 OS=Caenorhabditis elegans GN=rps-6 PE=1 SV=1	42	69
60S ribosomal protein L13a OS=Caenorhabditis elegans GN=rpl-16 PE=2 SV=1	16	69
TBA-7 OS=Caenorhabditis elegans GN=tba-7 PE=1 SV=1	56	68
LEA-1, isoform l OS=Caenorhabditis elegans GN=lea-1 PE=1 SV=1	140	67
40S ribosomal protein S16 OS=Caenorhabditis elegans GN=rps-16 PE=1 SV=3	47	67
Pyruvate dehydrogenase E1 component subunit beta, mitochondrial OS=Caenorhabditis elegans GN=pdhb-1 PE=1 SV=2	47	67
Pre-mRNA-splicing factor 8 homolog OS=Caenorhabditis elegans GN=prp-8 PE=1 SV=1	49	66
Probable peroxiredoxin prdx-3 OS=Caenorhabditis elegans GN=prdx-3 PE=3 SV=1	18	65
RPS-11 OS=Caenorhabditis elegans GN=rps-11 PE=1 SV=1	46	64
NMY-1 OS=Caenorhabditis elegans GN=nmy-1 PE=1 SV=2	39	63
T08B2.7, isoform b OS=Caenorhabditis elegans GN=ech-1.2 PE=1 SV=1	88	62
Uncharacterized helicase C28H8.3 OS=Caenorhabditis elegans GN=C28H8.3 PE=3 SV=2	61	62
Chaperonin homolog Hsp-60, mitochondrial OS=Caenorhabditis elegans GN=hsp-60 PE=2 SV=2	121	61
VAB-10, isoform b OS=Caenorhabditis elegans GN=vab-10 PE=1 SV=1	37	61
Aspartate--tRNA ligase, cytoplasmic OS=Caenorhabditis elegans GN=drs-1 PE=3 SV=1	29	61
14-3-3-like protein 1 OS=Caenorhabditis elegans GN=par-5 PE=1 SV=2	22	61
Probable V-type proton ATPase subunit B OS=Caenorhabditis elegans GN=vha-12 PE=3 SV=1	100	60
PCCB-1, isoform b OS=Caenorhabditis elegans GN=pccb-1 PE=1 SV=1	78	60
W07E11.1, isoform a OS=Caenorhabditis elegans GN=CELE_W07E11.1 PE=1 SV=1	44	60
MDT-28, isoform b OS=Caenorhabditis elegans GN=plin-1 PE=1 SV=1	38	60
SPC-1, isoform a OS=Caenorhabditis elegans GN=spc-1 PE=1 SV=2	67	59
Protein let-418 OS=Caenorhabditis elegans GN=let-418 PE=1 SV=1	29	59
F20G2.2 OS=Caenorhabditis elegans GN=CELE_F20G2.2 PE=1 SV=1	19	59
60S ribosomal protein L13 OS=Caenorhabditis elegans GN=rpl-13 PE=3 SV=1	21	58
Proteasome subunit alpha type-5 OS=Caenorhabditis elegans GN=pas-5 PE=1 SV=1	18	58
2-oxoglutarate dehydrogenase, mitochondrial OS=Caenorhabditis elegans GN=ogdh-1 PE=1 SV=2	132	56
UGGT-1 OS=Caenorhabditis elegans GN=uggt-1 PE=1 SV=1	80	56
RPL-30, isoform a OS=Caenorhabditis elegans GN=rpl-30 PE=1 SV=2	57	56
Probable arginine kinase F46H5.3 OS=Caenorhabditis elegans GN=F46H5.3 PE=3 SV=2	50	56
GBF-1, isoform a OS=Caenorhabditis elegans GN=gbf-1 PE=1 SV=1	32	56
Nascent polypeptide-associated complex subunit alpha OS=Caenorhabditis elegans GN=Y65B4BR.5 PE=1 SV=1	23	56
Probable isocitrate dehydrogenase [NAD] subunit alpha, mitochondrial OS=Caenorhabditis elegans GN=idha-1 PE=3 SV=3	26	55
Tubulin alpha-3 chain OS=Caenorhabditis elegans GN=mec-12 PE=1 SV=1	35	55
Propionyl-CoA carboxylase alpha chain, mitochondrial OS=Caenorhabditis elegans GN=pcca-1 PE=1 SV=1	119	54
F53A2.7 OS=Caenorhabditis elegans GN=acaa-2 PE=1 SV=2	57	54
Cullin-associated NEDD8-dissociated protein 1 OS=Caenorhabditis elegans GN=cand-1 PE=1 SV=1	58	54
ALH-1, isoform a OS=Caenorhabditis elegans GN=alh-1 PE=1 SV=3	50	54
RPL-32, isoform a OS=Caenorhabditis elegans GN=rpl-32 PE=1 SV=1	42	54
C08H9.2, isoform a OS=Caenorhabditis elegans GN=vgln-1 PE=1 SV=2	121	53
PARS-1, isoform a OS=Caenorhabditis elegans GN=pars-1 PE=1 SV=1	117	53
Probable citrate synthase, mitochondrial OS=Caenorhabditis elegans GN=cts-1 PE=3 SV=1	59	53
Probable coatomer subunit beta' OS=Caenorhabditis elegans GN=copb-2 PE=3 SV=3	55	53
VHA-8 OS=Caenorhabditis elegans GN=vha-8 PE=1 SV=1	13	53
60S ribosomal protein L23 OS=Caenorhabditis elegans GN=rpl-23 PE=3 SV=1	54	52
ICD-2, isoform c OS=Caenorhabditis elegans GN=icd-2 PE=1 SV=1	18	52
Dihydrolipoyllysine-residue acetyltransferase component of pyruvate dehydrogenase complex, mitochondrial OS=Caenorhabditis elegans GN=F23B12.5 PE=1 SV=1	82	51
Probable 26S protease regulatory subunit 10B OS=Caenorhabditis elegans GN=rpt-4 PE=1 SV=2	60	51
Y37E3.8, isoform a OS=Caenorhabditis elegans GN=CELE_Y37E3.8 PE=1 SV=1	47	51
60S ribosomal protein L36 OS=Caenorhabditis elegans GN=rpl-36 PE=1 SV=3	51	51
60S ribosomal protein L7a OS=Caenorhabditis elegans GN=rpl-7A PE=1 SV=3	49	51
Stress-induced protein 1 OS=Caenorhabditis elegans GN=sip-1 PE=1 SV=1	39	51
60S ribosomal protein L17 OS=Caenorhabditis elegans GN=rpl-17 PE=3 SV=1	26	51
ARP-1, isoform a OS=Caenorhabditis elegans GN=arp-1 PE=1 SV=2	19	51
Mediator of RNA polymerase II transcription subunit 15 OS=Caenorhabditis elegans GN=mdt-15 PE=1 SV=3	1	51
14-3-3-like protein 2 OS=Caenorhabditis elegans GN=ftt-2 PE=1 SV=1	18	51
60S ribosomal protein L21 OS=Caenorhabditis elegans GN=rpl-21 PE=1 SV=3	48	50
C39D10.7 OS=Caenorhabditis elegans GN=C39D10.7 PE=1 SV=3	50	50
NPP-21, isoform a OS=Caenorhabditis elegans GN=npp-21 PE=1 SV=1	48	50
60S ribosomal protein L8 OS=Caenorhabditis elegans GN=rpl-8 PE=3 SV=1	43	50
40S ribosomal protein S13 OS=Caenorhabditis elegans GN=rps-13 PE=3 SV=2	38	50
Putative U5 small nuclear ribonucleoprotein 200 kDa helicase OS=Caenorhabditis elegans GN=Y46G5A.4 PE=3 SV=1	31	50
LEC-2, isoform a OS=Caenorhabditis elegans GN=lec-2 PE=1 SV=2	30	50
C10G11.7 OS=Caenorhabditis elegans GN=chdp-1 PE=1 SV=1	30	50
Probable pyruvate dehydrogenase E1 component subunit alpha, mitochondrial OS=Caenorhabditis elegans GN=T05H10.6 PE=3 SV=1	54	49
RPN-1 OS=Caenorhabditis elegans GN=rpn-1 PE=1 SV=1	95	48
Probable ATP-citrate synthase OS=Caenorhabditis elegans GN=D1005.1 PE=3 SV=1	60	48
Disorganized muscle protein 1 OS=Caenorhabditis elegans GN=dim-1 PE=1 SV=3	45	48
Y57A10A.23 OS=Caenorhabditis elegans GN=CELE_Y57A10A.23 PE=1 SV=1	35	48
SEC-31 OS=Caenorhabditis elegans GN=sec-31 PE=1 SV=1	164	47
Coatomer subunit alpha OS=Caenorhabditis elegans GN=copa-1 PE=1 SV=2	59	47
Endocytosis protein RME-8 OS=Caenorhabditis elegans GN=rme-8 PE=1 SV=1	25	47
Putative neurobeachin homolog OS=Caenorhabditis elegans GN=sel-2 PE=2 SV=3	20	47
60S ribosomal protein L19 OS=Caenorhabditis elegans GN=rpl-19 PE=3 SV=1	14	47
RPL-11.2 OS=Caenorhabditis elegans GN=rpl-11.2 PE=1 SV=1	15	47
GrpE protein homolog, mitochondrial OS=Caenorhabditis elegans GN=C34C12.8 PE=3 SV=1		47
Probable serine/threonine-protein phosphatase PP2A regulatory subunit OS=Caenorhabditis elegans GN=paa-1 PE=3 SV=2	63	46
PCK-1, isoform a OS=Caenorhabditis elegans GN=pck-1 PE=1 SV=2	93	46
ATP synthase subunit beta, mitochondrial OS=Caenorhabditis elegans GN=atp-2 PE=1 SV=2	36	46
ABCF-2 OS=Caenorhabditis elegans GN=abcf-2 PE=1 SV=1	26	46
FASN-1 OS=Caenorhabditis elegans GN=fasn-1 PE=1 SV=2	68	45
Tripeptidyl-peptidase 2 OS=Caenorhabditis elegans GN=tpp-2 PE=2 SV=1	71	45
40S ribosomal protein S14 OS=Caenorhabditis elegans GN=rps-14 PE=3 SV=1	51	45
Mesocentin OS=Caenorhabditis elegans GN=dig-1 PE=1 SV=2	35	45
EPI-1, isoform e OS=Caenorhabditis elegans GN=epi-1 PE=1 SV=1	33	45
60S ribosomal protein L11 OS=Caenorhabditis elegans GN=rpl-11.1 PE=3 SV=1	16	45
40S ribosomal protein S17 OS=Caenorhabditis elegans GN=rps-17 PE=3 SV=2	61	44
T-complex protein 1 subunit theta OS=Caenorhabditis elegans GN=cct-8 PE=1 SV=3	56	44
Fructose-bisphosphate aldolase 1 OS=Caenorhabditis elegans GN=aldo-1 PE=1 SV=1	50	44
Probable glutathione S-transferase 7 OS=Caenorhabditis elegans GN=gst-7 PE=3 SV=1	39	44
AGEF-1, isoform a OS=Caenorhabditis elegans GN=agef-1 PE=1 SV=1	35	44
C44E4.1, isoform a OS=Caenorhabditis elegans GN=C44E4.1 PE=1 SV=3	20	44
MSRA-1 OS=Caenorhabditis elegans GN=msra-1 PE=1 SV=1	11	44
LET-711 OS=Caenorhabditis elegans GN=let-711 PE=1 SV=3	67	43
Probable coatomer subunit gamma OS=Caenorhabditis elegans GN=T14G10.5 PE=3 SV=1	47	43
LET-805, isoform b OS=Caenorhabditis elegans GN=let-805 PE=1 SV=1	35	43
EAT-6 OS=Caenorhabditis elegans GN=eat-6 PE=1 SV=1	14	43
60S ribosomal protein L24 OS=Caenorhabditis elegans GN=rpl-24.1 PE=3 SV=1	11	43
60S ribosomal protein L3 OS=Caenorhabditis elegans GN=rpl-3 PE=2 SV=1	147	42
40S ribosomal protein S19 OS=Caenorhabditis elegans GN=rps-19 PE=2 SV=1	39	42
RPS-22, isoform a OS=Caenorhabditis elegans GN=rps-22 PE=1 SV=1	80	41
60S ribosomal protein L35a OS=Caenorhabditis elegans GN=rpl-33 PE=1 SV=3	59	41
SMA-1, isoform d OS=Caenorhabditis elegans GN=sma-1 PE=1 SV=1	30	41
40S ribosomal protein S15 OS=Caenorhabditis elegans GN=rps-15 PE=1 SV=3	30	41
Target of rapamycin homolog OS=Caenorhabditis elegans GN=let-363 PE=2 SV=3	25	41
UNC-44, isoform a OS=Caenorhabditis elegans GN=unc-44 PE=1 SV=1	19	41
Probable V-type proton ATPase subunit H 2 OS=Caenorhabditis elegans GN=vha-15 PE=3 SV=1	72	40
Leucine--tRNA ligase OS=Caenorhabditis elegans GN=lrs-1 PE=3 SV=2	67	40
T-complex protein 1 subunit zeta OS=Caenorhabditis elegans GN=cct-6 PE=1 SV=1	60	40
HECD-1, isoform c OS=Caenorhabditis elegans GN=hecd-1 PE=1 SV=1	38	40
60S ribosomal protein L12 OS=Caenorhabditis elegans GN=rpl-12 PE=3 SV=1	34	40
Y48G1C.9 OS=Caenorhabditis elegans GN=CELE_Y48G1C.9 PE=1 SV=2	1	40
EARS-1 OS=Caenorhabditis elegans GN=ears-1 PE=1 SV=1	66	39
T-complex protein 1 subunit epsilon OS=Caenorhabditis elegans GN=cct-5 PE=2 SV=1	62	39
Protein disulfide-isomerase 1 OS=Caenorhabditis elegans GN=pdi-1 PE=3 SV=1	35	39
Uncharacterized protein B0303.3 OS=Caenorhabditis elegans GN=B0303.3 PE=3 SV=1	27	39
Probable malate dehydrogenase, mitochondrial OS=Caenorhabditis elegans GN=mdh-2 PE=3 SV=1	26	39
F40F4.6 OS=Caenorhabditis elegans GN=drd-2 PE=1 SV=2	19	39
Coatomer subunit beta OS=Caenorhabditis elegans GN=copb-1 PE=1 SV=1	61	38
Valine--tRNA ligase OS=Caenorhabditis elegans GN=vrs-2 PE=1 SV=1	58	38
Alkali myosin light chain long isoform OS=Caenorhabditis elegans GN=mlc-3 PE=4 SV=1	45	38
60S ribosomal protein L26 OS=Caenorhabditis elegans GN=rpl-26 PE=3 SV=1	34	38
Ubiquitin carboxyl-terminal hydrolase OS=Caenorhabditis elegans GN=math-33 PE=1 SV=1	31	38
PBS-7 OS=Caenorhabditis elegans GN=pbs-7 PE=1 SV=2	12	38
Glyceraldehyde-3-phosphate dehydrogenase 1 OS=Caenorhabditis elegans GN=gpd-1 PE=3 SV=1	41	38
60S ribosomal protein L22 OS=Caenorhabditis elegans GN=rpl-22 PE=1 SV=3	25	37
PLP-1 OS=Caenorhabditis elegans GN=plp-1 PE=1 SV=1	14	37
ACLY-2 OS=Caenorhabditis elegans GN=acly-2 PE=1 SV=1	44	37
Transitional endoplasmic reticulum ATPase homolog 1 OS=Caenorhabditis elegans GN=cdc-48.1 PE=1 SV=1	87	36
26S protease regulatory subunit 7 OS=Caenorhabditis elegans GN=rpt-1 PE=1 SV=1	73	36
RPT-6 OS=Caenorhabditis elegans GN=rpt-6 PE=1 SV=1	46	36
AAGR-2 OS=Caenorhabditis elegans GN=aagr-2 PE=1 SV=3	42	36
NMY-2 OS=Caenorhabditis elegans GN=nmy-2 PE=1 SV=1	35	36
POD-2, isoform a OS=Caenorhabditis elegans GN=pod-2 PE=1 SV=1	28	36
RPS-10 OS=Caenorhabditis elegans GN=rps-10 PE=1 SV=1	26	36
Structural maintenance of chromosomes protein 1 OS=Caenorhabditis elegans GN=him-1 PE=1 SV=4	23	36
T24H7.2 OS=Caenorhabditis elegans GN=CELE_T24H7.2 PE=1 SV=1	9	36
Y69A2AR.18, isoform a OS=Caenorhabditis elegans GN=CELE_Y69A2AR.18 PE=1 SV=1	6	36
DLST-1 OS=Caenorhabditis elegans GN=dlst-1 PE=1 SV=2	61	35
60S ribosomal protein L23a 2 OS=Caenorhabditis elegans GN=rpl-25.2 PE=3 SV=1	29	35
T-complex protein 1 subunit alpha OS=Caenorhabditis elegans GN=cct-1 PE=3 SV=2	48	34
F59A2.6 OS=Caenorhabditis elegans GN=golg-4 PE=1 SV=1	41	34
RPL-14 OS=Caenorhabditis elegans GN=rpl-14 PE=1 SV=1	30	34
Malate dehydrogenase OS=Caenorhabditis elegans GN=mdh-1 PE=1 SV=1	25	34
Structural maintenance of chromosomes protein 3 OS=Caenorhabditis elegans GN=smc-3 PE=1 SV=1	21	34
TARS-1, isoform b OS=Caenorhabditis elegans GN=tars-1 PE=1 SV=1	15	34
RPN-9 OS=Caenorhabditis elegans GN=rpn-9 PE=1 SV=1	51	33
Probable 26S protease regulatory subunit 6B OS=Caenorhabditis elegans GN=rpt-3 PE=3 SV=1	50	33
AGL-1 OS=Caenorhabditis elegans GN=agl-1 PE=1 SV=1	43	33
D2045.2 OS=Caenorhabditis elegans GN=CELE_D2045.2 PE=1 SV=3	31	33
RPS-20 OS=Caenorhabditis elegans GN=rps-20 PE=1 SV=1	31	33
Eukaryotic initiation factor 4A OS=Caenorhabditis elegans GN=inf-1 PE=2 SV=1	15	33
Probable protein disulfide-isomerase A6 OS=Caenorhabditis elegans GN=tag-320 PE=3 SV=1	65	32
Isoleucine--tRNA ligase, cytoplasmic OS=Caenorhabditis elegans GN=irs-1 PE=3 SV=1	63	32
T-complex protein 1 subunit gamma OS=Caenorhabditis elegans GN=cct-3 PE=1 SV=3	53	32
T-complex protein 1 subunit delta OS=Caenorhabditis elegans GN=cct-4 PE=2 SV=1	50	32
DNC-1, isoform b OS=Caenorhabditis elegans GN=dnc-1 PE=1 SV=1	33	32
SWI2/SNF2-like protein OS=Caenorhabditis elegans GN=swsn-4 PE=1 SV=1	31	32
60S ribosomal protein L35 OS=Caenorhabditis elegans GN=rpl-35 PE=3 SV=1	26	32
Alpha,alpha-trehalose-phosphate synthase [UDP-forming] 1 OS=Caenorhabditis elegans GN=tps-1 PE=2 SV=1	16	32
2MDa_1 protein OS=Caenorhabditis elegans GN=ttn-1 PE=1 SV=1	16	32
Uncharacterized protein ZC412.3 OS=Caenorhabditis elegans GN=ZC412.3 PE=1 SV=1	5	32
26S proteasome non-ATPase regulatory subunit 1 OS=Caenorhabditis elegans GN=rpn-2 PE=3 SV=4	83	31
RPT-5 OS=Caenorhabditis elegans GN=rpt-5 PE=1 SV=1	71	31
Protein disulfide-isomerase OS=Caenorhabditis elegans GN=pdi-3 PE=1 SV=1	72	31
26S proteasome non-ATPase regulatory subunit 3 OS=Caenorhabditis elegans GN=rpn-3 PE=1 SV=1	49	31
60 kDa SS-A/Ro ribonucleoprotein homolog OS=Caenorhabditis elegans GN=rop-1 PE=2 SV=1	31	31
Monensin-resistant homolog 2 OS=Caenorhabditis elegans GN=mon-2 PE=3 SV=2	24	31
40S ribosomal protein S25 OS=Caenorhabditis elegans GN=rps-25 PE=3 SV=1	27	31
ACDH-9 OS=Caenorhabditis elegans GN=acdh-9 PE=1 SV=1	20	31
Transcription-associated protein 1 OS=Caenorhabditis elegans GN=trr-1 PE=2 SV=1	5	31
Transitional endoplasmic reticulum ATPase homolog 2 OS=Caenorhabditis elegans GN=cdc-48.2 PE=1 SV=2	90	31
ACDH-12, isoform a OS=Caenorhabditis elegans GN=acdh-12 PE=1 SV=1	56	30
rRNA 2'-O-methyltransferase fibrillarin OS=Caenorhabditis elegans GN=fib-1 PE=3 SV=1	47	30
CPZ-1, isoform a OS=Caenorhabditis elegans GN=cpz-1 PE=1 SV=1	12	30
40S ribosomal protein S23 OS=Caenorhabditis elegans GN=rps-23 PE=3 SV=1	25	30
TLN-1, isoform a OS=Caenorhabditis elegans GN=tln-1 PE=1 SV=1	17	30
Proteasome subunit alpha type-1 OS=Caenorhabditis elegans GN=pas-6 PE=1 SV=1	13	30
Proteasome subunit beta type OS=Caenorhabditis elegans GN=pbs-5 PE=1 SV=1	11	30
F11C1.5, isoform d OS=Caenorhabditis elegans GN=CELE_F11C1.5 PE=1 SV=1	10	30
Dihydrolipoyl dehydrogenase, mitochondrial OS=Caenorhabditis elegans GN=dld-1 PE=3 SV=2	56	29
NOL-5 OS=Caenorhabditis elegans GN=nol-5 PE=1 SV=1	38	29
60S ribosomal protein L28 OS=Caenorhabditis elegans GN=rpl-28 PE=1 SV=3	17	29
SGT-1 OS=Caenorhabditis elegans GN=sgt-1 PE=1 SV=1	18	29
40S ribosomal protein S26 OS=Caenorhabditis elegans GN=rps-26 PE=3 SV=1	12	29
Probable enoyl-CoA hydratase, mitochondrial OS=Caenorhabditis elegans GN=ech-6 PE=3 SV=1	6	29
Skp1-related protein OS=Caenorhabditis elegans GN=skr-1 PE=1 SV=1	2	29
Aldehyde dehydrogenase OS=Caenorhabditis elegans GN=alh-5 PE=1 SV=1	48	28
RPL-34 OS=Caenorhabditis elegans GN=rpl-34 PE=1 SV=1	43	28
Probable 26S protease regulatory subunit 4 OS=Caenorhabditis elegans GN=rpt-2 PE=3 SV=1	41	28
T-complex protein 1 subunit beta OS=Caenorhabditis elegans GN=cct-2 PE=1 SV=2	38	28
Isocitrate dehydrogenase [NADP] OS=Caenorhabditis elegans GN=idh-1 PE=1 SV=1	23	28
Golgi apparatus protein 1 homolog OS=Caenorhabditis elegans GN=F14E5.2 PE=1 SV=1	15	28
W08E12.7 OS=Caenorhabditis elegans GN=CELE_W08E12.7 PE=1 SV=1	42	27
Acyl-coenzyme A oxidase OS=Caenorhabditis elegans GN=CELE_F58F9.7 PE=1 SV=1	39	27
Probable 26S proteasome regulatory subunit rpn-6.1 OS=Caenorhabditis elegans GN=rpn-6.1 PE=2 SV=2	39	27
COP9/Signalosome and eIF3 complex-shared subunit 1 OS=Caenorhabditis elegans GN=cif-1 PE=1 SV=1	34	27
Eukaryotic translation initiation factor 3 subunit B OS=Caenorhabditis elegans GN=eif-3.B PE=3 SV=2	31	27
26S proteasome non-ATPase regulatory subunit 6 OS=Caenorhabditis elegans GN=rpn-7 PE=3 SV=1	31	27
26S proteasome non-ATPase regulatory subunit 14 OS=Caenorhabditis elegans GN=rpn-11 PE=1 SV=1	25	27
60S ribosomal protein L23a 1 OS=Caenorhabditis elegans GN=rpl-25.1 PE=3 SV=1	24	27
Rab-1 (Fragment) OS=Caenorhabditis elegans GN=rab-1 PE=2 SV=1	16	27
Translationally-controlled tumor protein homolog OS=Caenorhabditis elegans GN=tct-1 PE=1 SV=1	16	27
26S proteasome non-ATPase regulatory subunit 8 OS=Caenorhabditis elegans GN=rpn-12 PE=3 SV=1	5	27
ZC412.4 OS=Caenorhabditis elegans GN=CELE_ZC412.4 PE=1 SV=1	1	27
Polyadenylate-binding protein OS=Caenorhabditis elegans PE=2 SV=1	51	26
Fructose-bisphosphate aldolase 2 OS=Caenorhabditis elegans GN=aldo-2 PE=2 SV=1	40	26
Proteasomal ubiquitin receptor ADRM1 homolog OS=Caenorhabditis elegans GN=C56G2.7 PE=3 SV=2	38	26
F49E2.5, isoform a OS=Caenorhabditis elegans GN=CELE_F49E2.5 PE=1 SV=3	32	26
CEY-4 OS=Caenorhabditis elegans GN=cey-4 PE=1 SV=1	28	26
Probable isocitrate dehydrogenase [NAD] subunit beta, mitochondrial OS=Caenorhabditis elegans GN=idhb-1 PE=3 SV=1	23	26
RBC-1, isoform a OS=Caenorhabditis elegans GN=rbc-1 PE=1 SV=4	19	26
Probable S-adenosylmethionine synthase 1 OS=Caenorhabditis elegans GN=sams-1 PE=1 SV=1	15	26
F45D11.14 OS=Caenorhabditis elegans GN=CELE_F45D11.14 PE=1 SV=1	71	25
K08E3.5, isoform f OS=Caenorhabditis elegans GN=CELE_K08E3.5 PE=1 SV=1	41	25
60S ribosomal protein L27 OS=Caenorhabditis elegans GN=rpl-27 PE=2 SV=1	20	25
Clustered mitochondria protein homolog OS=Caenorhabditis elegans GN=clu-1 PE=3 SV=1	32	25
MARB-1 OS=Caenorhabditis elegans GN=marb-1 PE=1 SV=1	31	25
ACDH-1, isoform a OS=Caenorhabditis elegans GN=acdh-1 PE=1 SV=1	28	25
Laminin-like protein lam-2 OS=Caenorhabditis elegans GN=lam-2 PE=1 SV=3	22	25
F55F10.1, isoform b OS=Caenorhabditis elegans GN=CELE_F55F10.1 PE=1 SV=1	18	25
Proteasome subunit alpha type-7 OS=Caenorhabditis elegans GN=pas-4 PE=1 SV=1	12	25
Protein pad-1 OS=Caenorhabditis elegans GN=pad-1 PE=2 SV=2	10	25
Sodium/potassium-transporting ATPase subunit beta-1 OS=Caenorhabditis elegans GN=nkb-1 PE=1 SV=1	6	25
F28B4.3 OS=Caenorhabditis elegans GN=CELE_F28B4.3 PE=1 SV=1	15	25
PMT-2 OS=Caenorhabditis elegans GN=pmt-2 PE=1 SV=1	54	24
CCT-7, isoform a OS=Caenorhabditis elegans GN=cct-7 PE=1 SV=2	42	24
Tryptophan 2,3-dioxygenase OS=Caenorhabditis elegans GN=tdo-2 PE=2 SV=1	37	24
V-type proton ATPase subunit C OS=Caenorhabditis elegans GN=vha-11 PE=2 SV=1	32	24
Lipoamide acyltransferase component of branched-chain alpha-keto acid dehydrogenase complex, mitochondrial OS=Caenorhabditis elegans GN=ZK669.4 PE=3 SV=1	29	24
RPN-8 OS=Caenorhabditis elegans GN=rpn-8 PE=1 SV=1	24	24
F36A2.13 OS=Caenorhabditis elegans GN=ubr-5 PE=1 SV=1	19	24
HIP-1 OS=Caenorhabditis elegans GN=hip-1 PE=1 SV=1	18	24
M153.1 OS=Caenorhabditis elegans GN=CELE_M153.1 PE=1 SV=1	2	24
E3 ubiquitin-protein ligase ubr-1 OS=Caenorhabditis elegans GN=ubr-1 PE=1 SV=2	3	24
MALT-1 F22D3.6 OS=Caenorhabditis elegans GN=CELE_F22D3.6 PE=1 SV=1	0	24
Eukaryotic translation initiation factor 3 subunit C OS=Caenorhabditis elegans GN=eif-3.C PE=3 SV=2	42	23
Protein SEC13 homolog OS=Caenorhabditis elegans GN=npp-20 PE=3 SV=1	32	23
R07H5.8 OS=Caenorhabditis elegans GN=CELE_R07H5.8 PE=1 SV=1	31	23
Glutathione peroxidase OS=Caenorhabditis elegans GN=gpx-2 PE=1 SV=1	25	23
V-type proton ATPase subunit D OS=Caenorhabditis elegans GN=vha-14 PE=3 SV=1	16	23
Proteasome subunit alpha type-6 OS=Caenorhabditis elegans GN=pas-1 PE=1 SV=1	13	23
Cytosolic Fe-S cluster assembly factor NUBP1 homolog OS=Caenorhabditis elegans GN=F10G8.6 PE=3 SV=2	12	23
Uncharacterized protein F13E6.1 OS=Caenorhabditis elegans GN=F13E6.1 PE=3 SV=2	7	23
CEY-1 OS=Caenorhabditis elegans GN=cey-1 PE=1 SV=1	5	23
Myosin-3 OS=Caenorhabditis elegans GN=myo-3 PE=2 SV=1	40	23
TAG-97, isoform a OS=Caenorhabditis elegans GN=tag-97 PE=3 SV=1	0	23
BAG family molecular chaperone regulator 1 OS=Caenorhabditis elegans GN=bag-1 PE=1 SV=1	0	23
60S ribosomal protein L37a OS=Caenorhabditis elegans GN=rpl-43 PE=3 SV=3	38	22
PPTR-1 OS=Caenorhabditis elegans GN=pptr-1 PE=1 SV=4	28	22
ATP-dependent 6-phosphofructokinase 1 OS=Caenorhabditis elegans GN=pfk-1 PE=3 SV=2	31	22
TEG-4 OS=Caenorhabditis elegans GN=teg-4 PE=1 SV=1	26	22
Endoplasmin homolog OS=Caenorhabditis elegans GN=enpl-1 PE=3 SV=1	44	22
Probable ubiquitin carboxyl-terminal hydrolase ubh-4 OS=Caenorhabditis elegans GN=ubh-4 PE=3 SV=2	21	22
Aspartate aminotransferase OS=Caenorhabditis elegans GN=got-2.2 PE=1 SV=1	14	22
ARD-1, isoform a OS=Caenorhabditis elegans GN=ard-1 PE=1 SV=1	1	22
F56F11.4, isoform b OS=Caenorhabditis elegans GN=CELE_F56F11.4 PE=1 SV=1	40	22
Y43F4B.5, isoform a OS=Caenorhabditis elegans GN=CELE_Y43F4B.5 PE=1 SV=1	42	21
ATP-dependent RNA helicase cgh-1 OS=Caenorhabditis elegans GN=cgh-1 PE=1 SV=1	35	21
Lysine--tRNA ligase OS=Caenorhabditis elegans GN=kars-1 PE=1 SV=1	34	21
Eukaryotic translation initiation factor 3 subunit E OS=Caenorhabditis elegans GN=eif-3.E PE=3 SV=1	25	21
TXL-1 OS=Caenorhabditis elegans GN=txl-1 PE=1 SV=1	25	21
Proteasome subunit beta type-3 OS=Caenorhabditis elegans GN=pbs-3 PE=1 SV=1	23	21
Probable coatomer subunit delta OS=Caenorhabditis elegans GN=C13B9.3 PE=3 SV=1	20	21
HPO-27 OS=Caenorhabditis elegans GN=hpo-27 PE=1 SV=1	20	21
EMB-4, isoform a OS=Caenorhabditis elegans GN=emb-4 PE=1 SV=4	18	21
Calcium-transporting ATPase OS=Caenorhabditis elegans GN=sca-1 PE=1 SV=1	16	21
UNC-70, isoform c OS=Caenorhabditis elegans GN=unc-70 PE=1 SV=1	16	21
D1054.10 OS=Caenorhabditis elegans GN=CELE_D1054.10 PE=1 SV=1	15	21
60S ribosomal protein L15 OS=Caenorhabditis elegans GN=rpl-15 PE=3 SV=1	10	21
ATG-2 OS=Caenorhabditis elegans GN=atg-2 PE=1 SV=3	6	21
Alpha-1,4 glucan phosphorylase OS=Caenorhabditis elegans GN=CELE_T22F3.3 PE=1 SV=1	56	20
Methionine--tRNA ligase, cytoplasmic OS=Caenorhabditis elegans GN=mrs-1 PE=3 SV=1	42	20
Dihydropyrimidine dehydrogenase [NADP(+)] OS=Caenorhabditis elegans GN=dpyd-1 PE=3 SV=2	40	20
DNJ-27, isoform a OS=Caenorhabditis elegans GN=dnj-27 PE=1 SV=1	32	20
SEC-24.1 OS=Caenorhabditis elegans GN=sec-24.1 PE=1 SV=1	32	20
Aspartic protease OS=Caenorhabditis elegans PE=2 SV=1	28	20
Putative folylpolyglutamate synthase OS=Caenorhabditis elegans GN=F25B5.6 PE=3 SV=1	23	20
ATPase asna-1 OS=Caenorhabditis elegans GN=asna-1 PE=1 SV=1	13	20
Probable glutathione S-transferase 5 OS=Caenorhabditis elegans GN=gst-5 PE=1 SV=1	10	20
Eukaryotic translation initiation factor 3 subunit K OS=Caenorhabditis elegans GN=eif-3.K PE=2 SV=1	10	20
Proteasome subunit alpha type-3 OS=Caenorhabditis elegans GN=pas-7 PE=1 SV=3	10	20
Dystrophin-1 OS=Caenorhabditis elegans GN=dys-1 PE=1 SV=2	7	20
C25H3.8 OS=Caenorhabditis elegans GN=C25H3.8 PE=1 SV=4	4	20
DHS-3, isoform a OS=Caenorhabditis elegans GN=dhs-3 PE=1 SV=1	2	20
32 kDa beta-galactoside-binding lectin OS=Caenorhabditis elegans GN=lec-1 PE=1 SV=1	0	20
RPN-5 OS=Caenorhabditis elegans GN=rpn-5 PE=1 SV=1	46	19
Nucleoside diphosphate kinase OS=Caenorhabditis elegans GN=ndk-1 PE=1 SV=1	26	19
UNC-52, isoform d OS=Caenorhabditis elegans GN=unc-52 PE=1 SV=1	23	19
Eukaryotic translation initiation factor 3 subunit H OS=Caenorhabditis elegans GN=eif-3.H PE=3 SV=2	17	19
Endoribonuclease dcr-1 OS=Caenorhabditis elegans GN=dcr-1 PE=1 SV=3	19	19
C14C10.5, isoform b OS=Caenorhabditis elegans GN=C14C10.5 PE=1 SV=1	17	19
Probable medium-chain specific acyl-CoA dehydrogenase 10, mitochondrial OS=Caenorhabditis elegans GN=acdh-10 PE=2 SV=1	15	19
60S acidic ribosomal protein P1 OS=Caenorhabditis elegans GN=rla-1 PE=3 SV=2	24	19
Superoxide dismutase [Mn] 1, mitochondrial OS=Caenorhabditis elegans GN=sod-2 PE=1 SV=1	14	19
Proteasome subunit beta type OS=Caenorhabditis elegans GN=pbs-1 PE=1 SV=1	12	19
Probable succinyl-CoA ligase [ADP/GDP-forming] subunit alpha, mitochondrial OS=Caenorhabditis elegans GN=C05G5.4 PE=3 SV=1	10	19
Y38E10A.22, isoform a OS=Caenorhabditis elegans GN=CELE_Y38E10A.22 PE=1 SV=2	8	19
Coatomer subunit epsilon OS=Caenorhabditis elegans GN=cope-1 PE=3 SV=1	10	19
INSO-1 OS=Caenorhabditis elegans GN=inso-1 PE=1 SV=1	0	19
F01G4.6, isoform b OS=Caenorhabditis elegans GN=CELE_F01G4.6 PE=1 SV=1	0	19
VAB-10, isoform h OS=Caenorhabditis elegans GN=vab-10 PE=1 SV=1	15	19
HRP-2, isoform a OS=Caenorhabditis elegans GN=hrp-2 PE=1 SV=2	36	18
TSN-1 OS=Caenorhabditis elegans GN=tsn-1 PE=1 SV=1	44	18
Eukaryotic translation initiation factor 3 subunit L OS=Caenorhabditis elegans GN=eif-3.L PE=3 SV=1	35	18
IFG-1, isoform c OS=Caenorhabditis elegans GN=ifg-1 PE=1 SV=1	36	18
FLN-1, isoform a OS=Caenorhabditis elegans GN=fln-1 PE=1 SV=1	26	18
RPS-24 OS=Caenorhabditis elegans GN=rps-24 PE=1 SV=1	17	18
FBP-1, isoform a OS=Caenorhabditis elegans GN=fbp-1 PE=1 SV=1	15	18
Ubiquitin carboxyl-terminal hydrolase OS=Caenorhabditis elegans GN=CELE_T24B8.7 PE=1 SV=2	12	18
MTK-1, isoform a OS=Caenorhabditis elegans GN=mtk-1 PE=1 SV=1	12	18
cAMP-dependent protein kinase regulatory subunit OS=Caenorhabditis elegans GN=kin-2 PE=1 SV=3	10	18
Protein argonaute OS=Caenorhabditis elegans GN=alg-1 PE=1 SV=1	32	18
Rab-11.1 (Fragment) OS=Caenorhabditis elegans GN=rab-11.1 PE=2 SV=1	8	18
Y54E2A.4, isoform a OS=Caenorhabditis elegans GN=CELE_Y54E2A.4 PE=1 SV=2	8	18
Probable 3-hydroxyacyl-CoA dehydrogenase B0272.3 OS=Caenorhabditis elegans GN=B0272.3 PE=3 SV=1	4	18
Probable voltage-dependent anion-selective channel OS=Caenorhabditis elegans GN=vdac-1 PE=3 SV=2	3	18
Y57A10A.26 OS=Caenorhabditis elegans GN=CELE_Y57A10A.26 PE=1 SV=1	1	18
MIZ-1, isoform c OS=Caenorhabditis elegans GN=miz-1 PE=1 SV=1	0	18
Probable sodium/potassium-transporting ATPase subunit beta-3 OS=Caenorhabditis elegans GN=nkb-3 PE=3 SV=1	2	18
Adenylyl cyclase-associated protein OS=Caenorhabditis elegans GN=cas-1 PE=1 SV=1	30	17
C35B1.5 OS=Caenorhabditis elegans GN=C35B1.5 PE=1 SV=1	23	17
Proteasome subunit beta type-2 OS=Caenorhabditis elegans GN=pbs-4 PE=3 SV=2	21	17
40S ribosomal protein S27 OS=Caenorhabditis elegans GN=rps-27 PE=1 SV=3	21	17
CHD-7 OS=Caenorhabditis elegans GN=chd-7 PE=1 SV=3	20	17
DNA-directed RNA polymerase II subunit RPB2 OS=Caenorhabditis elegans GN=rpb-2 PE=2 SV=2	16	17
TFG-1 OS=Caenorhabditis elegans GN=tfg-1 PE=1 SV=1	15	17
Probable 4-aminobutyrate aminotransferase, mitochondrial OS=Caenorhabditis elegans GN=gta-1 PE=3 SV=1	13	17
Eukaryotic translation initiation factor 3 subunit I OS=Caenorhabditis elegans GN=eif-3.I PE=3 SV=2	12	17
Isocitrate dehydrogenase [NAD] subunit, mitochondrial OS=Caenorhabditis elegans GN=idhg-2 PE=1 SV=1	10	17
Vesicle-fusing ATPase OS=Caenorhabditis elegans GN=nsf-1 PE=1 SV=2	16	17
D2030.2, isoform b OS=Caenorhabditis elegans GN=CELE_D2030.2 PE=1 SV=1	8	17
Proteasome subunit alpha type-4 OS=Caenorhabditis elegans GN=pas-3 PE=3 SV=2	8	17
ACDH-3 OS=Caenorhabditis elegans GN=acdh-3 PE=1 SV=1	11	17
Probable glutamine--tRNA ligase OS=Caenorhabditis elegans GN=ers-1 PE=3 SV=1	27	16
LIN-40, isoform a OS=Caenorhabditis elegans GN=lin-40 PE=1 SV=2	28	16
VIG-1, isoform a OS=Caenorhabditis elegans GN=vig-1 PE=1 SV=1	23	16
Probable ATP-dependent RNA helicase A OS=Caenorhabditis elegans GN=rha-1 PE=2 SV=3	19	16
UNC-43, isoform r OS=Caenorhabditis elegans GN=unc-43 PE=1 SV=1	21	16
DHS-28 OS=Caenorhabditis elegans GN=dhs-28 PE=1 SV=1	16	16
Serine/threonine-protein phosphatase OS=Caenorhabditis elegans GN=let-92 PE=1 SV=1	12	16
MLT-11, isoform b OS=Caenorhabditis elegans GN=mlt-11 PE=1 SV=1	11	16
Proteasome subunit beta type OS=Caenorhabditis elegans GN=pbs-2 PE=1 SV=1	10	16
Probable electron transfer flavoprotein subunit alpha, mitochondrial OS=Caenorhabditis elegans GN=F27D4.1 PE=3 SV=2	12	16
Y62H9A.6 OS=Caenorhabditis elegans GN=CELE_Y62H9A.6 PE=1 SV=1	9	16
60S acidic ribosomal protein P2 OS=Caenorhabditis elegans GN=rpa-2 PE=3 SV=2	22	16
Peptidyl-prolyl cis-trans isomerase 3 OS=Caenorhabditis elegans GN=cyn-3 PE=1 SV=1	9	16
DNA-directed RNA polymerase II subunit RPB1 OS=Caenorhabditis elegans GN=ama-1 PE=1 SV=3	9	16
Uncharacterized serine carboxypeptidase F41C3.5 OS=Caenorhabditis elegans GN=F41C3.5 PE=1 SV=1	4	16
CPL-1, isoform a OS=Caenorhabditis elegans GN=cpl-1 PE=1 SV=1	4	16
RAD-8 OS=Caenorhabditis elegans GN=rad-8 PE=1 SV=2	5	16
DHS-13 OS=Caenorhabditis elegans GN=dhs-13 PE=1 SV=1	4	16
F20G2.1 OS=Caenorhabditis elegans GN=CELE_F20G2.1 PE=1 SV=1	2	16
D1054.11 OS=Caenorhabditis elegans GN=CELE_D1054.11 PE=1 SV=1	2	16
F-box protein dre-1 OS=Caenorhabditis elegans GN=dre-1 PE=1 SV=3	0	16
Probable 3-hydroxyisobutyrate dehydrogenase, mitochondrial OS=Caenorhabditis elegans GN=B0250.5 PE=3 SV=1	1	16
RAGA-1 OS=Caenorhabditis elegans GN=raga-1 PE=1 SV=1	1	16
AO13 ankyrin OS=Caenorhabditis elegans GN=unc-44 PE=4 SV=2	8	16
TBA-5 OS=Caenorhabditis elegans GN=tba-5 PE=1 SV=1	7	16
T08A11.2 OS=Caenorhabditis elegans GN=CELE_T08A11.2 PE=1 SV=1	40	15
Probable methylmalonate-semialdehyde dehydrogenase [acylating], mitochondrial OS=Caenorhabditis elegans GN=alh-8 PE=3 SV=1	34	15
Pyruvate kinase OS=Caenorhabditis elegans GN=pyk-1 PE=1 SV=1	33	15
MCCC-1 OS=Caenorhabditis elegans GN=mccc-1 PE=1 SV=2	31	15
40S ribosomal protein S12 OS=Caenorhabditis elegans GN=rps-12 PE=3 SV=2	25	15
10-formyltetrahydrofolate dehydrogenase OS=Caenorhabditis elegans GN=alh-3 PE=1 SV=1	29	15
Dynamin OS=Caenorhabditis elegans GN=dyn-1 PE=1 SV=1	27	15
F25D7.4 OS=Caenorhabditis elegans GN=CELE_F25D7.4 PE=1 SV=1	26	15
Probable mitochondrial import inner membrane translocase subunit tim-44 OS=Caenorhabditis elegans GN=tim-44 PE=3 SV=1	21	15
UDP-N-acetylglucosamine--peptide N-acetylglucosaminyltransferase OS=Caenorhabditis elegans GN=ogt-1 PE=1 SV=2	20	15
HDA-10 OS=Caenorhabditis elegans GN=hda-10 PE=1 SV=1	17	15
LAM-1, isoform a OS=Caenorhabditis elegans GN=lam-1 PE=1 SV=3	16	15
Elongator complex protein 1 OS=Caenorhabditis elegans GN=elpc-1 PE=1 SV=2	17	15
Ferritin OS=Caenorhabditis elegans GN=ftn-2 PE=1 SV=1	16	15
RUVB-1 OS=Caenorhabditis elegans GN=ruvb-1 PE=1 SV=2	16	15
C30H6.7, isoform a OS=Caenorhabditis elegans GN=C30H6.7 PE=1 SV=1	13	15
T25C12.3 OS=Caenorhabditis elegans GN=CELE_T25C12.3 PE=1 SV=1	11	15
ATP-5 OS=Caenorhabditis elegans GN=atp-5 PE=1 SV=2	10	15
L-lactate dehydrogenase OS=Caenorhabditis elegans GN=ldh-1 PE=2 SV=1	8	15
GLRX-3, isoform a OS=Caenorhabditis elegans GN=glrx-3 PE=1 SV=1	7	15
F32A7.5, isoform d OS=Caenorhabditis elegans GN=CELE_F32A7.5 PE=1 SV=1	26	15
Ribosomal protein L37 OS=Caenorhabditis elegans GN=CELE_W01D2.1 PE=1 SV=1	6	15
Y17G7B.3 OS=Caenorhabditis elegans GN=CELE_Y17G7B.3 PE=1 SV=1	5	15
Probable V-type proton ATPase 116 kDa subunit a OS=Caenorhabditis elegans GN=unc-32 PE=2 SV=3	3	15
Low-density lipoprotein receptor-related protein OS=Caenorhabditis elegans GN=lrp-1 PE=1 SV=1	2	15
PAM-1, isoform a OS=Caenorhabditis elegans GN=pam-1 PE=1 SV=1	44	14
EEA-1, isoform a OS=Caenorhabditis elegans GN=eea-1 PE=1 SV=1	34	14
Uncharacterized NOP5 family protein K07C5.4 OS=Caenorhabditis elegans GN=K07C5.4 PE=3 SV=1	31	14
Probable aconitate hydratase, mitochondrial OS=Caenorhabditis elegans GN=aco-2 PE=3 SV=2	26	14
Probable delta-1-pyrroline-5-carboxylate synthase OS=Caenorhabditis elegans GN=alh-13 PE=3 SV=2	26	14
Putative aminopeptidase W07G4.4 OS=Caenorhabditis elegans GN=lap-2 PE=3 SV=1	26	14
F55B11.1 OS=Caenorhabditis elegans GN=CELE_F55B11.1 PE=1 SV=1	23	14
ITSN-1, isoform a OS=Caenorhabditis elegans GN=itsn-1 PE=1 SV=2	23	14
CEY-2 OS=Caenorhabditis elegans GN=cey-2 PE=1 SV=1	21	14
Chondroitin proteoglycan-2 OS=Caenorhabditis elegans GN=cpg-2 PE=1 SV=3	23	14
Y71H2AM.11 OS=Caenorhabditis elegans GN=CELE_Y71H2AM.11 PE=1 SV=4	20	14
Y46E12BL.2, isoform a OS=Caenorhabditis elegans GN=CELE_Y46E12BL.2 PE=1 SV=1	22	14
Mediator of RNA polymerase II transcription subunit 12 OS=Caenorhabditis elegans GN=dpy-22 PE=1 SV=2	17	14
DUR-1, isoform a OS=Caenorhabditis elegans GN=dur-1 PE=1 SV=3	16	14
CPN-3 OS=Caenorhabditis elegans GN=cpn-3 PE=1 SV=1	15	14
Y55F3AM.13 OS=Caenorhabditis elegans GN=CELE_Y55F3AM.13 PE=1 SV=1	16	14
RPN-10 OS=Caenorhabditis elegans GN=rpn-10 PE=1 SV=2	17	14
UNC-57, isoform c OS=Caenorhabditis elegans GN=unc-57 PE=1 SV=1	15	14
IMB-2, isoform a OS=Caenorhabditis elegans GN=imb-2 PE=1 SV=1	12	14
T23E7.2, isoform b OS=Caenorhabditis elegans GN=CELE_T23E7.2 PE=1 SV=2	9	14
Glycogen synthase kinase-3 OS=Caenorhabditis elegans GN=gsk-3 PE=1 SV=1	10	14
RutC family protein C23G10.2 OS=Caenorhabditis elegans GN=C23G10.2 PE=3 SV=3	10	14
ATP-3, isoform a OS=Caenorhabditis elegans GN=atp-3 PE=1 SV=1	10	14
Probable phosphoglycerate kinase OS=Caenorhabditis elegans GN=pgk-1 PE=3 SV=1	9	14
Aspartic protease 6 OS=Caenorhabditis elegans GN=asp-6 PE=3 SV=1	8	14
RAGC-1, isoform a OS=Caenorhabditis elegans GN=ragc-1 PE=1 SV=1	7	14
Stress-induced-phosphoprotein 1 OS=Caenorhabditis elegans GN=sti-1 PE=1 SV=1	7	14
Nipped-B-like protein pqn-85 OS=Caenorhabditis elegans GN=pqn-85 PE=3 SV=2	5	14
Uncharacterized protein C45G9.5 OS=Caenorhabditis elegans GN=C45G9.5 PE=4 SV=1	6	14
Peptidyl-prolyl cis-trans isomerase 7 OS=Caenorhabditis elegans GN=cyn-7 PE=1 SV=2	11	14
Anamorsin homolog OS=Caenorhabditis elegans GN=T20B12.7 PE=3 SV=1	2	14
Polyadenylate-binding protein OS=Caenorhabditis elegans GN=pab-2 PE=1 SV=1	25	14
Catalase-2 OS=Caenorhabditis elegans GN=ctl-1 PE=2 SV=3	57	13
Probable arginine--tRNA ligase, cytoplasmic OS=Caenorhabditis elegans GN=rrt-1 PE=3 SV=2	46	13
UBA-1, isoform b OS=Caenorhabditis elegans GN=uba-1 PE=1 SV=1	35	13
Calpain clp-1 OS=Caenorhabditis elegans GN=clp-1 PE=3 SV=4	34	13
T02G5.7 OS=Caenorhabditis elegans GN=CELE_T02G5.7 PE=1 SV=1	31	13
Probable V-type proton ATPase subunit G OS=Caenorhabditis elegans GN=vha-10 PE=3 SV=1	19	13
Y37E3.10, isoform a OS=Caenorhabditis elegans GN=CELE_Y37E3.10 PE=1 SV=2	19	13
RUVB-2 OS=Caenorhabditis elegans GN=ruvb-2 PE=1 SV=1	19	13
C32D5.8, isoform a OS=Caenorhabditis elegans GN=C32D5.8 PE=1 SV=1	18	13
Acetyl-CoA acetyltransferase homolog, mitochondrial OS=Caenorhabditis elegans GN=kat-1 PE=1 SV=2	18	13
NAP-1 OS=Caenorhabditis elegans GN=nap-1 PE=1 SV=1	17	13
Casein kinase II subunit alpha OS=Caenorhabditis elegans GN=kin-3 PE=1 SV=1	16	13
R05H5.3 OS=Caenorhabditis elegans GN=CELE_R05H5.3 PE=1 SV=1	17	13
Kinesin light chain OS=Caenorhabditis elegans GN=klc-2 PE=2 SV=2	16	13
ASNS-2, isoform a OS=Caenorhabditis elegans GN=asns-2 PE=1 SV=1	16	13
Probable glycerol-3-phosphate dehydrogenase 2 OS=Caenorhabditis elegans GN=gpdh-2 PE=3 SV=2	12	13
T13F3.6 OS=Caenorhabditis elegans GN=CELE_T13F3.6 PE=1 SV=2	12	13
Probable small nuclear ribonucleoprotein Sm D2 OS=Caenorhabditis elegans GN=snr-4 PE=1 SV=1	12	13
Eukaryotic translation initiation factor 3 subunit G OS=Caenorhabditis elegans GN=eif-3.G PE=3 SV=2	12	13
Suppressor of Ty 6 homolog OS=Caenorhabditis elegans GN=emb-5 PE=1 SV=1	11	13
DNA-directed RNA polymerase OS=Caenorhabditis elegans GN=rpoa-1 PE=1 SV=1	10	13
K09H11.1 OS=Caenorhabditis elegans GN=CELE_K09H11.1 PE=1 SV=2	10	13
R151.2, isoform a OS=Caenorhabditis elegans GN=CELE_R151.2 PE=1 SV=2	10	13
SQL-1, isoform a OS=Caenorhabditis elegans GN=sql-1 PE=1 SV=1	9	13
ZK688.5, isoform d OS=Caenorhabditis elegans GN=CELE_ZK688.5 PE=1 SV=1	7	13
Eukaryotic translation initiation factor 3 subunit F OS=Caenorhabditis elegans GN=eif-3.F PE=3 SV=1	9	13
COMT-3 OS=Caenorhabditis elegans GN=comt-3 PE=1 SV=2	5	13
EBP-1 OS=Caenorhabditis elegans GN=ebp-1 PE=1 SV=1	7	13
SDZ-8 OS=Caenorhabditis elegans GN=sdz-8 PE=1 SV=1	6	13
Rab-2 (Fragment) OS=Caenorhabditis elegans GN=unc-108 PE=2 SV=1	3	13
Y53H1B.2 OS=Caenorhabditis elegans GN=CELE_Y53H1B.2 PE=1 SV=1	3	13
Y69H2.3, isoform e OS=Caenorhabditis elegans GN=CELE_Y69H2.3 PE=1 SV=1	0	13
HSP-25, isoform a OS=Caenorhabditis elegans GN=hsp-25 PE=1 SV=1	0	13
Actin-depolymerizing factor 2, isoform c OS=Caenorhabditis elegans GN=unc-60 PE=1 SV=1	7	13
C36A4.5 OS=Caenorhabditis elegans GN=C36A4.5 PE=1 SV=2	22	13
Tubulin alpha-8 chain OS=Caenorhabditis elegans GN=tba-8 PE=3 SV=2	18	13
P granule abnormality protein 1 OS=Caenorhabditis elegans GN=pgl-1 PE=1 SV=1	32	12
60S ribosomal protein L31 OS=Caenorhabditis elegans GN=rpl-31 PE=3 SV=1	22	12
Serine hydroxymethyltransferase OS=Caenorhabditis elegans GN=mel-32 PE=1 SV=2	23	12
Y39G10AR.8 OS=Caenorhabditis elegans GN=CELE_Y39G10AR.8 PE=1 SV=1	23	12
Histone H4 OS=Caenorhabditis elegans GN=his-1 PE=1 SV=2	19	12
Peroxidase skpo-1 OS=Caenorhabditis elegans GN=skpo-1 PE=2 SV=1	18	12
ACS-11 OS=Caenorhabditis elegans GN=acs-11 PE=1 SV=3	17	12
Glutamine synthetase OS=Caenorhabditis elegans GN=gln-3 PE=1 SV=1	15	12
ACDH-7 OS=Caenorhabditis elegans GN=acdh-7 PE=1 SV=2	14	12
LST-3, isoform c OS=Caenorhabditis elegans GN=lst-3 PE=1 SV=1	14	12
RME-1, isoform b OS=Caenorhabditis elegans GN=rme-1 PE=1 SV=1	12	12
SQD-1, isoform a OS=Caenorhabditis elegans GN=sqd-1 PE=1 SV=1	13	12
Heat shock protein Hsp-12.2 OS=Caenorhabditis elegans GN=hsp-12.2 PE=3 SV=1	13	12
Actin-depolymerizing factor 1, isoforms a/b OS=Caenorhabditis elegans GN=unc-60 PE=1 SV=2	12	12
Non-specific lipid-transfer protein-like 2 OS=Caenorhabditis elegans GN=daf-22 PE=1 SV=1	12	12
ELC-1 OS=Caenorhabditis elegans GN=elc-1 PE=1 SV=1	9	12
Paramyosin OS=Caenorhabditis elegans GN=unc-15 PE=1 SV=1	10	12
F55B11.2 OS=Caenorhabditis elegans GN=CELE_F55B11.2 PE=1 SV=2	10	12
F22F7.1, isoform a OS=Caenorhabditis elegans GN=CELE_F22F7.1 PE=1 SV=1	10	12
ERP-1, isoform a OS=Caenorhabditis elegans GN=erp-1 PE=1 SV=1	9	12
F47A4.5 OS=Caenorhabditis elegans GN=ipla-2 PE=1 SV=1	6	12
VHA-16 OS=Caenorhabditis elegans GN=vha-16 PE=1 SV=1	5	12
Putative 6-phosphogluconolactonase OS=Caenorhabditis elegans GN=Y57G11C.3 PE=3 SV=2	4	12
C06A5.1 OS=Caenorhabditis elegans GN=inst-1 PE=1 SV=2	6	12
Condensin complex subunit 1 OS=Caenorhabditis elegans GN=dpy-28 PE=1 SV=2	4	12
Calcium-transporting ATPase OS=Caenorhabditis elegans GN=mca-3 PE=1 SV=1	3	12
Synaptobrevin-1 OS=Caenorhabditis elegans GN=snb-1 PE=1 SV=1	2	12
Probable NADH dehydrogenase [ubiquinone] flavoprotein 2, mitochondrial OS=Caenorhabditis elegans GN=F53F4.10 PE=3 SV=1	2	12
Galectin OS=Caenorhabditis elegans GN=lec-5 PE=1 SV=1	1	12
PIK-1, isoform b OS=Caenorhabditis elegans GN=pik-1 PE=3 SV=1	0	12
RLA-2 OS=Caenorhabditis elegans GN=rla-2 PE=1 SV=1	12	12
RPB-3 OS=Caenorhabditis elegans GN=rpb-3 PE=1 SV=2	0	12
RAB-8 OS=Caenorhabditis elegans GN=rab-8 PE=1 SV=1	8	12
Chromodomain-helicase-DNA-binding protein 3 homolog OS=Caenorhabditis elegans GN=chd-3 PE=2 SV=2	4	12
R02D3.1, isoform a OS=Caenorhabditis elegans GN=CELE_R02D3.1 PE=1 SV=1	43	11
Protein argonaute OS=Caenorhabditis elegans GN=alg-2 PE=1 SV=2	40	11
Putative aldehyde dehydrogenase family 7 member A1 homolog OS=Caenorhabditis elegans GN=alh-9 PE=3 SV=2	25	11
mRNA transport homolog 4 OS=Caenorhabditis elegans GN=mtr-4 PE=3 SV=1	21	11
SYMK-1 OS=Caenorhabditis elegans GN=symk-1 PE=1 SV=2	21	11
2-oxoisovalerate dehydrogenase subunit alpha, mitochondrial OS=Caenorhabditis elegans GN=Y39E4A.3 PE=1 SV=2	20	11
Probable fumarate hydratase, mitochondrial OS=Caenorhabditis elegans GN=fum-1 PE=3 SV=1	18	11
T19B10.2 OS=Caenorhabditis elegans GN=CELE_T19B10.2 PE=1 SV=2	17	11
XPO-2, isoform a OS=Caenorhabditis elegans GN=xpo-2 PE=1 SV=1	17	11
VACL-14 OS=Caenorhabditis elegans GN=vacl-14 PE=1 SV=1	13	11
L-2-hydroxyglutarate dehydrogenase, mitochondrial OS=Caenorhabditis elegans GN=Y45G12B.3 PE=3 SV=2	9	11
Cytochrome b-c1 complex subunit 1, mitochondrial OS=Caenorhabditis elegans GN=ucr-1 PE=3 SV=2	13	11
Cohesin subunit scc-3 OS=Caenorhabditis elegans GN=scc-3 PE=1 SV=1	13	11
ZK829.7 OS=Caenorhabditis elegans GN=CELE_ZK829.7 PE=1 SV=2	11	11
Obg-like ATPase 1 OS=Caenorhabditis elegans GN=ola-1 PE=3 SV=1	12	11
Transaldolase OS=Caenorhabditis elegans GN=CELE_Y24D9A.8 PE=1 SV=1	9	11
E3 ubiquitin-protein ligase listerin OS=Caenorhabditis elegans GN=Y54E10A.11 PE=3 SV=1	10	11
FAR-6 OS=Caenorhabditis elegans GN=far-6 PE=1 SV=1	12	11
NID-1, isoform b OS=Caenorhabditis elegans GN=nid-1 PE=1 SV=1	9	11
HSP-17, isoform a OS=Caenorhabditis elegans GN=hsp-17 PE=1 SV=1	5	11
Uncharacterized oxidoreductase F53C11.3 OS=Caenorhabditis elegans GN=F53C11.3 PE=3 SV=1	6	11
LET-526, isoform c OS=Caenorhabditis elegans GN=let-526 PE=1 SV=1	8	11
GLRX-5 OS=Caenorhabditis elegans GN=glrx-5 PE=1 SV=1	6	11
DAF-15, isoform b OS=Caenorhabditis elegans GN=daf-15 PE=1 SV=1	5	11
C56E6.9 OS=Caenorhabditis elegans GN=C56E6.9 PE=1 SV=1	4	11
CCG-1 OS=Caenorhabditis elegans GN=ccg-1 PE=1 SV=1	4	11
Mitogen-activated protein kinase kinase kinase nsy-1 OS=Caenorhabditis elegans GN=nsy-1 PE=1 SV=4	4	11
Single-stranded DNA-binding protein, mitochondrial OS=Caenorhabditis elegans GN=mtss-1 PE=2 SV=2	5	11
DNJ-19 OS=Caenorhabditis elegans GN=dnj-19 PE=1 SV=1	4	11
MYO-5 OS=Caenorhabditis elegans GN=myo-5 PE=1 SV=1	7	11
ZK858.6, isoform a OS=Caenorhabditis elegans GN=CELE_ZK858.6 PE=1 SV=1	3	11
Y104H12D.2 OS=Caenorhabditis elegans GN=CELE_Y104H12D.2 PE=1 SV=2	1	11
EVL-14 OS=Caenorhabditis elegans GN=evl-14 PE=1 SV=1	1	11
ASB-2 OS=Caenorhabditis elegans GN=asb-2 PE=1 SV=1	1	11
C47B2.2 OS=Caenorhabditis elegans GN=C47B2.2 PE=1 SV=1	0	11
C55A6.3 OS=Caenorhabditis elegans GN=C55A6.3 PE=1 SV=3	2	11
F44G3.2 OS=Caenorhabditis elegans GN=CELE_F44G3.2 PE=1 SV=1	4	11
K04C2.2 OS=Caenorhabditis elegans GN=CELE_K04C2.2 PE=1 SV=1	39	10
KETN-1, isoform e OS=Caenorhabditis elegans GN=ketn-1 PE=1 SV=1	33	10
Probable 2-oxoglutarate dehydrogenase E1 component DHKTD1 homolog, mitochondrial OS=Caenorhabditis elegans GN=ZK836.2 PE=3 SV=4	29	10
C44E4.4 OS=Caenorhabditis elegans GN=C44E4.4 PE=1 SV=1	24	10
Ribonucleoside-diphosphate reductase large subunit OS=Caenorhabditis elegans GN=rnr-1 PE=3 SV=1	22	10
Probable glutathione S-transferase gst-36 OS=Caenorhabditis elegans GN=gst-36 PE=3 SV=2	20	10
CTH-1, isoform b OS=Caenorhabditis elegans GN=cth-1 PE=1 SV=1	18	10
cGMP-dependent protein kinase egl-4 OS=Caenorhabditis elegans GN=egl-4 PE=1 SV=2	17	10
SMK-1, isoform a OS=Caenorhabditis elegans GN=smk-1 PE=1 SV=1	15	10
SUP-26, isoform g OS=Caenorhabditis elegans GN=sup-26 PE=1 SV=1	17	10
PQN-87, isoform b OS=Caenorhabditis elegans GN=pqn-87 PE=1 SV=1	16	10
F59A2.2, isoform b OS=Caenorhabditis elegans GN=CELE_F59A2.2 PE=1 SV=1	16	10
Putative ribosomal protein S6 kinase alpha-2 OS=Caenorhabditis elegans GN=rskn-2 PE=3 SV=2	14	10
F55H12.4 OS=Caenorhabditis elegans GN=CELE_F55H12.4 PE=1 SV=1	15	10
ZK1055.7 OS=Caenorhabditis elegans GN=CELE_ZK1055.7 PE=1 SV=1	15	10
Probable protein disulfide-isomerase A4 OS=Caenorhabditis elegans GN=C14B9.2 PE=3 SV=2	16	10
Zygote defective protein 9 OS=Caenorhabditis elegans GN=zyg-9 PE=1 SV=1	12	10
DYCI-1 OS=Caenorhabditis elegans GN=dyci-1 PE=1 SV=1	13	10
Serine/threonine-protein phosphatase PP1-beta OS=Caenorhabditis elegans GN=gsp-2 PE=2 SV=1	12	10
GLRX-21, isoform a OS=Caenorhabditis elegans GN=glrx-21 PE=1 SV=2	10	10
Transcription factor BTF3 homolog OS=Caenorhabditis elegans GN=icd-1 PE=1 SV=1	11	10
TRPP-8, isoform a OS=Caenorhabditis elegans GN=trpp-8 PE=1 SV=1	11	10
W10C8.5 OS=Caenorhabditis elegans GN=CELE_W10C8.5 PE=1 SV=1	9	10
Small nuclear ribonucleoprotein Sm D3 OS=Caenorhabditis elegans GN=snr-1 PE=2 SV=2	10	10
IVD-1 OS=Caenorhabditis elegans GN=ivd-1 PE=1 SV=1	9	10
ADP-ribosylation factor related (20.5 kD) (Arf-3) OS=Caenorhabditis elegans GN=arf-3 PE=1 SV=1	8	10
Probable small nuclear ribonucleoprotein-associated protein B OS=Caenorhabditis elegans GN=snr-2 PE=3 SV=1	9	10
Helicase ssl-1 OS=Caenorhabditis elegans GN=ssl-1 PE=2 SV=4	6	10
GALE-1, isoform a OS=Caenorhabditis elegans GN=gale-1 PE=1 SV=1	8	10
Histone deacetylase 1 OS=Caenorhabditis elegans GN=hda-1 PE=1 SV=1	8	10
Actin-related protein 2 OS=Caenorhabditis elegans GN=arx-2 PE=3 SV=1	8	10
HMG-1.1 OS=Caenorhabditis elegans GN=hmg-1.1 PE=1 SV=1	7	10
PPFR-1, isoform d OS=Caenorhabditis elegans GN=ppfr-1 PE=1 SV=1	7	10
60S ribosomal protein L44 OS=Caenorhabditis elegans GN=rpl-41 PE=3 SV=2	6	10
Y71G12B.10 OS=Caenorhabditis elegans GN=CELE_Y71G12B.10 PE=1 SV=1	4	10
Heat shock protein Hsp-16.1/Hsp-16.11 OS=Caenorhabditis elegans GN=hsp-16.1 PE=3 SV=1	5	10
C55A6.6 OS=Caenorhabditis elegans GN=C55A6.6 PE=1 SV=1	3	10
ADP-ribosylation factor-like protein 1 OS=Caenorhabditis elegans GN=arl-1 PE=3 SV=2	4	10
Myosin regulatory light chain OS=Caenorhabditis elegans GN=mlc-4 PE=1 SV=1	5	10
Y71H2AM.5 OS=Caenorhabditis elegans GN=CELE_Y71H2AM.5 PE=1 SV=1	5	10
V-type proton ATPase 16 kDa proteolipid subunit 2/3 OS=Caenorhabditis elegans GN=vha-2 PE=2 SV=2	4	10
SCM-1, isoform a OS=Caenorhabditis elegans GN=scm-1 PE=1 SV=1	3	10
Eukaryotic translation initiation factor 2 subunit 2 OS=Caenorhabditis elegans GN=K04G2.1 PE=3 SV=4	4	10
Triosephosphate isomerase OS=Caenorhabditis elegans GN=tpi-1 PE=1 SV=2	3	10
DNJ-12 OS=Caenorhabditis elegans GN=dnj-12 PE=1 SV=1	3	10
Probable actin-related protein 2/3 complex subunit 4 OS=Caenorhabditis elegans GN=arx-6 PE=3 SV=1	2	10
Eukaryotic translation initiation factor 4E-3 OS=Caenorhabditis elegans GN=ife-3 PE=1 SV=2	2	10
F23C8.5, isoform a OS=Caenorhabditis elegans GN=CELE_F23C8.5 PE=1 SV=2	2	10
F10E7.5 OS=Caenorhabditis elegans GN=CELE_F10E7.5 PE=1 SV=1	1	10
Rab-3 (Fragment) OS=Caenorhabditis elegans GN=rab-3 PE=2 SV=1	1	10
ACDH-8 OS=Caenorhabditis elegans GN=acdh-8 PE=1 SV=1	12	10
Casein kinase I isoform delta OS=Caenorhabditis elegans GN=kin-20 PE=2 SV=3	2	10
IMB-3 OS=Caenorhabditis elegans GN=imb-3 PE=1 SV=2	50	9
CAR-1 OS=Caenorhabditis elegans GN=car-1 PE=1 SV=1	27	9
Uncharacterized protein R05D3.9 OS=Caenorhabditis elegans GN=R05D3.9/R05D3.10 PE=3 SV=3	27	9
TKT-1 OS=Caenorhabditis elegans GN=tkt-1 PE=1 SV=1	24	9
F44E7.4, isoform a OS=Caenorhabditis elegans GN=CELE_F44E7.4 PE=1 SV=1	22	9
DLI-1, isoform b OS=Caenorhabditis elegans GN=dli-1 PE=1 SV=1	16	9
XPO-3, isoform a OS=Caenorhabditis elegans GN=xpo-3 PE=1 SV=3	17	9
APA-2 OS=Caenorhabditis elegans GN=apa-2 PE=1 SV=2	14	9
RPS-30 OS=Caenorhabditis elegans GN=rps-30 PE=1 SV=1	10	9
PUD-2.1 OS=Caenorhabditis elegans GN=pud-2.1 PE=1 SV=1	11	9
Probable inorganic pyrophosphatase 1 OS=Caenorhabditis elegans GN=pyp-1 PE=3 SV=4	12	9
Probable methylenetetrahydrofolate reductase OS=Caenorhabditis elegans GN=mthf-1 PE=3 SV=2	12	9
Uncharacterized protein C53C9.2 OS=Caenorhabditis elegans GN=C53C9.2 PE=3 SV=2	11	9
Y59A8B.10, isoform a OS=Caenorhabditis elegans GN=CELE_Y59A8B.10 PE=1 SV=1	11	9
Reticulon-like protein OS=Caenorhabditis elegans GN=ret-1 PE=1 SV=1	9	9
NHP2-like protein 1 homolog OS=Caenorhabditis elegans GN=M28.5 PE=3 SV=1	8	9
C01G10.8 OS=Caenorhabditis elegans GN=C01G10.8 PE=1 SV=1	9	9
Bifunctional L-3-cyanoalanine synthase/cysteine synthase OS=Caenorhabditis elegans GN=cysl-2 PE=1 SV=1	9	9
D1086.3 OS=Caenorhabditis elegans GN=CELE_D1086.3 PE=1 SV=1	8	9
PBRM-1, isoform a OS=Caenorhabditis elegans GN=pbrm-1 PE=1 SV=1	8	9
Mediator of RNA polymerase II transcription subunit 14 OS=Caenorhabditis elegans GN=rgr-1 PE=3 SV=6	9	9
MRPS-28 OS=Caenorhabditis elegans GN=mrps-28 PE=1 SV=1	8	9
SRP-7, isoform d OS=Caenorhabditis elegans GN=srp-7 PE=1 SV=1	8	9
Proteasome subunit alpha type-2 OS=Caenorhabditis elegans GN=pas-2 PE=1 SV=1	8	9
T08H10.1 OS=Caenorhabditis elegans GN=CELE_T08H10.1 PE=1 SV=2	8	9
UNC-16, isoform d OS=Caenorhabditis elegans GN=unc-16 PE=1 SV=1	7	9
UPB-1 OS=Caenorhabditis elegans GN=upb-1 PE=1 SV=1	7	9
CED-5 OS=Caenorhabditis elegans GN=ced-5 PE=1 SV=1	5	9
Receptor expression-enhancing protein OS=Caenorhabditis elegans GN=yop-1 PE=1 SV=1	6	9
RFC-2 OS=Caenorhabditis elegans GN=rfc-2 PE=1 SV=1	5	9
C07D8.6 OS=Caenorhabditis elegans GN=C07D8.6 PE=1 SV=1	6	9
Succinate dehydrogenase [ubiquinone] flavoprotein subunit, mitochondrial OS=Caenorhabditis elegans GN=sdha-1 PE=2 SV=3	6	9
Probable ATP synthase subunit g 2, mitochondrial OS=Caenorhabditis elegans GN=asg-2 PE=3 SV=1	4	9
Y66D12A.9 OS=Caenorhabditis elegans GN=CELE_Y66D12A.9 PE=1 SV=1	3	9
DNJ-13 OS=Caenorhabditis elegans GN=dnj-13 PE=1 SV=1	4	9
5-demethoxyubiquinone hydroxylase, mitochondrial OS=Caenorhabditis elegans GN=clk-1 PE=1 SV=1	3	9
ZC204.12 OS=Caenorhabditis elegans GN=CELE_ZC204.12 PE=1 SV=1	3	9
K01G5.9 OS=Caenorhabditis elegans GN=CELE_K01G5.9 PE=1 SV=1	1	9
CPZ-2 OS=Caenorhabditis elegans GN=cpz-2 PE=1 SV=1	1	9
Cyclin-dependent kinase 1 OS=Caenorhabditis elegans GN=cdk-1 PE=1 SV=1	2	9
Globin-like protein OS=Caenorhabditis elegans GN=glb-1 PE=1 SV=2	2	9
ALY-3, isoform a OS=Caenorhabditis elegans GN=aly-3 PE=1 SV=1	1	9
Putative ATP synthase subunit f, mitochondrial OS=Caenorhabditis elegans GN=R53.4 PE=3 SV=1	2	9
Aldehyde dehydrogenase OS=Caenorhabditis elegans GN=alh-4 PE=1 SV=2	8	9
Alpha-mannosidase OS=Caenorhabditis elegans GN=aman-2 PE=1 SV=1	2	9
HGAP-2, isoform a OS=Caenorhabditis elegans GN=hgap-2 PE=1 SV=1	1	9
FECL-1 OS=Caenorhabditis elegans GN=fecl-1 PE=1 SV=1	0	9
TIAR-1, isoform b OS=Caenorhabditis elegans GN=tiar-1 PE=1 SV=1	41	8
Kinesin heavy chain OS=Caenorhabditis elegans GN=unc-116 PE=2 SV=2	31	8
IMB-1 OS=Caenorhabditis elegans GN=imb-1 PE=1 SV=3	28	8
Eukaryotic translation initiation factor 3 subunit D OS=Caenorhabditis elegans GN=eif-3.D PE=1 SV=1	25	8
K07H8.10 OS=Caenorhabditis elegans GN=CELE_K07H8.10 PE=1 SV=1	21	8
La-related protein 1 OS=Caenorhabditis elegans GN=larp-1 PE=3 SV=2	21	8
Elongation factor Tu homologue OS=Caenorhabditis elegans GN=tufm-1 PE=1 SV=1	21	8
SWI3-like protein OS=Caenorhabditis elegans GN=swsn-1 PE=1 SV=1	21	8
C39D10.8, isoform a OS=Caenorhabditis elegans GN=C39D10.8 PE=1 SV=1	14	8
LET-716 OS=Caenorhabditis elegans GN=let-716 PE=1 SV=3	13	8
Mitotic chromosome and X-chromosome-associated protein mix-1 OS=Caenorhabditis elegans GN=mix-1 PE=1 SV=2	14	8
PERM-2 OS=Caenorhabditis elegans GN=perm-2 PE=1 SV=2	14	8
CPT-2, isoform a OS=Caenorhabditis elegans GN=cpt-2 PE=1 SV=2	14	8
Spliceosome RNA helicase DDX39B homolog OS=Caenorhabditis elegans GN=hel-1 PE=2 SV=1	13	8
K07E3.4, isoform a OS=Caenorhabditis elegans GN=CELE_K07E3.4 PE=1 SV=2	11	8
GDI-1, isoform a OS=Caenorhabditis elegans GN=gdi-1 PE=1 SV=1	10	8
Glycylpeptide N-tetradecanoyltransferase OS=Caenorhabditis elegans GN=nmt-1 PE=1 SV=1	11	8
Proteasome subunit beta type-1 OS=Caenorhabditis elegans GN=pbs-6 PE=1 SV=2	7	8
Probable histone-binding protein lin-53 OS=Caenorhabditis elegans GN=lin-53 PE=1 SV=2	10	8
C31C9.2 OS=Caenorhabditis elegans GN=C31C9.2 PE=1 SV=1	9	8
Probable V-type proton ATPase subunit F OS=Caenorhabditis elegans GN=vha-9 PE=3 SV=1	8	8
NPA-1, isoform a OS=Caenorhabditis elegans GN=npa-1 PE=1 SV=1	5	8
Probable 28S ribosomal protein S23, mitochondrial OS=Caenorhabditis elegans GN=mrps-23 PE=3 SV=1	7	8
DNJ-16, isoform b OS=Caenorhabditis elegans GN=dnj-16 PE=1 SV=1	7	8
F39B2.3 OS=Caenorhabditis elegans GN=CELE_F39B2.3 PE=1 SV=1	7	8
Guanine nucleotide-binding protein G(o) subunit alpha OS=Caenorhabditis elegans GN=goa-1 PE=1 SV=3	6	8
TTR-25, isoform a OS=Caenorhabditis elegans GN=ttr-25 PE=1 SV=1	5	8
NTL-9 OS=Caenorhabditis elegans GN=ntl-9 PE=1 SV=2	6	8
Y11D7A.5 OS=Caenorhabditis elegans GN=CELE_Y11D7A.5 PE=4 SV=1	4	8
PCS-1, isoform a OS=Caenorhabditis elegans GN=pcs-1 PE=1 SV=1	5	8
DNA-directed RNA polymerase OS=Caenorhabditis elegans GN=rpoa-2 PE=1 SV=1	6	8
RAD-23 OS=Caenorhabditis elegans GN=rad-23 PE=1 SV=2	5	8
VPS-4 OS=Caenorhabditis elegans GN=vps-4 PE=1 SV=4	4	8
Isocitrate dehydrogenase [NAD] subunit, mitochondrial OS=Caenorhabditis elegans GN=idhg-1 PE=1 SV=2	7	8
Probable dynein light chain 2, cytoplasmic OS=Caenorhabditis elegans GN=dlc-2 PE=3 SV=2	4	8
SKR-3 OS=Caenorhabditis elegans GN=skr-3 PE=1 SV=1	4	8
Putative deoxyribose-phosphate aldolase OS=Caenorhabditis elegans GN=F09E5.3 PE=3 SV=1	3	8
DHS-9 OS=Caenorhabditis elegans GN=dhs-9 PE=1 SV=1	4	8
Uncharacterized protein ZK1073.1 OS=Caenorhabditis elegans GN=ZK1073.1 PE=3 SV=1	2	8
H03A11.2 OS=Caenorhabditis elegans GN=CELE_H03A11.2 PE=1 SV=2	3	8
Y65B4A.6, isoform a OS=Caenorhabditis elegans GN=CELE_Y65B4A.6 PE=3 SV=2	8	8
R119.3 OS=Caenorhabditis elegans GN=CELE_R119.3 PE=1 SV=2	2	8
Y55F3AR.2 OS=Caenorhabditis elegans GN=CELE_Y55F3AR.2 PE=1 SV=2	2	8
Rab-14 (Fragment) OS=Caenorhabditis elegans GN=rab-14 PE=2 SV=1	2	8
Serine/threonine-protein kinase smg-1 OS=Caenorhabditis elegans GN=smg-1 PE=1 SV=3	2	8
Glutathione S-transferase kappa 1 OS=Caenorhabditis elegans GN=gstk-1 PE=3 SV=1	1	8
EIF-3.J OS=Caenorhabditis elegans GN=eif-3.j PE=1 SV=1	1	8
Rab-5 (Fragment) OS=Caenorhabditis elegans GN=rab-5 PE=2 SV=1	1	8
RSU-1 OS=Caenorhabditis elegans GN=rsu-1 PE=1 SV=1	1	8
TTR-24, isoform a OS=Caenorhabditis elegans GN=ttr-24 PE=1 SV=1	3	8
Adenylate kinase OS=Caenorhabditis elegans GN=let-754 PE=3 SV=2	0	8
ACTL-1 C15B12.6 OS=Caenorhabditis elegans GN=C15B12.6 PE=4 SV=3	0	8
Rab-7 (Fragment) OS=Caenorhabditis elegans GN=rab-7 PE=2 SV=1	0	8
Eukaryotic translation initiation factor 6 OS=Caenorhabditis elegans GN=eif-6 PE=3 SV=1	0	8
C55A6.12, isoform a OS=Caenorhabditis elegans GN=C55A6.12 PE=1 SV=2	0	8
Mitochondrial genome maintenance exonuclease 1 OS=Caenorhabditis elegans GN=C27H6.9 PE=1 SV=1	0	8
Probable S-adenosylmethionine synthase 5 OS=Caenorhabditis elegans GN=sams-5 PE=3 SV=2	8	8
Glutathione peroxidase 1 OS=Caenorhabditis elegans GN=gpx-1 PE=3 SV=1	11	8
ABCF-3 OS=Caenorhabditis elegans GN=abcf-3 PE=1 SV=1	37	7
Fatty-acid and retinol-binding protein 2 OS=Caenorhabditis elegans GN=far-2 PE=1 SV=1	14	7
DDX-19, isoform a OS=Caenorhabditis elegans GN=ddx-19 PE=1 SV=2	11	7
AMPD-1, isoform a OS=Caenorhabditis elegans GN=ampd-1 PE=1 SV=1	15	7
F54C8.7, isoform d OS=Caenorhabditis elegans GN=CELE_F54C8.7 PE=1 SV=1	16	7
C35A5.8 OS=Caenorhabditis elegans GN=C35A5.8 PE=1 SV=3	16	7
C06G3.5, isoform a OS=Caenorhabditis elegans GN=C06G3.5 PE=1 SV=1	14	7
ROD-1 OS=Caenorhabditis elegans GN=rod-1 PE=1 SV=1	15	7
Y71F9AL.9 OS=Caenorhabditis elegans GN=CELE_Y71F9AL.9 PE=1 SV=1	14	7
K11B4.1 OS=Caenorhabditis elegans GN=CELE_K11B4.1 PE=1 SV=1	13	7
HEAT repeat-containing protein 1 homolog OS=Caenorhabditis elegans GN=toe-1 PE=3 SV=1	14	7
Asparagine--tRNA ligase, cytoplasmic OS=Caenorhabditis elegans GN=nrs-1 PE=3 SV=1	13	7
UCR-2.1, isoform a OS=Caenorhabditis elegans GN=ucr-2.1 PE=1 SV=1	12	7
Y37A1B.5, isoform a OS=Caenorhabditis elegans GN=CELE_Y37A1B.5 PE=1 SV=1	12	7
Putative aspartyl aminopeptidase OS=Caenorhabditis elegans GN=F01F1.9 PE=1 SV=1	11	7
UPF0375 protein C08F11.12 OS=Caenorhabditis elegans GN=C08F11.12 PE=3 SV=1	10	7
R11A8.7, isoform i OS=Caenorhabditis elegans GN=CELE_R11A8.7 PE=1 SV=1	9	7
PRMT-1 OS=Caenorhabditis elegans GN=prmt-1 PE=1 SV=1	10	7
W04G3.5, isoform b OS=Caenorhabditis elegans GN=CELE_W04G3.5 PE=1 SV=1	8	7
ECH-4 OS=Caenorhabditis elegans GN=ech-4 PE=1 SV=1	9	7
Y39G10AR.9, isoform a OS=Caenorhabditis elegans GN=CELE_Y39G10AR.9 PE=1 SV=2	9	7
TAG-184 OS=Caenorhabditis elegans GN=tag-184 PE=1 SV=1	9	7
NOAH-1, isoform a OS=Caenorhabditis elegans GN=noah-1 PE=1 SV=2	7	7
RPAC-40 OS=Caenorhabditis elegans GN=rpac-40 PE=1 SV=2	8	7
ZK1320.9 OS=Caenorhabditis elegans GN=CELE_ZK1320.9 PE=1 SV=1	8	7
Probable arginine kinase ZC434.8 OS=Caenorhabditis elegans GN=ZC434.8 PE=3 SV=1	8	7
Probable GMP reductase OS=Caenorhabditis elegans GN=F32D1.5 PE=3 SV=1	8	7
5'-3' exoribonuclease 1 OS=Caenorhabditis elegans GN=xrn-1 PE=1 SV=3	7	7
Cysteine synthase 1 OS=Caenorhabditis elegans GN=cysl-1 PE=1 SV=2	6	7
Probable methionine synthase OS=Caenorhabditis elegans GN=metr-1 PE=3 SV=1	6	7
Heterogeneous nuclear ribonucleoprotein A1 OS=Caenorhabditis elegans GN=hrp-1 PE=1 SV=1	6	7
DCAP-1 OS=Caenorhabditis elegans GN=dcap-1 PE=1 SV=1	5	7
Probable geranylgeranyl transferase type-2 subunit beta OS=Caenorhabditis elegans GN=ggtb-1 PE=3 SV=2	7	7
CAH-6 OS=Caenorhabditis elegans GN=cah-6 PE=1 SV=1	7	7
Protein N-terminal glutamine amidohydrolase OS=Caenorhabditis elegans GN=R06C7.6 PE=3 SV=1	6	7
WDFY-3, isoform a OS=Caenorhabditis elegans GN=wdfy-3 PE=1 SV=1	5	7
Probable NADH dehydrogenase [ubiquinone] iron-sulfur protein 7, mitochondrial OS=Caenorhabditis elegans GN=nduf-7 PE=3 SV=1	6	7
Probable actin-related protein 2/3 complex subunit 2 OS=Caenorhabditis elegans GN=arx-4 PE=3 SV=1	5	7
D1086.1 OS=Caenorhabditis elegans GN=CELE_D1086.1 PE=1 SV=1	5	7
Major sperm protein 49 OS=Caenorhabditis elegans GN=msp-49 PE=2 SV=3	5	7
Actin-related protein 2/3 complex subunit 5 OS=Caenorhabditis elegans GN=arx-7 PE=1 SV=1	5	7
DNA-directed RNA polymerases I, II, and III subunit RPABC1 OS=Caenorhabditis elegans GN=rpb-5 PE=3 SV=1	4	7
Kinesin-like protein OS=Caenorhabditis elegans GN=klp-12 PE=2 SV=1	5	7
C14C10.4 OS=Caenorhabditis elegans GN=mma-1 PE=1 SV=1	6	7
MYO-6, isoform a OS=Caenorhabditis elegans GN=myo-6 PE=1 SV=2	11	7
RAB-35 OS=Caenorhabditis elegans GN=rab-35 PE=1 SV=1	3	7
C15H9.9 OS=Caenorhabditis elegans GN=C15H9.9 PE=1 SV=1	4	7
SWM-1, isoform a OS=Caenorhabditis elegans GN=swm-1 PE=1 SV=1	4	7
EIF-1.A OS=Caenorhabditis elegans GN=eif-1.a PE=1 SV=1	4	7
Guanine nucleotide-binding protein subunit beta-1 OS=Caenorhabditis elegans GN=gpb-1 PE=2 SV=2	4	7
UCR-2.2 OS=Caenorhabditis elegans GN=ucr-2.2 PE=1 SV=2	3	7
Translational repressor ifet-1 OS=Caenorhabditis elegans GN=ifet-1 PE=1 SV=2	3	7
Rab-6.1 (Fragment) OS=Caenorhabditis elegans GN=rab-6.1 PE=2 SV=1	2	7
Adenylate kinase isoenzyme 1 OS=Caenorhabditis elegans GN=F38B2.4 PE=2 SV=1	3	7
UAF-2 OS=Caenorhabditis elegans GN=uaf-2 PE=1 SV=1	3	7
Probable translation initiation factor eIF-2B subunit alpha OS=Caenorhabditis elegans GN=ZK1098.4 PE=1 SV=1	3	7
ABC transporter PGP-2 OS=Caenorhabditis elegans GN=pgp-2 PE=1 SV=1	3	7
C25E10.8 OS=Caenorhabditis elegans GN=C25E10.8 PE=1 SV=1	2	7
F19C7.1 OS=Caenorhabditis elegans GN=CELE_F19C7.1 PE=1 SV=1	2	7
WD repeat-containing protein 48 homolog OS=Caenorhabditis elegans GN=wdr-48 PE=1 SV=2	2	7
W01B11.6, isoform a OS=Caenorhabditis elegans GN=CELE_W01B11.6 PE=1 SV=2	2	7
H04M03.3 OS=Caenorhabditis elegans GN=CELE_H04M03.3 PE=1 SV=1	0	7
Serine/threonine-protein phosphatase 4 catalytic subunit 1 OS=Caenorhabditis elegans GN=pph-4.1 PE=1 SV=1	5	7
Succinate dehydrogenase [ubiquinone] iron-sulfur subunit, mitochondrial OS=Caenorhabditis elegans GN=sdhb-1 PE=2 SV=1	2	7
LYS-8 OS=Caenorhabditis elegans GN=lys-8 PE=1 SV=2	1	7
TRPP-1 OS=Caenorhabditis elegans GN=trpp-1 PE=1 SV=2	1	7
Cytochrome c oxidase subunit 5A, mitochondrial OS=Caenorhabditis elegans GN=cco-2 PE=1 SV=2	1	7
F40G9.17 OS=Caenorhabditis elegans GN=CELE_F40G9.17 PE=1 SV=1	1	7
Y41D4A.4, isoform e OS=Caenorhabditis elegans GN=CELE_Y41D4A.4 PE=1 SV=1	0	7
Phosphatidylinositol 3-kinase age-1 OS=Caenorhabditis elegans GN=age-1 PE=1 SV=6	0	7
Troponin I 4 OS=Caenorhabditis elegans GN=tni-4 PE=2 SV=2	0	7
VPS-25 OS=Caenorhabditis elegans GN=vps-25 PE=1 SV=1	1	7
Y47G6A.22 OS=Caenorhabditis elegans GN=CELE_Y47G6A.22 PE=1 SV=1	0	7
C25H3.7 OS=Caenorhabditis elegans GN=C25H3.7 PE=1 SV=1	0	7
D1022.4 OS=Caenorhabditis elegans GN=CELE_D1022.4 PE=1 SV=1	0	7
F59C6.5 OS=Caenorhabditis elegans GN=CELE_F59C6.5 PE=1 SV=1	0	7
ADP-ribosylation factor 1-like 2 OS=Caenorhabditis elegans GN=arf-1.2 PE=2 SV=2	4	7
Y47G6A.21 OS=Caenorhabditis elegans GN=CELE_Y47G6A.21 PE=1 SV=4	0	7
Rab-6.2 (Fragment) OS=Caenorhabditis elegans GN=rab-6.2 PE=2 SV=1	2	7
Intermediate filament protein ifb-1 OS=Caenorhabditis elegans GN=ifb-1 PE=1 SV=1	93	6
Eft-1 protein OS=Caenorhabditis elegans GN=eft-1 PE=4 SV=1	31	6
Serine/threonine-protein kinase mrck-1 OS=Caenorhabditis elegans GN=mrck-1 PE=2 SV=3	30	6
GYF domain-containing protein C18H9.3 OS=Caenorhabditis elegans GN=C18H9.3/C18H9.2 PE=3 SV=3	26	6
AP complex subunit beta OS=Caenorhabditis elegans GN=apb-1 PE=1 SV=2	25	6
Glucose-6-phosphate 1-dehydrogenase OS=Caenorhabditis elegans GN=gspd-1 PE=3 SV=1	21	6
Probable nucleolar GTP-binding protein 1 OS=Caenorhabditis elegans GN=T07A9.9 PE=3 SV=1	23	6
Probable methylcrotonoyl-CoA carboxylase beta chain, mitochondrial OS=Caenorhabditis elegans GN=F02A9.4 PE=3 SV=1	22	6
Protein CLASP-2 OS=Caenorhabditis elegans GN=cls-2 PE=1 SV=3	17	6
Glycogen [starch] synthase OS=Caenorhabditis elegans GN=gsy-1 PE=1 SV=1	18	6
C18C4.5, isoform b OS=Caenorhabditis elegans GN=C18C4.5 PE=1 SV=1	17	6
Phenylalanine--tRNA ligase beta subunit OS=Caenorhabditis elegans GN=frs-2 PE=3 SV=2	17	6
Probable dynactin subunit 2 OS=Caenorhabditis elegans GN=dnc-2 PE=1 SV=1	16	6
DNA damage-binding protein 1 OS=Caenorhabditis elegans GN=ddb-1 PE=1 SV=2	14	6
ZK1098.11 OS=Caenorhabditis elegans GN=CELE_ZK1098.11 PE=1 SV=1	12	6
Proline dehydrogenase 1, mitochondrial OS=Caenorhabditis elegans GN=B0513.5 PE=3 SV=2	11	6
ACDH-11, isoform b OS=Caenorhabditis elegans GN=acdh-11 PE=1 SV=1	12	6
MMS-19 OS=Caenorhabditis elegans GN=mms-19 PE=1 SV=2	12	6
Fatty acid-binding protein homolog 6 OS=Caenorhabditis elegans GN=lbp-6 PE=1 SV=1	11	6
CID-1 OS=Caenorhabditis elegans GN=cid-1 PE=1 SV=1	8	6
Probable ubiquitin carboxyl-terminal hydrolase K02C4.3 OS=Caenorhabditis elegans GN=K02C4.3 PE=3 SV=3	9	6
Profilin-1 OS=Caenorhabditis elegans GN=pfn-1 PE=2 SV=1	9	6
NHL-2 OS=Caenorhabditis elegans GN=nhl-2 PE=1 SV=2	10	6
T21B10.3 OS=Caenorhabditis elegans GN=CELE_T21B10.3 PE=1 SV=2	9	6
GTBP-1 OS=Caenorhabditis elegans GN=gtbp-1 PE=1 SV=2	10	6
Probable cleavage and polyadenylation specificity factor subunit 1 OS=Caenorhabditis elegans GN=cpsf-1 PE=3 SV=2	9	6
C16C2.4 OS=Caenorhabditis elegans GN=C16C2.4 PE=1 SV=1	6	6
SWSN-6 OS=Caenorhabditis elegans GN=swsn-6 PE=1 SV=2	9	6
TAG-173 OS=Caenorhabditis elegans GN=tag-173 PE=1 SV=1	10	6
Troponin C, isoform 2 OS=Caenorhabditis elegans GN=tnc-2 PE=2 SV=1	9	6
Exocyst complex component 5 OS=Caenorhabditis elegans GN=sec-10 PE=3 SV=1	9	6
Methionine aminopeptidase 1 OS=Caenorhabditis elegans GN=map-1 PE=1 SV=2	10	6
C25A1.4 OS=Caenorhabditis elegans GN=C25A1.4 PE=1 SV=1	8	6
Kinesin-like protein unc-104 OS=Caenorhabditis elegans GN=unc-104 PE=2 SV=4	8	6
MSI-1 OS=Caenorhabditis elegans GN=msi-1 PE=1 SV=1	7	6
B0205.6 OS=Caenorhabditis elegans GN=B0205.6 PE=1 SV=2	8	6
Chromatin-remodeling complex ATPase chain isw-1 OS=Caenorhabditis elegans GN=isw-1 PE=1 SV=2	8	6
C01B10.11 OS=Caenorhabditis elegans GN=C01B10.11 PE=1 SV=3	8	6
OXY-5 OS=Caenorhabditis elegans GN=oxy-5 PE=1 SV=1	7	6
Collagen alpha-2(IV) chain OS=Caenorhabditis elegans GN=let-2 PE=1 SV=2	8	6
MOP-25.1, isoform b OS=Caenorhabditis elegans GN=mop-25.1 PE=1 SV=1	8	6
Adenylosuccinate synthetase OS=Caenorhabditis elegans GN=adss-1 PE=3 SV=3	7	6
MEL-46 OS=Caenorhabditis elegans GN=mel-46 PE=1 SV=1	8	6
GAD-3 OS=Caenorhabditis elegans GN=gad-3 PE=1 SV=3	7	6
CEY-3 OS=Caenorhabditis elegans GN=cey-3 PE=1 SV=1	16	6
Ubiquinone biosynthesis monooxygenase COQ6, mitochondrial OS=Caenorhabditis elegans GN=coq-6 PE=3 SV=2	6	6
MOG interacting and ectopic P-granules protein 1 OS=Caenorhabditis elegans GN=mep-1 PE=1 SV=2	7	6
Glutathione-independent glyoxalase DJR-1.1 OS=Caenorhabditis elegans GN=djr-1.1 PE=1 SV=1	6	6
PPM-1, isoform c OS=Caenorhabditis elegans GN=ppm-1 PE=1 SV=1	7	6
2,3-bisphosphoglycerate-independent phosphoglycerate mutase OS=Caenorhabditis elegans GN=ipgm-1 PE=1 SV=1	6	6
Probable oligoribonuclease OS=Caenorhabditis elegans GN=C08B6.8 PE=3 SV=1	4	6
Superoxide dismutase [Cu-Zn] OS=Caenorhabditis elegans GN=sod-1 PE=1 SV=2	5	6
Probable small nuclear ribonucleoprotein Sm D1 OS=Caenorhabditis elegans GN=snr-3 PE=3 SV=1	5	6
Fatty acid-binding protein homolog 2 OS=Caenorhabditis elegans GN=lbp-2 PE=1 SV=1	5	6
28S ribosomal protein S15, mitochondrial OS=Caenorhabditis elegans GN=mrps-15 PE=3 SV=1	5	6
THOC-2 OS=Caenorhabditis elegans GN=thoc-2 PE=1 SV=4	6	6
Probable phosphorylase b kinase regulatory subunit alpha OS=Caenorhabditis elegans GN=C14B9.8 PE=3 SV=3	5	6
WD repeat-containing protein wdr-5.1 OS=Caenorhabditis elegans GN=wdr-5.1 PE=1 SV=1	6	6
Probable glutaryl-CoA dehydrogenase, mitochondrial OS=Caenorhabditis elegans GN=F54D5.7 PE=1 SV=1	4	6
LAMP family protein lmp-1 OS=Caenorhabditis elegans GN=lmp-1 PE=2 SV=1	5	6
F32A5.8 OS=Caenorhabditis elegans GN=CELE_F32A5.8 PE=1 SV=2	5	6
4-hydroxyphenylpyruvate dioxygenase OS=Caenorhabditis elegans GN=hpd-1 PE=3 SV=1	4	6
AP-3 complex subunit delta OS=Caenorhabditis elegans GN=apd-3 PE=1 SV=2	7	6
PPK-2 OS=Caenorhabditis elegans GN=ppk-2 PE=1 SV=1	3	6
C34C6.2, isoform a OS=Caenorhabditis elegans GN=C34C6.2 PE=1 SV=2	2	6
C49G7.3 OS=Caenorhabditis elegans GN=C49G7.3 PE=1 SV=1	3	6
ATP synthase subunit delta, mitochondrial OS=Caenorhabditis elegans GN=F58F12.1 PE=1 SV=1	3	6
Y52E8A.3 OS=Caenorhabditis elegans GN=CELE_Y52E8A.3 PE=1 SV=1	3	6
Cytochrome c 2.1 OS=Caenorhabditis elegans GN=cyc-2.1 PE=1 SV=2	3	6
Probable glutathione S-transferase 6 OS=Caenorhabditis elegans GN=gst-6 PE=3 SV=2	2	6
Peptidyl-prolyl cis-trans isomerase OS=Caenorhabditis elegans GN=FKBP-2 PE=2 SV=1	3	6
LPR-6, isoform b OS=Caenorhabditis elegans GN=lpr-6 PE=1 SV=1	3	6
28S ribosomal protein S7, mitochondrial OS=Caenorhabditis elegans GN=mrps-7 PE=3 SV=2	2	6
ZC410.5, isoform a OS=Caenorhabditis elegans GN=CELE_ZC410.5 PE=1 SV=1	2	6
MRPS-33 OS=Caenorhabditis elegans GN=mrps-33 PE=1 SV=1	2	6
60S ribosome subunit biogenesis protein NIP7 homolog OS=Caenorhabditis elegans GN=C43E11.9 PE=1 SV=1	2	6
Probable NADH dehydrogenase [ubiquinone] 1 alpha subcomplex subunit 5 OS=Caenorhabditis elegans GN=C33A12.1 PE=3 SV=1	1	6
EGL-30 OS=Caenorhabditis elegans GN=egl-30 PE=1 SV=1	2	6
Splicing factor 3B subunit 6-like protein OS=Caenorhabditis elegans GN=C50D2.5 PE=3 SV=2	2	6
Mediator of RNA polymerase II transcription subunit 13 OS=Caenorhabditis elegans GN=let-19 PE=1 SV=3	2	6
C28G1.5, isoform b OS=Caenorhabditis elegans GN=C28G1.5 PE=1 SV=1	2	6
C41G7.9, isoform a OS=Caenorhabditis elegans GN=C41G7.9 PE=1 SV=1	2	6
Y71H10B.1, isoform c OS=Caenorhabditis elegans GN=CELE_Y71H10B.1 PE=1 SV=1	2	6
SAX-2, isoform a OS=Caenorhabditis elegans GN=sax-2 PE=1 SV=1	0	6
LPD-8 OS=Caenorhabditis elegans GN=lpd-8 PE=1 SV=1	1	6
R05A10.1, isoform a OS=Caenorhabditis elegans GN=CELE_R05A10.1 PE=1 SV=1	1	6
SCL-12 OS=Caenorhabditis elegans GN=scl-12 PE=1 SV=1	1	6
Probable H/ACA ribonucleoprotein complex subunit 1-like protein OS=Caenorhabditis elegans GN=Y66H1A.4 PE=3 SV=2	1	6
Ribosomal protein S6 kinase OS=Caenorhabditis elegans GN=rsks-1 PE=1 SV=2	1	6
TAG-123 OS=Caenorhabditis elegans GN=tag-123 PE=1 SV=1	1	6
LET-767, isoform b OS=Caenorhabditis elegans GN=let-767 PE=1 SV=1	1	6
WD repeat-containing protein 20 homolog OS=Caenorhabditis elegans GN=wdr-20 PE=1 SV=1	0	6
F53B1.4 OS=Caenorhabditis elegans GN=CELE_F53B1.4 PE=1 SV=1	1	6
GFI-1 OS=Caenorhabditis elegans GN=gfi-1 PE=1 SV=1	0	6
Peptidyl-prolyl cis-trans isomerase E OS=Caenorhabditis elegans GN=cyn-13 PE=1 SV=1	0	6
GST-26 OS=Caenorhabditis elegans GN=gst-26 PE=1 SV=1	4	6
NUO-2, isoform a OS=Caenorhabditis elegans GN=nuo-2 PE=1 SV=2	0	6
2-methoxy-6-polyprenyl-1,4-benzoquinol methylase, mitochondrial OS=Caenorhabditis elegans GN=coq-5 PE=3 SV=2	0	6
CYC-1 OS=Caenorhabditis elegans GN=cyc-1 PE=1 SV=1	0	6
Y25C1A.13 OS=Caenorhabditis elegans GN=CELE_Y25C1A.13 PE=1 SV=1	0	6
GTP-binding nuclear protein ran-1 OS=Caenorhabditis elegans GN=ran-1 PE=1 SV=1	0	6
IFE-1, isoform a OS=Caenorhabditis elegans GN=ife-1 PE=1 SV=1	0	6
Probable ATP synthase subunit g 1, mitochondrial OS=Caenorhabditis elegans GN=asg-1 PE=3 SV=1	0	6
F21C10.10 OS=Caenorhabditis elegans GN=CELE_F21C10.10 PE=1 SV=2	0	6
CFIM-1 OS=Caenorhabditis elegans GN=cfim-1 PE=1 SV=1	0	6
Ubiquitin carboxyl-terminal hydrolase 46 OS=Caenorhabditis elegans GN=usp-46 PE=1 SV=3	0	6
MRPS-34 OS=Caenorhabditis elegans GN=mrps-34 PE=1 SV=2	0	6
RAD-50, isoform b OS=Caenorhabditis elegans GN=rad-50 PE=1 SV=1	5	6
M57.2, isoform a OS=Caenorhabditis elegans GN=CELE_M57.2 PE=1 SV=1	34	5
Putative protein tag-278 OS=Caenorhabditis elegans GN=tag-278 PE=4 SV=1	23	5
ADR-1, isoform e OS=Caenorhabditis elegans GN=adr-1 PE=1 SV=1	22	5
UAF-1, isoform d OS=Caenorhabditis elegans GN=uaf-1 PE=1 SV=1	19	5
F38B6.4 OS=Caenorhabditis elegans GN=CELE_F38B6.4 PE=1 SV=3	19	5
Histidine ammonia-lyase OS=Caenorhabditis elegans GN=haly-1 PE=1 SV=1	14	5
SEC-23 OS=Caenorhabditis elegans GN=sec-23 PE=1 SV=2	17	5
PGL-3 OS=Caenorhabditis elegans GN=pgl-3 PE=1 SV=1	25	5
Peroxisomal catalase 1 OS=Caenorhabditis elegans GN=ctl-2 PE=2 SV=3	42	5
SUMO-activating enzyme subunit uba-2 OS=Caenorhabditis elegans GN=uba-2 PE=3 SV=3	13	5
Cullin-1 OS=Caenorhabditis elegans GN=cul-1 PE=1 SV=1	11	5
F21D5.7 OS=Caenorhabditis elegans GN=CELE_F21D5.7 PE=1 SV=1	13	5
Glucose-6-phosphate isomerase OS=Caenorhabditis elegans GN=gpi-1 PE=1 SV=1	12	5
Pre-mRNA-processing factor 19 OS=Caenorhabditis elegans GN=prp-19 PE=3 SV=2	12	5
Probable protein phosphatase 2C T23F11.1 OS=Caenorhabditis elegans GN=ppm-2 PE=3 SV=2	11	5
Conserved oligomeric Golgi complex subunit 8 OS=Caenorhabditis elegans GN=cogc-8 PE=3 SV=1	11	5
HGAP-1, isoform e OS=Caenorhabditis elegans GN=hgap-1 PE=1 SV=1	8	5
COP9 signalosome complex subunit 4 OS=Caenorhabditis elegans GN=csn-4 PE=1 SV=1	10	5
Probable ornithine aminotransferase, mitochondrial OS=Caenorhabditis elegans GN=C16A3.10 PE=3 SV=3	11	5
RNA polymerase-associated protein CTR9 OS=Caenorhabditis elegans GN=ctr-9 PE=3 SV=3	11	5
MLP-1, isoform b OS=Caenorhabditis elegans GN=mlp-1 PE=1 SV=1	9	5
40S ribosomal protein S21 OS=Caenorhabditis elegans GN=rps-21 PE=1 SV=1	9	5
Serine/threonine-protein kinase par-1 OS=Caenorhabditis elegans GN=par-1 PE=1 SV=1	9	5
COP9 signalosome complex subunit 1 OS=Caenorhabditis elegans GN=csn-1 PE=1 SV=1	8	5
Glycine--tRNA ligase OS=Caenorhabditis elegans GN=grs-1 PE=3 SV=2	9	5
ALH-6, isoform a OS=Caenorhabditis elegans GN=alh-6 PE=1 SV=1	8	5
Probable hydroxyacid-oxoacid transhydrogenase, mitochondrial OS=Caenorhabditis elegans GN=Y38F1A.6 PE=3 SV=1	7	5
Probable 40S ribosomal protein S9, mitochondrial OS=Caenorhabditis elegans GN=mrps-9 PE=3 SV=2	9	5
60S ribosomal protein L38 OS=Caenorhabditis elegans GN=rpl-38 PE=3 SV=2	8	5
Putative phospholipase B-like 1 OS=Caenorhabditis elegans GN=Y37D8A.2 PE=1 SV=1	7	5
ARX-3 OS=Caenorhabditis elegans GN=arx-3 PE=1 SV=1	8	5
TRPP-11 OS=Caenorhabditis elegans GN=trpp-11 PE=1 SV=1	8	5
Probable aspartate aminotransferase, cytoplasmic OS=Caenorhabditis elegans GN=got-1.2 PE=3 SV=1	8	5
GRD-3 OS=Caenorhabditis elegans GN=grd-3 PE=1 SV=2	7	5
SQRD-1, isoform b OS=Caenorhabditis elegans GN=sqrd-1 PE=1 SV=1	6	5
Actin-related protein 3 OS=Caenorhabditis elegans GN=arx-1 PE=3 SV=1	7	5
Structural maintenance of chromosomes protein 4 OS=Caenorhabditis elegans GN=smc-4 PE=1 SV=1	6	5
Fatty-acid and retinol-binding protein 1 OS=Caenorhabditis elegans GN=far-1 PE=3 SV=1	5	5
28S ribosomal protein S17, mitochondrial OS=Caenorhabditis elegans GN=mrps-17 PE=3 SV=2	6	5
SRAP-1, isoform a OS=Caenorhabditis elegans GN=srap-1 PE=1 SV=1	5	5
DNC-3 OS=Caenorhabditis elegans GN=dnc-3 PE=1 SV=2	5	5
Replication factor C subunit 4 OS=Caenorhabditis elegans GN=rfc-4 PE=1 SV=1	6	5
DNA-directed RNA polymerase OS=Caenorhabditis elegans GN=rpc-2 PE=1 SV=2	7	5
Y49A3A.3 OS=Caenorhabditis elegans GN=CELE_Y49A3A.3 PE=1 SV=1	5	5
Histone H2A.V OS=Caenorhabditis elegans GN=htz-1 PE=3 SV=3	5	5
Putative metalloproteinase inhibitor tag-225 OS=Caenorhabditis elegans GN=tag-225 PE=1 SV=1	3	5
Heat shock protein Hsp-16.48/Hsp-16.49 OS=Caenorhabditis elegans GN=hsp-16.48 PE=2 SV=1	4	5
C30H7.2, isoform a OS=Caenorhabditis elegans GN=C30H7.2 PE=1 SV=1	4	5
GST-27 OS=Caenorhabditis elegans GN=gst-27 PE=1 SV=1	5	5
ARL-8 OS=Caenorhabditis elegans GN=arl-8 PE=1 SV=1	5	5
R09H10.5 OS=Caenorhabditis elegans GN=CELE_R09H10.5 PE=1 SV=2	4	5
CEE-1 OS=Caenorhabditis elegans GN=cee-1 PE=1 SV=1	4	5
COP9 signalosome complex subunit 5 OS=Caenorhabditis elegans GN=csn-5 PE=1 SV=1	3	5
5'-AMP-activated protein kinase catalytic subunit alpha-2 OS=Caenorhabditis elegans GN=aak-2 PE=1 SV=2	5	5
CSN-6, isoform b OS=Caenorhabditis elegans GN=csn-6 PE=1 SV=1	4	5
MRPS-6 OS=Caenorhabditis elegans GN=mrps-6 PE=1 SV=2	4	5
BET-2, isoform a OS=Caenorhabditis elegans GN=bet-2 PE=1 SV=2	4	5
Probable trans-2-enoyl-CoA reductase 1, mitochondrial OS=Caenorhabditis elegans GN=W09H1.5 PE=3 SV=1	4	5
Dual specificity mitogen-activated protein kinase kinase mek-1 OS=Caenorhabditis elegans GN=mek-1 PE=1 SV=2	4	5
SNAP-1 OS=Caenorhabditis elegans GN=snap-1 PE=1 SV=3	3	5
Mago nashi protein OS=Caenorhabditis elegans PE=2 SV=1	3	5
K01F9.2 OS=Caenorhabditis elegans GN=CELE_K01F9.2 PE=1 SV=2	3	5
C-type lectin domain-containing protein 91 OS=Caenorhabditis elegans GN=clec-91 PE=1 SV=1	3	5
Nuclear cap-binding protein subunit 2 OS=Caenorhabditis elegans GN=ncbp-2 PE=3 SV=2	3	5
CTG-2, isoform b OS=Caenorhabditis elegans GN=ctg-2 PE=1 SV=1	3	5
F08G12.2 OS=Caenorhabditis elegans GN=CELE_F08G12.2 PE=1 SV=2	3	5
FAR-7, isoform a OS=Caenorhabditis elegans GN=far-7 PE=1 SV=1	3	5
Myosin-2 essential light chain OS=Caenorhabditis elegans GN=mlc-5 PE=1 SV=1	3	5
Probable U6 snRNA-associated Sm-like protein LSm4 OS=Caenorhabditis elegans GN=lsm-4 PE=3 SV=1	3	5
LRP-2 OS=Caenorhabditis elegans GN=lrp-2 PE=1 SV=3	1	5
Y47H9C.7 OS=Caenorhabditis elegans GN=CELE_Y47H9C.7 PE=1 SV=1	3	5
Soluble NSF attachment protein 29 OS=Caenorhabditis elegans GN=snap-29 PE=3 SV=1	3	5
VHA-19 OS=Caenorhabditis elegans GN=vha-19 PE=1 SV=1	2	5
F56D3.1 OS=Caenorhabditis elegans GN=CELE_F56D3.1 PE=1 SV=2	2	5
OIG-2 OS=Caenorhabditis elegans GN=oig-2 PE=1 SV=1	2	5
TRAP-4 OS=Caenorhabditis elegans GN=trap-4 PE=1 SV=1	1	5
LSM-7 OS=Caenorhabditis elegans GN=lsm-7 PE=1 SV=1	2	5
Tryptophan--tRNA ligase, mitochondrial OS=Caenorhabditis elegans GN=wars-2 PE=2 SV=3	2	5
Probable uridine-cytidine kinase OS=Caenorhabditis elegans GN=B0001.4 PE=3 SV=2	1	5
Gut-specific cysteine proteinase OS=Caenorhabditis elegans GN=cpr-1 PE=1 SV=2	1	5
Uncharacterized protein F47D12.3 OS=Caenorhabditis elegans GN=F47D12.3 PE=4 SV=1	2	5
QDPR-1 OS=Caenorhabditis elegans GN=qdpr-1 PE=1 SV=1	2	5
Y56A3A.31 OS=Caenorhabditis elegans GN=CELE_Y56A3A.31 PE=1 SV=1	2	5
Dual specificity mitogen-activated protein kinase kinase mek-2 OS=Caenorhabditis elegans GN=mek-2 PE=1 SV=1	2	5
Profilin-2 OS=Caenorhabditis elegans GN=pfn-2 PE=2 SV=3	2	5
Transcription initiation factor IIB OS=Caenorhabditis elegans GN=ttb-1 PE=3 SV=2	2	5
C56C10.11 OS=Caenorhabditis elegans GN=C56C10.11 PE=1 SV=2	2	5
COMT-5 OS=Caenorhabditis elegans GN=comt-5 PE=4 SV=1	1	5
Y60A3A.9 OS=Caenorhabditis elegans GN=CELE_Y60A3A.9 PE=1 SV=1	1	5
Mitochondrial prohibitin complex protein 2 OS=Caenorhabditis elegans GN=phb-2 PE=1 SV=2	1	5
Cathepsin B-like cysteine proteinase 4 OS=Caenorhabditis elegans GN=cpr-4 PE=2 SV=1	1	5
Uncharacterized serine carboxypeptidase F13S12.6 OS=Caenorhabditis elegans GN=F13D12.6 PE=3 SV=1	1	5
Fatty acid-binding protein homolog 5 OS=Caenorhabditis elegans GN=lbp-5 PE=3 SV=1	1	5
Probable 26S proteasome non-ATPase regulatory subunit 9 OS=Caenorhabditis elegans GN=psmd-9 PE=1 SV=2	1	5
C15F1.1 OS=Caenorhabditis elegans GN=C15F1.1 PE=1 SV=1	0	5
F-actin-capping protein subunit alpha OS=Caenorhabditis elegans GN=cap-1 PE=2 SV=1	1	5
COQ-3, isoform a OS=Caenorhabditis elegans GN=coq-3 PE=1 SV=1	1	5
ECH-7 OS=Caenorhabditis elegans GN=ech-7 PE=1 SV=1	2	5
Probable peroxisomal acyl-coenzyme A oxidase OS=Caenorhabditis elegans GN=C48B4.1 PE=3 SV=1	1	5
HUM-8, isoform a OS=Caenorhabditis elegans GN=hum-8 PE=1 SV=2	1	5
PGES-2 OS=Caenorhabditis elegans GN=pges-2 PE=1 SV=1	1	5
BTB and MATH domain-containing protein 47 OS=Caenorhabditis elegans GN=bath-47 PE=3 SV=3	0	5
D1086.11, isoform b OS=Caenorhabditis elegans GN=CELE_D1086.11 PE=1 SV=1	0	5
M01H9.3, isoform d OS=Caenorhabditis elegans GN=CELE_M01H9.3 PE=1 SV=1	0	5
4D656 OS=Caenorhabditis elegans GN=4D656 PE=1 SV=1	0	5
F09E8.2, isoform b OS=Caenorhabditis elegans GN=CELE_F09E8.2 PE=1 SV=1	0	5
SPH-1 OS=Caenorhabditis elegans GN=sph-1 PE=1 SV=2	0	5
Uncharacterized protein C29G2.6 OS=Caenorhabditis elegans GN=C29G2.6 PE=1 SV=1	0	5
K10C9.3 OS=Caenorhabditis elegans GN=CELE_K10C9.3 PE=1 SV=2	0	5
GTP-binding protein Rheb homolog 1 OS=Caenorhabditis elegans GN=rheb-1 PE=3 SV=1	0	5
Y18H1A.4 OS=Caenorhabditis elegans GN=CELE_Y18H1A.4 PE=1 SV=2	0	5
W09C5.8 OS=Caenorhabditis elegans GN=CELE_W09C5.8 PE=1 SV=1	0	5
GPN-loop GTPase 1 OS=Caenorhabditis elegans GN=gop-2 PE=1 SV=1	1	5
NAD-dependent protein deacylase sir-2.2 OS=Caenorhabditis elegans GN=sir-2.2 PE=3 SV=1	0	5
Y32H12A.8 OS=Caenorhabditis elegans GN=CELE_Y32H12A.8 PE=1 SV=3	0	5
TAG-18 OS=Caenorhabditis elegans GN=tag-18 PE=1 SV=1	0	5
Calcium-transporting ATPase OS=Caenorhabditis elegans GN=mca-2 PE=2 SV=1	2	5
C-type lectin domain-containing protein 87 OS=Caenorhabditis elegans GN=clec-87 PE=1 SV=1	3	5

## Sheet: Figure 1g
Identified Proteins (2272)	IP:NFKI-1::GFP spectral counts	IP:Control-GFP spectral counts
60S ribosomal protein L21 OS=Caenorhabditis elegans GN=rpl-21 PE=1 SV=3	48	50
C39D10.7 OS=Caenorhabditis elegans GN=C39D10.7 PE=1 SV=3	50	50
NPP-21, isoform a OS=Caenorhabditis elegans GN=npp-21 PE=1 SV=1	48	50
60S ribosomal protein L8 OS=Caenorhabditis elegans GN=rpl-8 PE=3 SV=1	43	50
40S ribosomal protein S13 OS=Caenorhabditis elegans GN=rps-13 PE=3 SV=2	38	50
Putative U5 small nuclear ribonucleoprotein 200 kDa helicase OS=Caenorhabditis elegans GN=Y46G5A.4 PE=3 SV=1	31	50
LEC-2, isoform a OS=Caenorhabditis elegans GN=lec-2 PE=1 SV=2	30	50
C10G11.7 OS=Caenorhabditis elegans GN=chdp-1 PE=1 SV=1	30	50
Probable pyruvate dehydrogenase E1 component subunit alpha, mitochondrial OS=Caenorhabditis elegans GN=T05H10.6 PE=3 SV=1	54	49
RPN-1 OS=Caenorhabditis elegans GN=rpn-1 PE=1 SV=1	95	48
Probable ATP-citrate synthase OS=Caenorhabditis elegans GN=D1005.1 PE=3 SV=1	60	48
Disorganized muscle protein 1 OS=Caenorhabditis elegans GN=dim-1 PE=1 SV=3	45	48
Y57A10A.23 OS=Caenorhabditis elegans GN=CELE_Y57A10A.23 PE=1 SV=1	35	48
SEC-31 OS=Caenorhabditis elegans GN=sec-31 PE=1 SV=1	164	47
Coatomer subunit alpha OS=Caenorhabditis elegans GN=copa-1 PE=1 SV=2	59	47
Endocytosis protein RME-8 OS=Caenorhabditis elegans GN=rme-8 PE=1 SV=1	25	47
Putative neurobeachin homolog OS=Caenorhabditis elegans GN=sel-2 PE=2 SV=3	20	47
60S ribosomal protein L19 OS=Caenorhabditis elegans GN=rpl-19 PE=3 SV=1	14	47
RPL-11.2 OS=Caenorhabditis elegans GN=rpl-11.2 PE=1 SV=1	15	47
GrpE protein homolog, mitochondrial OS=Caenorhabditis elegans GN=C34C12.8 PE=3 SV=1	0	47
Probable serine/threonine-protein phosphatase PP2A regulatory subunit OS=Caenorhabditis elegans GN=paa-1 PE=3 SV=2	63	46
PCK-1, isoform a OS=Caenorhabditis elegans GN=pck-1 PE=1 SV=2	93	46
ATP synthase subunit beta, mitochondrial OS=Caenorhabditis elegans GN=atp-2 PE=1 SV=2	36	46
ABCF-2 OS=Caenorhabditis elegans GN=abcf-2 PE=1 SV=1	26	46
FASN-1 OS=Caenorhabditis elegans GN=fasn-1 PE=1 SV=2	68	45
Tripeptidyl-peptidase 2 OS=Caenorhabditis elegans GN=tpp-2 PE=2 SV=1	71	45
40S ribosomal protein S14 OS=Caenorhabditis elegans GN=rps-14 PE=3 SV=1	51	45
Mesocentin OS=Caenorhabditis elegans GN=dig-1 PE=1 SV=2	35	45
EPI-1, isoform e OS=Caenorhabditis elegans GN=epi-1 PE=1 SV=1	33	45
60S ribosomal protein L11 OS=Caenorhabditis elegans GN=rpl-11.1 PE=3 SV=1	16	45
40S ribosomal protein S17 OS=Caenorhabditis elegans GN=rps-17 PE=3 SV=2	61	44
T-complex protein 1 subunit theta OS=Caenorhabditis elegans GN=cct-8 PE=1 SV=3	56	44
Fructose-bisphosphate aldolase 1 OS=Caenorhabditis elegans GN=aldo-1 PE=1 SV=1	50	44
Probable glutathione S-transferase 7 OS=Caenorhabditis elegans GN=gst-7 PE=3 SV=1	39	44
AGEF-1, isoform a OS=Caenorhabditis elegans GN=agef-1 PE=1 SV=1	35	44
C44E4.1, isoform a OS=Caenorhabditis elegans GN=C44E4.1 PE=1 SV=3	20	44
MSRA-1 OS=Caenorhabditis elegans GN=msra-1 PE=1 SV=1	11	44
LET-711 OS=Caenorhabditis elegans GN=let-711 PE=1 SV=3	67	43
Probable coatomer subunit gamma OS=Caenorhabditis elegans GN=T14G10.5 PE=3 SV=1	47	43
LET-805, isoform b OS=Caenorhabditis elegans GN=let-805 PE=1 SV=1	35	43
EAT-6 OS=Caenorhabditis elegans GN=eat-6 PE=1 SV=1	14	43
60S ribosomal protein L24 OS=Caenorhabditis elegans GN=rpl-24.1 PE=3 SV=1	11	43
60S ribosomal protein L3 OS=Caenorhabditis elegans GN=rpl-3 PE=2 SV=1	147	42
40S ribosomal protein S19 OS=Caenorhabditis elegans GN=rps-19 PE=2 SV=1	39	42
RPS-22, isoform a OS=Caenorhabditis elegans GN=rps-22 PE=1 SV=1	80	41
60S ribosomal protein L35a OS=Caenorhabditis elegans GN=rpl-33 PE=1 SV=3	59	41
SMA-1, isoform d OS=Caenorhabditis elegans GN=sma-1 PE=1 SV=1	30	41
40S ribosomal protein S15 OS=Caenorhabditis elegans GN=rps-15 PE=1 SV=3	30	41
Target of rapamycin homolog OS=Caenorhabditis elegans GN=let-363 PE=2 SV=3	25	41
UNC-44, isoform a OS=Caenorhabditis elegans GN=unc-44 PE=1 SV=1	19	41
Probable V-type proton ATPase subunit H 2 OS=Caenorhabditis elegans GN=vha-15 PE=3 SV=1	72	40
Leucine--tRNA ligase OS=Caenorhabditis elegans GN=lrs-1 PE=3 SV=2	67	40
T-complex protein 1 subunit zeta OS=Caenorhabditis elegans GN=cct-6 PE=1 SV=1	60	40
HECD-1, isoform c OS=Caenorhabditis elegans GN=hecd-1 PE=1 SV=1	38	40
60S ribosomal protein L12 OS=Caenorhabditis elegans GN=rpl-12 PE=3 SV=1	34	40
Y48G1C.9 OS=Caenorhabditis elegans GN=CELE_Y48G1C.9 PE=1 SV=2	1	40
EARS-1 OS=Caenorhabditis elegans GN=ears-1 PE=1 SV=1	66	39
T-complex protein 1 subunit epsilon OS=Caenorhabditis elegans GN=cct-5 PE=2 SV=1	62	39
Protein disulfide-isomerase 1 OS=Caenorhabditis elegans GN=pdi-1 PE=3 SV=1	35	39
Uncharacterized protein B0303.3 OS=Caenorhabditis elegans GN=B0303.3 PE=3 SV=1	27	39
Probable malate dehydrogenase, mitochondrial OS=Caenorhabditis elegans GN=mdh-2 PE=3 SV=1	26	39
F40F4.6 OS=Caenorhabditis elegans GN=drd-2 PE=1 SV=2	19	39
Coatomer subunit beta OS=Caenorhabditis elegans GN=copb-1 PE=1 SV=1	61	38
Valine--tRNA ligase OS=Caenorhabditis elegans GN=vrs-2 PE=1 SV=1	58	38
Alkali myosin light chain long isoform OS=Caenorhabditis elegans GN=mlc-3 PE=4 SV=1	45	38
60S ribosomal protein L26 OS=Caenorhabditis elegans GN=rpl-26 PE=3 SV=1	34	38
Ubiquitin carboxyl-terminal hydrolase OS=Caenorhabditis elegans GN=math-33 PE=1 SV=1	31	38
PBS-7 OS=Caenorhabditis elegans GN=pbs-7 PE=1 SV=2	12	38
Glyceraldehyde-3-phosphate dehydrogenase 1 OS=Caenorhabditis elegans GN=gpd-1 PE=3 SV=1	41	38
60S ribosomal protein L22 OS=Caenorhabditis elegans GN=rpl-22 PE=1 SV=3	25	37
PLP-1 OS=Caenorhabditis elegans GN=plp-1 PE=1 SV=1	14	37
ACLY-2 OS=Caenorhabditis elegans GN=acly-2 PE=1 SV=1	44	37
Transitional endoplasmic reticulum ATPase homolog 1 OS=Caenorhabditis elegans GN=cdc-48.1 PE=1 SV=1	87	36
26S protease regulatory subunit 7 OS=Caenorhabditis elegans GN=rpt-1 PE=1 SV=1	73	36
RPT-6 OS=Caenorhabditis elegans GN=rpt-6 PE=1 SV=1	46	36
AAGR-2 OS=Caenorhabditis elegans GN=aagr-2 PE=1 SV=3	42	36
NMY-2 OS=Caenorhabditis elegans GN=nmy-2 PE=1 SV=1	35	36
POD-2, isoform a OS=Caenorhabditis elegans GN=pod-2 PE=1 SV=1	28	36
RPS-10 OS=Caenorhabditis elegans GN=rps-10 PE=1 SV=1	26	36
Structural maintenance of chromosomes protein 1 OS=Caenorhabditis elegans GN=him-1 PE=1 SV=4	23	36
T24H7.2 OS=Caenorhabditis elegans GN=CELE_T24H7.2 PE=1 SV=1	9	36
Y69A2AR.18, isoform a OS=Caenorhabditis elegans GN=CELE_Y69A2AR.18 PE=1 SV=1	6	36
DLST-1 OS=Caenorhabditis elegans GN=dlst-1 PE=1 SV=2	61	35
60S ribosomal protein L23a 2 OS=Caenorhabditis elegans GN=rpl-25.2 PE=3 SV=1	29	35
T-complex protein 1 subunit alpha OS=Caenorhabditis elegans GN=cct-1 PE=3 SV=2	48	34
F59A2.6 OS=Caenorhabditis elegans GN=golg-4 PE=1 SV=1	41	34
RPL-14 OS=Caenorhabditis elegans GN=rpl-14 PE=1 SV=1	30	34
Malate dehydrogenase OS=Caenorhabditis elegans GN=mdh-1 PE=1 SV=1	25	34
Structural maintenance of chromosomes protein 3 OS=Caenorhabditis elegans GN=smc-3 PE=1 SV=1	21	34
TARS-1, isoform b OS=Caenorhabditis elegans GN=tars-1 PE=1 SV=1	15	34
RPN-9 OS=Caenorhabditis elegans GN=rpn-9 PE=1 SV=1	51	33
Probable 26S protease regulatory subunit 6B OS=Caenorhabditis elegans GN=rpt-3 PE=3 SV=1	50	33
AGL-1 OS=Caenorhabditis elegans GN=agl-1 PE=1 SV=1	43	33
D2045.2 OS=Caenorhabditis elegans GN=CELE_D2045.2 PE=1 SV=3	31	33
RPS-20 OS=Caenorhabditis elegans GN=rps-20 PE=1 SV=1	31	33
Eukaryotic initiation factor 4A OS=Caenorhabditis elegans GN=inf-1 PE=2 SV=1	15	33
Probable protein disulfide-isomerase A6 OS=Caenorhabditis elegans GN=tag-320 PE=3 SV=1	65	32
Isoleucine--tRNA ligase, cytoplasmic OS=Caenorhabditis elegans GN=irs-1 PE=3 SV=1	63	32
T-complex protein 1 subunit gamma OS=Caenorhabditis elegans GN=cct-3 PE=1 SV=3	53	32
T-complex protein 1 subunit delta OS=Caenorhabditis elegans GN=cct-4 PE=2 SV=1	50	32
DNC-1, isoform b OS=Caenorhabditis elegans GN=dnc-1 PE=1 SV=1	33	32
SWI2/SNF2-like protein OS=Caenorhabditis elegans GN=swsn-4 PE=1 SV=1	31	32
60S ribosomal protein L35 OS=Caenorhabditis elegans GN=rpl-35 PE=3 SV=1	26	32
Alpha,alpha-trehalose-phosphate synthase [UDP-forming] 1 OS=Caenorhabditis elegans GN=tps-1 PE=2 SV=1	16	32
2MDa_1 protein OS=Caenorhabditis elegans GN=ttn-1 PE=1 SV=1	16	32
Uncharacterized protein ZC412.3 OS=Caenorhabditis elegans GN=ZC412.3 PE=1 SV=1	5	32
26S proteasome non-ATPase regulatory subunit 1 OS=Caenorhabditis elegans GN=rpn-2 PE=3 SV=4	83	31
RPT-5 OS=Caenorhabditis elegans GN=rpt-5 PE=1 SV=1	71	31
Protein disulfide-isomerase OS=Caenorhabditis elegans GN=pdi-3 PE=1 SV=1	72	31
26S proteasome non-ATPase regulatory subunit 3 OS=Caenorhabditis elegans GN=rpn-3 PE=1 SV=1	49	31
60 kDa SS-A/Ro ribonucleoprotein homolog OS=Caenorhabditis elegans GN=rop-1 PE=2 SV=1	31	31
Monensin-resistant homolog 2 OS=Caenorhabditis elegans GN=mon-2 PE=3 SV=2	24	31
40S ribosomal protein S25 OS=Caenorhabditis elegans GN=rps-25 PE=3 SV=1	27	31
ACDH-9 OS=Caenorhabditis elegans GN=acdh-9 PE=1 SV=1	20	31
Transcription-associated protein 1 OS=Caenorhabditis elegans GN=trr-1 PE=2 SV=1	5	31
Transitional endoplasmic reticulum ATPase homolog 2 OS=Caenorhabditis elegans GN=cdc-48.2 PE=1 SV=2	90	31
ACDH-12, isoform a OS=Caenorhabditis elegans GN=acdh-12 PE=1 SV=1	56	30
rRNA 2'-O-methyltransferase fibrillarin OS=Caenorhabditis elegans GN=fib-1 PE=3 SV=1	47	30
CPZ-1, isoform a OS=Caenorhabditis elegans GN=cpz-1 PE=1 SV=1	12	30
40S ribosomal protein S23 OS=Caenorhabditis elegans GN=rps-23 PE=3 SV=1	25	30
TLN-1, isoform a OS=Caenorhabditis elegans GN=tln-1 PE=1 SV=1	17	30
Proteasome subunit alpha type-1 OS=Caenorhabditis elegans GN=pas-6 PE=1 SV=1	13	30
Proteasome subunit beta type OS=Caenorhabditis elegans GN=pbs-5 PE=1 SV=1	11	30
F11C1.5, isoform d OS=Caenorhabditis elegans GN=CELE_F11C1.5 PE=1 SV=1	10	30
Dihydrolipoyl dehydrogenase, mitochondrial OS=Caenorhabditis elegans GN=dld-1 PE=3 SV=2	56	29
NOL-5 OS=Caenorhabditis elegans GN=nol-5 PE=1 SV=1	38	29
60S ribosomal protein L28 OS=Caenorhabditis elegans GN=rpl-28 PE=1 SV=3	17	29
SGT-1 OS=Caenorhabditis elegans GN=sgt-1 PE=1 SV=1	18	29
40S ribosomal protein S26 OS=Caenorhabditis elegans GN=rps-26 PE=3 SV=1	12	29
Probable enoyl-CoA hydratase, mitochondrial OS=Caenorhabditis elegans GN=ech-6 PE=3 SV=1	6	29
Skp1-related protein OS=Caenorhabditis elegans GN=skr-1 PE=1 SV=1	2	29
Aldehyde dehydrogenase OS=Caenorhabditis elegans GN=alh-5 PE=1 SV=1	48	28
RPL-34 OS=Caenorhabditis elegans GN=rpl-34 PE=1 SV=1	43	28
Probable 26S protease regulatory subunit 4 OS=Caenorhabditis elegans GN=rpt-2 PE=3 SV=1	41	28
T-complex protein 1 subunit beta OS=Caenorhabditis elegans GN=cct-2 PE=1 SV=2	38	28
Isocitrate dehydrogenase [NADP] OS=Caenorhabditis elegans GN=idh-1 PE=1 SV=1	23	28
Golgi apparatus protein 1 homolog OS=Caenorhabditis elegans GN=F14E5.2 PE=1 SV=1	15	28
W08E12.7 OS=Caenorhabditis elegans GN=CELE_W08E12.7 PE=1 SV=1	42	27
Acyl-coenzyme A oxidase OS=Caenorhabditis elegans GN=CELE_F58F9.7 PE=1 SV=1	39	27
Probable 26S proteasome regulatory subunit rpn-6.1 OS=Caenorhabditis elegans GN=rpn-6.1 PE=2 SV=2	39	27
COP9/Signalosome and eIF3 complex-shared subunit 1 OS=Caenorhabditis elegans GN=cif-1 PE=1 SV=1	34	27
Eukaryotic translation initiation factor 3 subunit B OS=Caenorhabditis elegans GN=eif-3.B PE=3 SV=2	31	27
26S proteasome non-ATPase regulatory subunit 6 OS=Caenorhabditis elegans GN=rpn-7 PE=3 SV=1	31	27
26S proteasome non-ATPase regulatory subunit 14 OS=Caenorhabditis elegans GN=rpn-11 PE=1 SV=1	25	27
60S ribosomal protein L23a 1 OS=Caenorhabditis elegans GN=rpl-25.1 PE=3 SV=1	24	27
Rab-1 (Fragment) OS=Caenorhabditis elegans GN=rab-1 PE=2 SV=1	16	27
Translationally-controlled tumor protein homolog OS=Caenorhabditis elegans GN=tct-1 PE=1 SV=1	16	27
26S proteasome non-ATPase regulatory subunit 8 OS=Caenorhabditis elegans GN=rpn-12 PE=3 SV=1	5	27
ZC412.4 OS=Caenorhabditis elegans GN=CELE_ZC412.4 PE=1 SV=1	1	27
Polyadenylate-binding protein OS=Caenorhabditis elegans PE=2 SV=1	51	26
Fructose-bisphosphate aldolase 2 OS=Caenorhabditis elegans GN=aldo-2 PE=2 SV=1	40	26
Proteasomal ubiquitin receptor ADRM1 homolog OS=Caenorhabditis elegans GN=C56G2.7 PE=3 SV=2	38	26
F49E2.5, isoform a OS=Caenorhabditis elegans GN=CELE_F49E2.5 PE=1 SV=3	32	26
CEY-4 OS=Caenorhabditis elegans GN=cey-4 PE=1 SV=1	28	26
Probable isocitrate dehydrogenase [NAD] subunit beta, mitochondrial OS=Caenorhabditis elegans GN=idhb-1 PE=3 SV=1	23	26
RBC-1, isoform a OS=Caenorhabditis elegans GN=rbc-1 PE=1 SV=4	19	26
Probable S-adenosylmethionine synthase 1 OS=Caenorhabditis elegans GN=sams-1 PE=1 SV=1	15	26
F45D11.14 OS=Caenorhabditis elegans GN=CELE_F45D11.14 PE=1 SV=1	71	25
K08E3.5, isoform f OS=Caenorhabditis elegans GN=CELE_K08E3.5 PE=1 SV=1	41	25
60S ribosomal protein L27 OS=Caenorhabditis elegans GN=rpl-27 PE=2 SV=1	20	25
Clustered mitochondria protein homolog OS=Caenorhabditis elegans GN=clu-1 PE=3 SV=1	32	25
MARB-1 OS=Caenorhabditis elegans GN=marb-1 PE=1 SV=1	31	25
ACDH-1, isoform a OS=Caenorhabditis elegans GN=acdh-1 PE=1 SV=1	28	25
Laminin-like protein lam-2 OS=Caenorhabditis elegans GN=lam-2 PE=1 SV=3	22	25
F55F10.1, isoform b OS=Caenorhabditis elegans GN=CELE_F55F10.1 PE=1 SV=1	18	25
Proteasome subunit alpha type-7 OS=Caenorhabditis elegans GN=pas-4 PE=1 SV=1	12	25
Protein pad-1 OS=Caenorhabditis elegans GN=pad-1 PE=2 SV=2	10	25
Sodium/potassium-transporting ATPase subunit beta-1 OS=Caenorhabditis elegans GN=nkb-1 PE=1 SV=1	6	25
F28B4.3 OS=Caenorhabditis elegans GN=CELE_F28B4.3 PE=1 SV=1	15	25
PMT-2 OS=Caenorhabditis elegans GN=pmt-2 PE=1 SV=1	54	24
CCT-7, isoform a OS=Caenorhabditis elegans GN=cct-7 PE=1 SV=2	42	24
Tryptophan 2,3-dioxygenase OS=Caenorhabditis elegans GN=tdo-2 PE=2 SV=1	37	24
V-type proton ATPase subunit C OS=Caenorhabditis elegans GN=vha-11 PE=2 SV=1	32	24
Lipoamide acyltransferase component of branched-chain alpha-keto acid dehydrogenase complex, mitochondrial OS=Caenorhabditis elegans GN=ZK669.4 PE=3 SV=1	29	24
RPN-8 OS=Caenorhabditis elegans GN=rpn-8 PE=1 SV=1	24	24
F36A2.13 OS=Caenorhabditis elegans GN=ubr-5 PE=1 SV=1	19	24
HIP-1 OS=Caenorhabditis elegans GN=hip-1 PE=1 SV=1	18	24
M153.1 OS=Caenorhabditis elegans GN=CELE_M153.1 PE=1 SV=1	2	24
E3 ubiquitin-protein ligase ubr-1 OS=Caenorhabditis elegans GN=ubr-1 PE=1 SV=2	3	24
MALT-1 F22D3.6 OS=Caenorhabditis elegans GN=CELE_F22D3.6 PE=1 SV=1	0	24
Eukaryotic translation initiation factor 3 subunit C OS=Caenorhabditis elegans GN=eif-3.C PE=3 SV=2	42	23
Protein SEC13 homolog OS=Caenorhabditis elegans GN=npp-20 PE=3 SV=1	32	23
R07H5.8 OS=Caenorhabditis elegans GN=CELE_R07H5.8 PE=1 SV=1	31	23
Glutathione peroxidase OS=Caenorhabditis elegans GN=gpx-2 PE=1 SV=1	25	23
V-type proton ATPase subunit D OS=Caenorhabditis elegans GN=vha-14 PE=3 SV=1	16	23
Proteasome subunit alpha type-6 OS=Caenorhabditis elegans GN=pas-1 PE=1 SV=1	13	23
Cytosolic Fe-S cluster assembly factor NUBP1 homolog OS=Caenorhabditis elegans GN=F10G8.6 PE=3 SV=2	12	23
Uncharacterized protein F13E6.1 OS=Caenorhabditis elegans GN=F13E6.1 PE=3 SV=2	7	23
CEY-1 OS=Caenorhabditis elegans GN=cey-1 PE=1 SV=1	5	23
Myosin-3 OS=Caenorhabditis elegans GN=myo-3 PE=2 SV=1	40	23
TAG-97, isoform a OS=Caenorhabditis elegans GN=tag-97 PE=3 SV=1	0	23
BAG family molecular chaperone regulator 1 OS=Caenorhabditis elegans GN=bag-1 PE=1 SV=1	0	23
60S ribosomal protein L37a OS=Caenorhabditis elegans GN=rpl-43 PE=3 SV=3	38	22
PPTR-1 OS=Caenorhabditis elegans GN=pptr-1 PE=1 SV=4	28	22
ATP-dependent 6-phosphofructokinase 1 OS=Caenorhabditis elegans GN=pfk-1 PE=3 SV=2	31	22
TEG-4 OS=Caenorhabditis elegans GN=teg-4 PE=1 SV=1	26	22
Endoplasmin homolog OS=Caenorhabditis elegans GN=enpl-1 PE=3 SV=1	44	22
Probable ubiquitin carboxyl-terminal hydrolase ubh-4 OS=Caenorhabditis elegans GN=ubh-4 PE=3 SV=2	21	22
Aspartate aminotransferase OS=Caenorhabditis elegans GN=got-2.2 PE=1 SV=1	14	22
ARD-1, isoform a OS=Caenorhabditis elegans GN=ard-1 PE=1 SV=1	1	22
F56F11.4, isoform b OS=Caenorhabditis elegans GN=CELE_F56F11.4 PE=1 SV=1	40	22
Y43F4B.5, isoform a OS=Caenorhabditis elegans GN=CELE_Y43F4B.5 PE=1 SV=1	42	21
ATP-dependent RNA helicase cgh-1 OS=Caenorhabditis elegans GN=cgh-1 PE=1 SV=1	35	21
Lysine--tRNA ligase OS=Caenorhabditis elegans GN=kars-1 PE=1 SV=1	34	21
Eukaryotic translation initiation factor 3 subunit E OS=Caenorhabditis elegans GN=eif-3.E PE=3 SV=1	25	21
TXL-1 OS=Caenorhabditis elegans GN=txl-1 PE=1 SV=1	25	21
Proteasome subunit beta type-3 OS=Caenorhabditis elegans GN=pbs-3 PE=1 SV=1	23	21
Probable coatomer subunit delta OS=Caenorhabditis elegans GN=C13B9.3 PE=3 SV=1	20	21
HPO-27 OS=Caenorhabditis elegans GN=hpo-27 PE=1 SV=1	20	21
EMB-4, isoform a OS=Caenorhabditis elegans GN=emb-4 PE=1 SV=4	18	21
Calcium-transporting ATPase OS=Caenorhabditis elegans GN=sca-1 PE=1 SV=1	16	21
UNC-70, isoform c OS=Caenorhabditis elegans GN=unc-70 PE=1 SV=1	16	21
D1054.10 OS=Caenorhabditis elegans GN=CELE_D1054.10 PE=1 SV=1	15	21
60S ribosomal protein L15 OS=Caenorhabditis elegans GN=rpl-15 PE=3 SV=1	10	21
ATG-2 OS=Caenorhabditis elegans GN=atg-2 PE=1 SV=3	6	21
Alpha-1,4 glucan phosphorylase OS=Caenorhabditis elegans GN=CELE_T22F3.3 PE=1 SV=1	56	20
Methionine--tRNA ligase, cytoplasmic OS=Caenorhabditis elegans GN=mrs-1 PE=3 SV=1	42	20
Dihydropyrimidine dehydrogenase [NADP(+)] OS=Caenorhabditis elegans GN=dpyd-1 PE=3 SV=2	40	20
DNJ-27, isoform a OS=Caenorhabditis elegans GN=dnj-27 PE=1 SV=1	32	20
SEC-24.1 OS=Caenorhabditis elegans GN=sec-24.1 PE=1 SV=1	32	20
Aspartic protease OS=Caenorhabditis elegans PE=2 SV=1	28	20
Putative folylpolyglutamate synthase OS=Caenorhabditis elegans GN=F25B5.6 PE=3 SV=1	23	20
ATPase asna-1 OS=Caenorhabditis elegans GN=asna-1 PE=1 SV=1	13	20
Probable glutathione S-transferase 5 OS=Caenorhabditis elegans GN=gst-5 PE=1 SV=1	10	20
Eukaryotic translation initiation factor 3 subunit K OS=Caenorhabditis elegans GN=eif-3.K PE=2 SV=1	10	20
Proteasome subunit alpha type-3 OS=Caenorhabditis elegans GN=pas-7 PE=1 SV=3	10	20
Dystrophin-1 OS=Caenorhabditis elegans GN=dys-1 PE=1 SV=2	7	20
C25H3.8 OS=Caenorhabditis elegans GN=C25H3.8 PE=1 SV=4	4	20
DHS-3, isoform a OS=Caenorhabditis elegans GN=dhs-3 PE=1 SV=1	2	20
32 kDa beta-galactoside-binding lectin OS=Caenorhabditis elegans GN=lec-1 PE=1 SV=1	0	20
RPN-5 OS=Caenorhabditis elegans GN=rpn-5 PE=1 SV=1	46	19
Nucleoside diphosphate kinase OS=Caenorhabditis elegans GN=ndk-1 PE=1 SV=1	26	19
UNC-52, isoform d OS=Caenorhabditis elegans GN=unc-52 PE=1 SV=1	23	19
Eukaryotic translation initiation factor 3 subunit H OS=Caenorhabditis elegans GN=eif-3.H PE=3 SV=2	17	19
Endoribonuclease dcr-1 OS=Caenorhabditis elegans GN=dcr-1 PE=1 SV=3	19	19
C14C10.5, isoform b OS=Caenorhabditis elegans GN=C14C10.5 PE=1 SV=1	17	19
Probable medium-chain specific acyl-CoA dehydrogenase 10, mitochondrial OS=Caenorhabditis elegans GN=acdh-10 PE=2 SV=1	15	19
60S acidic ribosomal protein P1 OS=Caenorhabditis elegans GN=rla-1 PE=3 SV=2	24	19
Superoxide dismutase [Mn] 1, mitochondrial OS=Caenorhabditis elegans GN=sod-2 PE=1 SV=1	14	19
Proteasome subunit beta type OS=Caenorhabditis elegans GN=pbs-1 PE=1 SV=1	12	19
Probable succinyl-CoA ligase [ADP/GDP-forming] subunit alpha, mitochondrial OS=Caenorhabditis elegans GN=C05G5.4 PE=3 SV=1	10	19
Y38E10A.22, isoform a OS=Caenorhabditis elegans GN=CELE_Y38E10A.22 PE=1 SV=2	8	19
Coatomer subunit epsilon OS=Caenorhabditis elegans GN=cope-1 PE=3 SV=1	10	19
INSO-1 OS=Caenorhabditis elegans GN=inso-1 PE=1 SV=1	0	19
F01G4.6, isoform b OS=Caenorhabditis elegans GN=CELE_F01G4.6 PE=1 SV=1	0	19
VAB-10, isoform h OS=Caenorhabditis elegans GN=vab-10 PE=1 SV=1	15	19
HRP-2, isoform a OS=Caenorhabditis elegans GN=hrp-2 PE=1 SV=2	36	18
TSN-1 OS=Caenorhabditis elegans GN=tsn-1 PE=1 SV=1	44	18
Eukaryotic translation initiation factor 3 subunit L OS=Caenorhabditis elegans GN=eif-3.L PE=3 SV=1	35	18
IFG-1, isoform c OS=Caenorhabditis elegans GN=ifg-1 PE=1 SV=1	36	18
FLN-1, isoform a OS=Caenorhabditis elegans GN=fln-1 PE=1 SV=1	26	18
RPS-24 OS=Caenorhabditis elegans GN=rps-24 PE=1 SV=1	17	18
FBP-1, isoform a OS=Caenorhabditis elegans GN=fbp-1 PE=1 SV=1	15	18
Ubiquitin carboxyl-terminal hydrolase OS=Caenorhabditis elegans GN=CELE_T24B8.7 PE=1 SV=2	12	18
MTK-1, isoform a OS=Caenorhabditis elegans GN=mtk-1 PE=1 SV=1	12	18
cAMP-dependent protein kinase regulatory subunit OS=Caenorhabditis elegans GN=kin-2 PE=1 SV=3	10	18
Protein argonaute OS=Caenorhabditis elegans GN=alg-1 PE=1 SV=1	32	18
Rab-11.1 (Fragment) OS=Caenorhabditis elegans GN=rab-11.1 PE=2 SV=1	8	18
Y54E2A.4, isoform a OS=Caenorhabditis elegans GN=CELE_Y54E2A.4 PE=1 SV=2	8	18
Probable 3-hydroxyacyl-CoA dehydrogenase B0272.3 OS=Caenorhabditis elegans GN=B0272.3 PE=3 SV=1	4	18
Probable voltage-dependent anion-selective channel OS=Caenorhabditis elegans GN=vdac-1 PE=3 SV=2	3	18
Y57A10A.26 OS=Caenorhabditis elegans GN=CELE_Y57A10A.26 PE=1 SV=1	1	18
MIZ-1, isoform c OS=Caenorhabditis elegans GN=miz-1 PE=1 SV=1	0	18
Probable sodium/potassium-transporting ATPase subunit beta-3 OS=Caenorhabditis elegans GN=nkb-3 PE=3 SV=1	2	18
Adenylyl cyclase-associated protein OS=Caenorhabditis elegans GN=cas-1 PE=1 SV=1	30	17
C35B1.5 OS=Caenorhabditis elegans GN=C35B1.5 PE=1 SV=1	23	17
Proteasome subunit beta type-2 OS=Caenorhabditis elegans GN=pbs-4 PE=3 SV=2	21	17
40S ribosomal protein S27 OS=Caenorhabditis elegans GN=rps-27 PE=1 SV=3	21	17
CHD-7 OS=Caenorhabditis elegans GN=chd-7 PE=1 SV=3	20	17
DNA-directed RNA polymerase II subunit RPB2 OS=Caenorhabditis elegans GN=rpb-2 PE=2 SV=2	16	17
TFG-1 OS=Caenorhabditis elegans GN=tfg-1 PE=1 SV=1	15	17
Probable 4-aminobutyrate aminotransferase, mitochondrial OS=Caenorhabditis elegans GN=gta-1 PE=3 SV=1	13	17
Eukaryotic translation initiation factor 3 subunit I OS=Caenorhabditis elegans GN=eif-3.I PE=3 SV=2	12	17
Isocitrate dehydrogenase [NAD] subunit, mitochondrial OS=Caenorhabditis elegans GN=idhg-2 PE=1 SV=1	10	17
Vesicle-fusing ATPase OS=Caenorhabditis elegans GN=nsf-1 PE=1 SV=2	16	17
D2030.2, isoform b OS=Caenorhabditis elegans GN=CELE_D2030.2 PE=1 SV=1	8	17
Proteasome subunit alpha type-4 OS=Caenorhabditis elegans GN=pas-3 PE=3 SV=2	8	17
ACDH-3 OS=Caenorhabditis elegans GN=acdh-3 PE=1 SV=1	11	17
Probable glutamine--tRNA ligase OS=Caenorhabditis elegans GN=ers-1 PE=3 SV=1	27	16
LIN-40, isoform a OS=Caenorhabditis elegans GN=lin-40 PE=1 SV=2	28	16
VIG-1, isoform a OS=Caenorhabditis elegans GN=vig-1 PE=1 SV=1	23	16
Probable ATP-dependent RNA helicase A OS=Caenorhabditis elegans GN=rha-1 PE=2 SV=3	19	16
UNC-43, isoform r OS=Caenorhabditis elegans GN=unc-43 PE=1 SV=1	21	16
DHS-28 OS=Caenorhabditis elegans GN=dhs-28 PE=1 SV=1	16	16
Serine/threonine-protein phosphatase OS=Caenorhabditis elegans GN=let-92 PE=1 SV=1	12	16
MLT-11, isoform b OS=Caenorhabditis elegans GN=mlt-11 PE=1 SV=1	11	16
Proteasome subunit beta type OS=Caenorhabditis elegans GN=pbs-2 PE=1 SV=1	10	16
Probable electron transfer flavoprotein subunit alpha, mitochondrial OS=Caenorhabditis elegans GN=F27D4.1 PE=3 SV=2	12	16
Y62H9A.6 OS=Caenorhabditis elegans GN=CELE_Y62H9A.6 PE=1 SV=1	9	16
60S acidic ribosomal protein P2 OS=Caenorhabditis elegans GN=rpa-2 PE=3 SV=2	22	16
Peptidyl-prolyl cis-trans isomerase 3 OS=Caenorhabditis elegans GN=cyn-3 PE=1 SV=1	9	16
DNA-directed RNA polymerase II subunit RPB1 OS=Caenorhabditis elegans GN=ama-1 PE=1 SV=3	9	16
Uncharacterized serine carboxypeptidase F41C3.5 OS=Caenorhabditis elegans GN=F41C3.5 PE=1 SV=1	4	16
CPL-1, isoform a OS=Caenorhabditis elegans GN=cpl-1 PE=1 SV=1	4	16
RAD-8 OS=Caenorhabditis elegans GN=rad-8 PE=1 SV=2	5	16
DHS-13 OS=Caenorhabditis elegans GN=dhs-13 PE=1 SV=1	4	16
F20G2.1 OS=Caenorhabditis elegans GN=CELE_F20G2.1 PE=1 SV=1	2	16
D1054.11 OS=Caenorhabditis elegans GN=CELE_D1054.11 PE=1 SV=1	2	16
F-box protein dre-1 OS=Caenorhabditis elegans GN=dre-1 PE=1 SV=3	0	16
Probable 3-hydroxyisobutyrate dehydrogenase, mitochondrial OS=Caenorhabditis elegans GN=B0250.5 PE=3 SV=1	1	16
RAGA-1 OS=Caenorhabditis elegans GN=raga-1 PE=1 SV=1	1	16
AO13 ankyrin OS=Caenorhabditis elegans GN=unc-44 PE=4 SV=2	8	16
TBA-5 OS=Caenorhabditis elegans GN=tba-5 PE=1 SV=1	7	16
T08A11.2 OS=Caenorhabditis elegans GN=CELE_T08A11.2 PE=1 SV=1	40	15
Probable methylmalonate-semialdehyde dehydrogenase [acylating], mitochondrial OS=Caenorhabditis elegans GN=alh-8 PE=3 SV=1	34	15
Pyruvate kinase OS=Caenorhabditis elegans GN=pyk-1 PE=1 SV=1	33	15
MCCC-1 OS=Caenorhabditis elegans GN=mccc-1 PE=1 SV=2	31	15
40S ribosomal protein S12 OS=Caenorhabditis elegans GN=rps-12 PE=3 SV=2	25	15
10-formyltetrahydrofolate dehydrogenase OS=Caenorhabditis elegans GN=alh-3 PE=1 SV=1	29	15
Dynamin OS=Caenorhabditis elegans GN=dyn-1 PE=1 SV=1	27	15
F25D7.4 OS=Caenorhabditis elegans GN=CELE_F25D7.4 PE=1 SV=1	26	15
Probable mitochondrial import inner membrane translocase subunit tim-44 OS=Caenorhabditis elegans GN=tim-44 PE=3 SV=1	21	15
UDP-N-acetylglucosamine--peptide N-acetylglucosaminyltransferase OS=Caenorhabditis elegans GN=ogt-1 PE=1 SV=2	20	15
HDA-10 OS=Caenorhabditis elegans GN=hda-10 PE=1 SV=1	17	15
LAM-1, isoform a OS=Caenorhabditis elegans GN=lam-1 PE=1 SV=3	16	15
Elongator complex protein 1 OS=Caenorhabditis elegans GN=elpc-1 PE=1 SV=2	17	15
Ferritin OS=Caenorhabditis elegans GN=ftn-2 PE=1 SV=1	16	15
RUVB-1 OS=Caenorhabditis elegans GN=ruvb-1 PE=1 SV=2	16	15
C30H6.7, isoform a OS=Caenorhabditis elegans GN=C30H6.7 PE=1 SV=1	13	15
T25C12.3 OS=Caenorhabditis elegans GN=CELE_T25C12.3 PE=1 SV=1	11	15
ATP-5 OS=Caenorhabditis elegans GN=atp-5 PE=1 SV=2	10	15
L-lactate dehydrogenase OS=Caenorhabditis elegans GN=ldh-1 PE=2 SV=1	8	15
GLRX-3, isoform a OS=Caenorhabditis elegans GN=glrx-3 PE=1 SV=1	7	15
F32A7.5, isoform d OS=Caenorhabditis elegans GN=CELE_F32A7.5 PE=1 SV=1	26	15
Ribosomal protein L37 OS=Caenorhabditis elegans GN=CELE_W01D2.1 PE=1 SV=1	6	15
Y17G7B.3 OS=Caenorhabditis elegans GN=CELE_Y17G7B.3 PE=1 SV=1	5	15
Probable V-type proton ATPase 116 kDa subunit a OS=Caenorhabditis elegans GN=unc-32 PE=2 SV=3	3	15
Low-density lipoprotein receptor-related protein OS=Caenorhabditis elegans GN=lrp-1 PE=1 SV=1	2	15
PAM-1, isoform a OS=Caenorhabditis elegans GN=pam-1 PE=1 SV=1	44	14
EEA-1, isoform a OS=Caenorhabditis elegans GN=eea-1 PE=1 SV=1	34	14
Uncharacterized NOP5 family protein K07C5.4 OS=Caenorhabditis elegans GN=K07C5.4 PE=3 SV=1	31	14
Probable aconitate hydratase, mitochondrial OS=Caenorhabditis elegans GN=aco-2 PE=3 SV=2	26	14
Probable delta-1-pyrroline-5-carboxylate synthase OS=Caenorhabditis elegans GN=alh-13 PE=3 SV=2	26	14
Putative aminopeptidase W07G4.4 OS=Caenorhabditis elegans GN=lap-2 PE=3 SV=1	26	14
F55B11.1 OS=Caenorhabditis elegans GN=CELE_F55B11.1 PE=1 SV=1	23	14
ITSN-1, isoform a OS=Caenorhabditis elegans GN=itsn-1 PE=1 SV=2	23	14
CEY-2 OS=Caenorhabditis elegans GN=cey-2 PE=1 SV=1	21	14
Chondroitin proteoglycan-2 OS=Caenorhabditis elegans GN=cpg-2 PE=1 SV=3	23	14
Y71H2AM.11 OS=Caenorhabditis elegans GN=CELE_Y71H2AM.11 PE=1 SV=4	20	14
Y46E12BL.2, isoform a OS=Caenorhabditis elegans GN=CELE_Y46E12BL.2 PE=1 SV=1	22	14
Mediator of RNA polymerase II transcription subunit 12 OS=Caenorhabditis elegans GN=dpy-22 PE=1 SV=2	17	14
DUR-1, isoform a OS=Caenorhabditis elegans GN=dur-1 PE=1 SV=3	16	14
CPN-3 OS=Caenorhabditis elegans GN=cpn-3 PE=1 SV=1	15	14
Y55F3AM.13 OS=Caenorhabditis elegans GN=CELE_Y55F3AM.13 PE=1 SV=1	16	14
RPN-10 OS=Caenorhabditis elegans GN=rpn-10 PE=1 SV=2	17	14
UNC-57, isoform c OS=Caenorhabditis elegans GN=unc-57 PE=1 SV=1	15	14
IMB-2, isoform a OS=Caenorhabditis elegans GN=imb-2 PE=1 SV=1	12	14
T23E7.2, isoform b OS=Caenorhabditis elegans GN=CELE_T23E7.2 PE=1 SV=2	9	14
Glycogen synthase kinase-3 OS=Caenorhabditis elegans GN=gsk-3 PE=1 SV=1	10	14
RutC family protein C23G10.2 OS=Caenorhabditis elegans GN=C23G10.2 PE=3 SV=3	10	14
ATP-3, isoform a OS=Caenorhabditis elegans GN=atp-3 PE=1 SV=1	10	14
Probable phosphoglycerate kinase OS=Caenorhabditis elegans GN=pgk-1 PE=3 SV=1	9	14
Aspartic protease 6 OS=Caenorhabditis elegans GN=asp-6 PE=3 SV=1	8	14
RAGC-1, isoform a OS=Caenorhabditis elegans GN=ragc-1 PE=1 SV=1	7	14
Stress-induced-phosphoprotein 1 OS=Caenorhabditis elegans GN=sti-1 PE=1 SV=1	7	14
Nipped-B-like protein pqn-85 OS=Caenorhabditis elegans GN=pqn-85 PE=3 SV=2	5	14
Uncharacterized protein C45G9.5 OS=Caenorhabditis elegans GN=C45G9.5 PE=4 SV=1	6	14
Peptidyl-prolyl cis-trans isomerase 7 OS=Caenorhabditis elegans GN=cyn-7 PE=1 SV=2	11	14
Anamorsin homolog OS=Caenorhabditis elegans GN=T20B12.7 PE=3 SV=1	2	14
Polyadenylate-binding protein OS=Caenorhabditis elegans GN=pab-2 PE=1 SV=1	25	14
Catalase-2 OS=Caenorhabditis elegans GN=ctl-1 PE=2 SV=3	57	13
Probable arginine--tRNA ligase, cytoplasmic OS=Caenorhabditis elegans GN=rrt-1 PE=3 SV=2	46	13
UBA-1, isoform b OS=Caenorhabditis elegans GN=uba-1 PE=1 SV=1	35	13
Calpain clp-1 OS=Caenorhabditis elegans GN=clp-1 PE=3 SV=4	34	13
T02G5.7 OS=Caenorhabditis elegans GN=CELE_T02G5.7 PE=1 SV=1	31	13
Probable V-type proton ATPase subunit G OS=Caenorhabditis elegans GN=vha-10 PE=3 SV=1	19	13
Y37E3.10, isoform a OS=Caenorhabditis elegans GN=CELE_Y37E3.10 PE=1 SV=2	19	13
RUVB-2 OS=Caenorhabditis elegans GN=ruvb-2 PE=1 SV=1	19	13
C32D5.8, isoform a OS=Caenorhabditis elegans GN=C32D5.8 PE=1 SV=1	18	13
Acetyl-CoA acetyltransferase homolog, mitochondrial OS=Caenorhabditis elegans GN=kat-1 PE=1 SV=2	18	13
NAP-1 OS=Caenorhabditis elegans GN=nap-1 PE=1 SV=1	17	13
Casein kinase II subunit alpha OS=Caenorhabditis elegans GN=kin-3 PE=1 SV=1	16	13
R05H5.3 OS=Caenorhabditis elegans GN=CELE_R05H5.3 PE=1 SV=1	17	13
Kinesin light chain OS=Caenorhabditis elegans GN=klc-2 PE=2 SV=2	16	13
ASNS-2, isoform a OS=Caenorhabditis elegans GN=asns-2 PE=1 SV=1	16	13
Probable glycerol-3-phosphate dehydrogenase 2 OS=Caenorhabditis elegans GN=gpdh-2 PE=3 SV=2	12	13
T13F3.6 OS=Caenorhabditis elegans GN=CELE_T13F3.6 PE=1 SV=2	12	13
Probable small nuclear ribonucleoprotein Sm D2 OS=Caenorhabditis elegans GN=snr-4 PE=1 SV=1	12	13
Eukaryotic translation initiation factor 3 subunit G OS=Caenorhabditis elegans GN=eif-3.G PE=3 SV=2	12	13
Suppressor of Ty 6 homolog OS=Caenorhabditis elegans GN=emb-5 PE=1 SV=1	11	13
DNA-directed RNA polymerase OS=Caenorhabditis elegans GN=rpoa-1 PE=1 SV=1	10	13
K09H11.1 OS=Caenorhabditis elegans GN=CELE_K09H11.1 PE=1 SV=2	10	13
R151.2, isoform a OS=Caenorhabditis elegans GN=CELE_R151.2 PE=1 SV=2	10	13
SQL-1, isoform a OS=Caenorhabditis elegans GN=sql-1 PE=1 SV=1	9	13
ZK688.5, isoform d OS=Caenorhabditis elegans GN=CELE_ZK688.5 PE=1 SV=1	7	13
Eukaryotic translation initiation factor 3 subunit F OS=Caenorhabditis elegans GN=eif-3.F PE=3 SV=1	9	13
COMT-3 OS=Caenorhabditis elegans GN=comt-3 PE=1 SV=2	5	13
EBP-1 OS=Caenorhabditis elegans GN=ebp-1 PE=1 SV=1	7	13
SDZ-8 OS=Caenorhabditis elegans GN=sdz-8 PE=1 SV=1	6	13
Rab-2 (Fragment) OS=Caenorhabditis elegans GN=unc-108 PE=2 SV=1	3	13
Y53H1B.2 OS=Caenorhabditis elegans GN=CELE_Y53H1B.2 PE=1 SV=1	3	13
Y69H2.3, isoform e OS=Caenorhabditis elegans GN=CELE_Y69H2.3 PE=1 SV=1	0	13
HSP-25, isoform a OS=Caenorhabditis elegans GN=hsp-25 PE=1 SV=1	0	13
Actin-depolymerizing factor 2, isoform c OS=Caenorhabditis elegans GN=unc-60 PE=1 SV=1	7	13
C36A4.5 OS=Caenorhabditis elegans GN=C36A4.5 PE=1 SV=2	22	13
Tubulin alpha-8 chain OS=Caenorhabditis elegans GN=tba-8 PE=3 SV=2	18	13
P granule abnormality protein 1 OS=Caenorhabditis elegans GN=pgl-1 PE=1 SV=1	32	12
60S ribosomal protein L31 OS=Caenorhabditis elegans GN=rpl-31 PE=3 SV=1	22	12
Serine hydroxymethyltransferase OS=Caenorhabditis elegans GN=mel-32 PE=1 SV=2	23	12
Y39G10AR.8 OS=Caenorhabditis elegans GN=CELE_Y39G10AR.8 PE=1 SV=1	23	12
Histone H4 OS=Caenorhabditis elegans GN=his-1 PE=1 SV=2	19	12
Peroxidase skpo-1 OS=Caenorhabditis elegans GN=skpo-1 PE=2 SV=1	18	12
ACS-11 OS=Caenorhabditis elegans GN=acs-11 PE=1 SV=3	17	12
Glutamine synthetase OS=Caenorhabditis elegans GN=gln-3 PE=1 SV=1	15	12
ACDH-7 OS=Caenorhabditis elegans GN=acdh-7 PE=1 SV=2	14	12
LST-3, isoform c OS=Caenorhabditis elegans GN=lst-3 PE=1 SV=1	14	12
RME-1, isoform b OS=Caenorhabditis elegans GN=rme-1 PE=1 SV=1	12	12
SQD-1, isoform a OS=Caenorhabditis elegans GN=sqd-1 PE=1 SV=1	13	12
Heat shock protein Hsp-12.2 OS=Caenorhabditis elegans GN=hsp-12.2 PE=3 SV=1	13	12
Actin-depolymerizing factor 1, isoforms a/b OS=Caenorhabditis elegans GN=unc-60 PE=1 SV=2	12	12
Non-specific lipid-transfer protein-like 2 OS=Caenorhabditis elegans GN=daf-22 PE=1 SV=1	12	12
ELC-1 OS=Caenorhabditis elegans GN=elc-1 PE=1 SV=1	9	12
Paramyosin OS=Caenorhabditis elegans GN=unc-15 PE=1 SV=1	10	12
F55B11.2 OS=Caenorhabditis elegans GN=CELE_F55B11.2 PE=1 SV=2	10	12
F22F7.1, isoform a OS=Caenorhabditis elegans GN=CELE_F22F7.1 PE=1 SV=1	10	12
ERP-1, isoform a OS=Caenorhabditis elegans GN=erp-1 PE=1 SV=1	9	12
F47A4.5 OS=Caenorhabditis elegans GN=ipla-2 PE=1 SV=1	6	12
VHA-16 OS=Caenorhabditis elegans GN=vha-16 PE=1 SV=1	5	12
Putative 6-phosphogluconolactonase OS=Caenorhabditis elegans GN=Y57G11C.3 PE=3 SV=2	4	12
C06A5.1 OS=Caenorhabditis elegans GN=inst-1 PE=1 SV=2	6	12
Condensin complex subunit 1 OS=Caenorhabditis elegans GN=dpy-28 PE=1 SV=2	4	12
Calcium-transporting ATPase OS=Caenorhabditis elegans GN=mca-3 PE=1 SV=1	3	12
Synaptobrevin-1 OS=Caenorhabditis elegans GN=snb-1 PE=1 SV=1	2	12
Probable NADH dehydrogenase [ubiquinone] flavoprotein 2, mitochondrial OS=Caenorhabditis elegans GN=F53F4.10 PE=3 SV=1	2	12
Galectin OS=Caenorhabditis elegans GN=lec-5 PE=1 SV=1	1	12
PIK-1, isoform b OS=Caenorhabditis elegans GN=pik-1 PE=3 SV=1	0	12
RLA-2 OS=Caenorhabditis elegans GN=rla-2 PE=1 SV=1	12	12
RPB-3 OS=Caenorhabditis elegans GN=rpb-3 PE=1 SV=2	0	12
RAB-8 OS=Caenorhabditis elegans GN=rab-8 PE=1 SV=1	8	12
Chromodomain-helicase-DNA-binding protein 3 homolog OS=Caenorhabditis elegans GN=chd-3 PE=2 SV=2	4	12
R02D3.1, isoform a OS=Caenorhabditis elegans GN=CELE_R02D3.1 PE=1 SV=1	43	11
Protein argonaute OS=Caenorhabditis elegans GN=alg-2 PE=1 SV=2	40	11
Putative aldehyde dehydrogenase family 7 member A1 homolog OS=Caenorhabditis elegans GN=alh-9 PE=3 SV=2	25	11
mRNA transport homolog 4 OS=Caenorhabditis elegans GN=mtr-4 PE=3 SV=1	21	11
SYMK-1 OS=Caenorhabditis elegans GN=symk-1 PE=1 SV=2	21	11
2-oxoisovalerate dehydrogenase subunit alpha, mitochondrial OS=Caenorhabditis elegans GN=Y39E4A.3 PE=1 SV=2	20	11
Probable fumarate hydratase, mitochondrial OS=Caenorhabditis elegans GN=fum-1 PE=3 SV=1	18	11
T19B10.2 OS=Caenorhabditis elegans GN=CELE_T19B10.2 PE=1 SV=2	17	11
XPO-2, isoform a OS=Caenorhabditis elegans GN=xpo-2 PE=1 SV=1	17	11
VACL-14 OS=Caenorhabditis elegans GN=vacl-14 PE=1 SV=1	13	11
L-2-hydroxyglutarate dehydrogenase, mitochondrial OS=Caenorhabditis elegans GN=Y45G12B.3 PE=3 SV=2	9	11
Cytochrome b-c1 complex subunit 1, mitochondrial OS=Caenorhabditis elegans GN=ucr-1 PE=3 SV=2	13	11
Cohesin subunit scc-3 OS=Caenorhabditis elegans GN=scc-3 PE=1 SV=1	13	11
ZK829.7 OS=Caenorhabditis elegans GN=CELE_ZK829.7 PE=1 SV=2	11	11
Obg-like ATPase 1 OS=Caenorhabditis elegans GN=ola-1 PE=3 SV=1	12	11
Transaldolase OS=Caenorhabditis elegans GN=CELE_Y24D9A.8 PE=1 SV=1	9	11
E3 ubiquitin-protein ligase listerin OS=Caenorhabditis elegans GN=Y54E10A.11 PE=3 SV=1	10	11
FAR-6 OS=Caenorhabditis elegans GN=far-6 PE=1 SV=1	12	11
NID-1, isoform b OS=Caenorhabditis elegans GN=nid-1 PE=1 SV=1	9	11
HSP-17, isoform a OS=Caenorhabditis elegans GN=hsp-17 PE=1 SV=1	5	11
Uncharacterized oxidoreductase F53C11.3 OS=Caenorhabditis elegans GN=F53C11.3 PE=3 SV=1	6	11
LET-526, isoform c OS=Caenorhabditis elegans GN=let-526 PE=1 SV=1	8	11
GLRX-5 OS=Caenorhabditis elegans GN=glrx-5 PE=1 SV=1	6	11
DAF-15, isoform b OS=Caenorhabditis elegans GN=daf-15 PE=1 SV=1	5	11
C56E6.9 OS=Caenorhabditis elegans GN=C56E6.9 PE=1 SV=1	4	11
CCG-1 OS=Caenorhabditis elegans GN=ccg-1 PE=1 SV=1	4	11
Mitogen-activated protein kinase kinase kinase nsy-1 OS=Caenorhabditis elegans GN=nsy-1 PE=1 SV=4	4	11
Single-stranded DNA-binding protein, mitochondrial OS=Caenorhabditis elegans GN=mtss-1 PE=2 SV=2	5	11
DNJ-19 OS=Caenorhabditis elegans GN=dnj-19 PE=1 SV=1	4	11
MYO-5 OS=Caenorhabditis elegans GN=myo-5 PE=1 SV=1	7	11
ZK858.6, isoform a OS=Caenorhabditis elegans GN=CELE_ZK858.6 PE=1 SV=1	3	11
Y104H12D.2 OS=Caenorhabditis elegans GN=CELE_Y104H12D.2 PE=1 SV=2	1	11
EVL-14 OS=Caenorhabditis elegans GN=evl-14 PE=1 SV=1	1	11
ASB-2 OS=Caenorhabditis elegans GN=asb-2 PE=1 SV=1	1	11
C47B2.2 OS=Caenorhabditis elegans GN=C47B2.2 PE=1 SV=1	0	11
C55A6.3 OS=Caenorhabditis elegans GN=C55A6.3 PE=1 SV=3	2	11
F44G3.2 OS=Caenorhabditis elegans GN=CELE_F44G3.2 PE=1 SV=1	4	11
K04C2.2 OS=Caenorhabditis elegans GN=CELE_K04C2.2 PE=1 SV=1	39	10
KETN-1, isoform e OS=Caenorhabditis elegans GN=ketn-1 PE=1 SV=1	33	10
Probable 2-oxoglutarate dehydrogenase E1 component DHKTD1 homolog, mitochondrial OS=Caenorhabditis elegans GN=ZK836.2 PE=3 SV=4	29	10
C44E4.4 OS=Caenorhabditis elegans GN=C44E4.4 PE=1 SV=1	24	10
Ribonucleoside-diphosphate reductase large subunit OS=Caenorhabditis elegans GN=rnr-1 PE=3 SV=1	22	10
Probable glutathione S-transferase gst-36 OS=Caenorhabditis elegans GN=gst-36 PE=3 SV=2	20	10
CTH-1, isoform b OS=Caenorhabditis elegans GN=cth-1 PE=1 SV=1	18	10
cGMP-dependent protein kinase egl-4 OS=Caenorhabditis elegans GN=egl-4 PE=1 SV=2	17	10
SMK-1, isoform a OS=Caenorhabditis elegans GN=smk-1 PE=1 SV=1	15	10
SUP-26, isoform g OS=Caenorhabditis elegans GN=sup-26 PE=1 SV=1	17	10
PQN-87, isoform b OS=Caenorhabditis elegans GN=pqn-87 PE=1 SV=1	16	10
F59A2.2, isoform b OS=Caenorhabditis elegans GN=CELE_F59A2.2 PE=1 SV=1	16	10
Putative ribosomal protein S6 kinase alpha-2 OS=Caenorhabditis elegans GN=rskn-2 PE=3 SV=2	14	10
F55H12.4 OS=Caenorhabditis elegans GN=CELE_F55H12.4 PE=1 SV=1	15	10
ZK1055.7 OS=Caenorhabditis elegans GN=CELE_ZK1055.7 PE=1 SV=1	15	10
Probable protein disulfide-isomerase A4 OS=Caenorhabditis elegans GN=C14B9.2 PE=3 SV=2	16	10
Zygote defective protein 9 OS=Caenorhabditis elegans GN=zyg-9 PE=1 SV=1	12	10
DYCI-1 OS=Caenorhabditis elegans GN=dyci-1 PE=1 SV=1	13	10
Serine/threonine-protein phosphatase PP1-beta OS=Caenorhabditis elegans GN=gsp-2 PE=2 SV=1	12	10
GLRX-21, isoform a OS=Caenorhabditis elegans GN=glrx-21 PE=1 SV=2	10	10
Transcription factor BTF3 homolog OS=Caenorhabditis elegans GN=icd-1 PE=1 SV=1	11	10
TRPP-8, isoform a OS=Caenorhabditis elegans GN=trpp-8 PE=1 SV=1	11	10
W10C8.5 OS=Caenorhabditis elegans GN=CELE_W10C8.5 PE=1 SV=1	9	10
Small nuclear ribonucleoprotein Sm D3 OS=Caenorhabditis elegans GN=snr-1 PE=2 SV=2	10	10
IVD-1 OS=Caenorhabditis elegans GN=ivd-1 PE=1 SV=1	9	10
ADP-ribosylation factor related (20.5 kD) (Arf-3) OS=Caenorhabditis elegans GN=arf-3 PE=1 SV=1	8	10
Probable small nuclear ribonucleoprotein-associated protein B OS=Caenorhabditis elegans GN=snr-2 PE=3 SV=1	9	10
Helicase ssl-1 OS=Caenorhabditis elegans GN=ssl-1 PE=2 SV=4	6	10
GALE-1, isoform a OS=Caenorhabditis elegans GN=gale-1 PE=1 SV=1	8	10
Histone deacetylase 1 OS=Caenorhabditis elegans GN=hda-1 PE=1 SV=1	8	10
Actin-related protein 2 OS=Caenorhabditis elegans GN=arx-2 PE=3 SV=1	8	10
HMG-1.1 OS=Caenorhabditis elegans GN=hmg-1.1 PE=1 SV=1	7	10
PPFR-1, isoform d OS=Caenorhabditis elegans GN=ppfr-1 PE=1 SV=1	7	10
60S ribosomal protein L44 OS=Caenorhabditis elegans GN=rpl-41 PE=3 SV=2	6	10
Y71G12B.10 OS=Caenorhabditis elegans GN=CELE_Y71G12B.10 PE=1 SV=1	4	10
Heat shock protein Hsp-16.1/Hsp-16.11 OS=Caenorhabditis elegans GN=hsp-16.1 PE=3 SV=1	5	10
C55A6.6 OS=Caenorhabditis elegans GN=C55A6.6 PE=1 SV=1	3	10
ADP-ribosylation factor-like protein 1 OS=Caenorhabditis elegans GN=arl-1 PE=3 SV=2	4	10
Myosin regulatory light chain OS=Caenorhabditis elegans GN=mlc-4 PE=1 SV=1	5	10
Y71H2AM.5 OS=Caenorhabditis elegans GN=CELE_Y71H2AM.5 PE=1 SV=1	5	10
V-type proton ATPase 16 kDa proteolipid subunit 2/3 OS=Caenorhabditis elegans GN=vha-2 PE=2 SV=2	4	10
SCM-1, isoform a OS=Caenorhabditis elegans GN=scm-1 PE=1 SV=1	3	10
Eukaryotic translation initiation factor 2 subunit 2 OS=Caenorhabditis elegans GN=K04G2.1 PE=3 SV=4	4	10
Triosephosphate isomerase OS=Caenorhabditis elegans GN=tpi-1 PE=1 SV=2	3	10
DNJ-12 OS=Caenorhabditis elegans GN=dnj-12 PE=1 SV=1	3	10
Probable actin-related protein 2/3 complex subunit 4 OS=Caenorhabditis elegans GN=arx-6 PE=3 SV=1	2	10
Eukaryotic translation initiation factor 4E-3 OS=Caenorhabditis elegans GN=ife-3 PE=1 SV=2	2	10
F23C8.5, isoform a OS=Caenorhabditis elegans GN=CELE_F23C8.5 PE=1 SV=2	2	10
F10E7.5 OS=Caenorhabditis elegans GN=CELE_F10E7.5 PE=1 SV=1	1	10
Rab-3 (Fragment) OS=Caenorhabditis elegans GN=rab-3 PE=2 SV=1	1	10
ACDH-8 OS=Caenorhabditis elegans GN=acdh-8 PE=1 SV=1	12	10
Casein kinase I isoform delta OS=Caenorhabditis elegans GN=kin-20 PE=2 SV=3	2	10
IMB-3 OS=Caenorhabditis elegans GN=imb-3 PE=1 SV=2	50	9
CAR-1 OS=Caenorhabditis elegans GN=car-1 PE=1 SV=1	27	9
Uncharacterized protein R05D3.9 OS=Caenorhabditis elegans GN=R05D3.9/R05D3.10 PE=3 SV=3	27	9
TKT-1 OS=Caenorhabditis elegans GN=tkt-1 PE=1 SV=1	24	9
F44E7.4, isoform a OS=Caenorhabditis elegans GN=CELE_F44E7.4 PE=1 SV=1	22	9
DLI-1, isoform b OS=Caenorhabditis elegans GN=dli-1 PE=1 SV=1	16	9
XPO-3, isoform a OS=Caenorhabditis elegans GN=xpo-3 PE=1 SV=3	17	9
APA-2 OS=Caenorhabditis elegans GN=apa-2 PE=1 SV=2	14	9
RPS-30 OS=Caenorhabditis elegans GN=rps-30 PE=1 SV=1	10	9
PUD-2.1 OS=Caenorhabditis elegans GN=pud-2.1 PE=1 SV=1	11	9
Probable inorganic pyrophosphatase 1 OS=Caenorhabditis elegans GN=pyp-1 PE=3 SV=4	12	9
Probable methylenetetrahydrofolate reductase OS=Caenorhabditis elegans GN=mthf-1 PE=3 SV=2	12	9
Uncharacterized protein C53C9.2 OS=Caenorhabditis elegans GN=C53C9.2 PE=3 SV=2	11	9
Y59A8B.10, isoform a OS=Caenorhabditis elegans GN=CELE_Y59A8B.10 PE=1 SV=1	11	9
Reticulon-like protein OS=Caenorhabditis elegans GN=ret-1 PE=1 SV=1	9	9
NHP2-like protein 1 homolog OS=Caenorhabditis elegans GN=M28.5 PE=3 SV=1	8	9
C01G10.8 OS=Caenorhabditis elegans GN=C01G10.8 PE=1 SV=1	9	9
Bifunctional L-3-cyanoalanine synthase/cysteine synthase OS=Caenorhabditis elegans GN=cysl-2 PE=1 SV=1	9	9
D1086.3 OS=Caenorhabditis elegans GN=CELE_D1086.3 PE=1 SV=1	8	9
PBRM-1, isoform a OS=Caenorhabditis elegans GN=pbrm-1 PE=1 SV=1	8	9
Mediator of RNA polymerase II transcription subunit 14 OS=Caenorhabditis elegans GN=rgr-1 PE=3 SV=6	9	9
MRPS-28 OS=Caenorhabditis elegans GN=mrps-28 PE=1 SV=1	8	9
SRP-7, isoform d OS=Caenorhabditis elegans GN=srp-7 PE=1 SV=1	8	9
Proteasome subunit alpha type-2 OS=Caenorhabditis elegans GN=pas-2 PE=1 SV=1	8	9
T08H10.1 OS=Caenorhabditis elegans GN=CELE_T08H10.1 PE=1 SV=2	8	9
UNC-16, isoform d OS=Caenorhabditis elegans GN=unc-16 PE=1 SV=1	7	9
UPB-1 OS=Caenorhabditis elegans GN=upb-1 PE=1 SV=1	7	9
CED-5 OS=Caenorhabditis elegans GN=ced-5 PE=1 SV=1	5	9
Receptor expression-enhancing protein OS=Caenorhabditis elegans GN=yop-1 PE=1 SV=1	6	9
RFC-2 OS=Caenorhabditis elegans GN=rfc-2 PE=1 SV=1	5	9
C07D8.6 OS=Caenorhabditis elegans GN=C07D8.6 PE=1 SV=1	6	9
Succinate dehydrogenase [ubiquinone] flavoprotein subunit, mitochondrial OS=Caenorhabditis elegans GN=sdha-1 PE=2 SV=3	6	9
Probable ATP synthase subunit g 2, mitochondrial OS=Caenorhabditis elegans GN=asg-2 PE=3 SV=1	4	9
Y66D12A.9 OS=Caenorhabditis elegans GN=CELE_Y66D12A.9 PE=1 SV=1	3	9
DNJ-13 OS=Caenorhabditis elegans GN=dnj-13 PE=1 SV=1	4	9
5-demethoxyubiquinone hydroxylase, mitochondrial OS=Caenorhabditis elegans GN=clk-1 PE=1 SV=1	3	9
ZC204.12 OS=Caenorhabditis elegans GN=CELE_ZC204.12 PE=1 SV=1	3	9
K01G5.9 OS=Caenorhabditis elegans GN=CELE_K01G5.9 PE=1 SV=1	1	9
CPZ-2 OS=Caenorhabditis elegans GN=cpz-2 PE=1 SV=1	1	9
Cyclin-dependent kinase 1 OS=Caenorhabditis elegans GN=cdk-1 PE=1 SV=1	2	9
Globin-like protein OS=Caenorhabditis elegans GN=glb-1 PE=1 SV=2	2	9
ALY-3, isoform a OS=Caenorhabditis elegans GN=aly-3 PE=1 SV=1	1	9
Putative ATP synthase subunit f, mitochondrial OS=Caenorhabditis elegans GN=R53.4 PE=3 SV=1	2	9
Aldehyde dehydrogenase OS=Caenorhabditis elegans GN=alh-4 PE=1 SV=2	8	9
Alpha-mannosidase OS=Caenorhabditis elegans GN=aman-2 PE=1 SV=1	2	9
HGAP-2, isoform a OS=Caenorhabditis elegans GN=hgap-2 PE=1 SV=1	1	9
FECL-1 OS=Caenorhabditis elegans GN=fecl-1 PE=1 SV=1	0	9
TIAR-1, isoform b OS=Caenorhabditis elegans GN=tiar-1 PE=1 SV=1	41	8
Kinesin heavy chain OS=Caenorhabditis elegans GN=unc-116 PE=2 SV=2	31	8
IMB-1 OS=Caenorhabditis elegans GN=imb-1 PE=1 SV=3	28	8
Eukaryotic translation initiation factor 3 subunit D OS=Caenorhabditis elegans GN=eif-3.D PE=1 SV=1	25	8
K07H8.10 OS=Caenorhabditis elegans GN=CELE_K07H8.10 PE=1 SV=1	21	8
La-related protein 1 OS=Caenorhabditis elegans GN=larp-1 PE=3 SV=2	21	8
Elongation factor Tu homologue OS=Caenorhabditis elegans GN=tufm-1 PE=1 SV=1	21	8
SWI3-like protein OS=Caenorhabditis elegans GN=swsn-1 PE=1 SV=1	21	8
C39D10.8, isoform a OS=Caenorhabditis elegans GN=C39D10.8 PE=1 SV=1	14	8
LET-716 OS=Caenorhabditis elegans GN=let-716 PE=1 SV=3	13	8
Mitotic chromosome and X-chromosome-associated protein mix-1 OS=Caenorhabditis elegans GN=mix-1 PE=1 SV=2	14	8
PERM-2 OS=Caenorhabditis elegans GN=perm-2 PE=1 SV=2	14	8
CPT-2, isoform a OS=Caenorhabditis elegans GN=cpt-2 PE=1 SV=2	14	8
Spliceosome RNA helicase DDX39B homolog OS=Caenorhabditis elegans GN=hel-1 PE=2 SV=1	13	8
K07E3.4, isoform a OS=Caenorhabditis elegans GN=CELE_K07E3.4 PE=1 SV=2	11	8
GDI-1, isoform a OS=Caenorhabditis elegans GN=gdi-1 PE=1 SV=1	10	8
Glycylpeptide N-tetradecanoyltransferase OS=Caenorhabditis elegans GN=nmt-1 PE=1 SV=1	11	8
Proteasome subunit beta type-1 OS=Caenorhabditis elegans GN=pbs-6 PE=1 SV=2	7	8
Probable histone-binding protein lin-53 OS=Caenorhabditis elegans GN=lin-53 PE=1 SV=2	10	8
C31C9.2 OS=Caenorhabditis elegans GN=C31C9.2 PE=1 SV=1	9	8
Probable V-type proton ATPase subunit F OS=Caenorhabditis elegans GN=vha-9 PE=3 SV=1	8	8
NPA-1, isoform a OS=Caenorhabditis elegans GN=npa-1 PE=1 SV=1	5	8
Probable 28S ribosomal protein S23, mitochondrial OS=Caenorhabditis elegans GN=mrps-23 PE=3 SV=1	7	8
DNJ-16, isoform b OS=Caenorhabditis elegans GN=dnj-16 PE=1 SV=1	7	8
F39B2.3 OS=Caenorhabditis elegans GN=CELE_F39B2.3 PE=1 SV=1	7	8
Guanine nucleotide-binding protein G(o) subunit alpha OS=Caenorhabditis elegans GN=goa-1 PE=1 SV=3	6	8
TTR-25, isoform a OS=Caenorhabditis elegans GN=ttr-25 PE=1 SV=1	5	8
NTL-9 OS=Caenorhabditis elegans GN=ntl-9 PE=1 SV=2	6	8
Y11D7A.5 OS=Caenorhabditis elegans GN=CELE_Y11D7A.5 PE=4 SV=1	4	8
PCS-1, isoform a OS=Caenorhabditis elegans GN=pcs-1 PE=1 SV=1	5	8
DNA-directed RNA polymerase OS=Caenorhabditis elegans GN=rpoa-2 PE=1 SV=1	6	8
RAD-23 OS=Caenorhabditis elegans GN=rad-23 PE=1 SV=2	5	8
VPS-4 OS=Caenorhabditis elegans GN=vps-4 PE=1 SV=4	4	8
Isocitrate dehydrogenase [NAD] subunit, mitochondrial OS=Caenorhabditis elegans GN=idhg-1 PE=1 SV=2	7	8
Probable dynein light chain 2, cytoplasmic OS=Caenorhabditis elegans GN=dlc-2 PE=3 SV=2	4	8
SKR-3 OS=Caenorhabditis elegans GN=skr-3 PE=1 SV=1	4	8
Putative deoxyribose-phosphate aldolase OS=Caenorhabditis elegans GN=F09E5.3 PE=3 SV=1	3	8
DHS-9 OS=Caenorhabditis elegans GN=dhs-9 PE=1 SV=1	4	8
Uncharacterized protein ZK1073.1 OS=Caenorhabditis elegans GN=ZK1073.1 PE=3 SV=1	2	8
H03A11.2 OS=Caenorhabditis elegans GN=CELE_H03A11.2 PE=1 SV=2	3	8
Y65B4A.6, isoform a OS=Caenorhabditis elegans GN=CELE_Y65B4A.6 PE=3 SV=2	8	8
R119.3 OS=Caenorhabditis elegans GN=CELE_R119.3 PE=1 SV=2	2	8
Y55F3AR.2 OS=Caenorhabditis elegans GN=CELE_Y55F3AR.2 PE=1 SV=2	2	8
Rab-14 (Fragment) OS=Caenorhabditis elegans GN=rab-14 PE=2 SV=1	2	8
Serine/threonine-protein kinase smg-1 OS=Caenorhabditis elegans GN=smg-1 PE=1 SV=3	2	8
Glutathione S-transferase kappa 1 OS=Caenorhabditis elegans GN=gstk-1 PE=3 SV=1	1	8
EIF-3.J OS=Caenorhabditis elegans GN=eif-3.j PE=1 SV=1	1	8
Rab-5 (Fragment) OS=Caenorhabditis elegans GN=rab-5 PE=2 SV=1	1	8
RSU-1 OS=Caenorhabditis elegans GN=rsu-1 PE=1 SV=1	1	8
TTR-24, isoform a OS=Caenorhabditis elegans GN=ttr-24 PE=1 SV=1	3	8
Adenylate kinase OS=Caenorhabditis elegans GN=let-754 PE=3 SV=2	0	8
ACTL-1 C15B12.6 OS=Caenorhabditis elegans GN=C15B12.6 PE=4 SV=3	0	8
Rab-7 (Fragment) OS=Caenorhabditis elegans GN=rab-7 PE=2 SV=1	0	8
Eukaryotic translation initiation factor 6 OS=Caenorhabditis elegans GN=eif-6 PE=3 SV=1	0	8
C55A6.12, isoform a OS=Caenorhabditis elegans GN=C55A6.12 PE=1 SV=2	0	8
Mitochondrial genome maintenance exonuclease 1 OS=Caenorhabditis elegans GN=C27H6.9 PE=1 SV=1	0	8
Probable S-adenosylmethionine synthase 5 OS=Caenorhabditis elegans GN=sams-5 PE=3 SV=2	8	8
Glutathione peroxidase 1 OS=Caenorhabditis elegans GN=gpx-1 PE=3 SV=1	11	8
ABCF-3 OS=Caenorhabditis elegans GN=abcf-3 PE=1 SV=1	37	7
Fatty-acid and retinol-binding protein 2 OS=Caenorhabditis elegans GN=far-2 PE=1 SV=1	14	7
DDX-19, isoform a OS=Caenorhabditis elegans GN=ddx-19 PE=1 SV=2	11	7
AMPD-1, isoform a OS=Caenorhabditis elegans GN=ampd-1 PE=1 SV=1	15	7
F54C8.7, isoform d OS=Caenorhabditis elegans GN=CELE_F54C8.7 PE=1 SV=1	16	7
C35A5.8 OS=Caenorhabditis elegans GN=C35A5.8 PE=1 SV=3	16	7
C06G3.5, isoform a OS=Caenorhabditis elegans GN=C06G3.5 PE=1 SV=1	14	7
ROD-1 OS=Caenorhabditis elegans GN=rod-1 PE=1 SV=1	15	7
Y71F9AL.9 OS=Caenorhabditis elegans GN=CELE_Y71F9AL.9 PE=1 SV=1	14	7
K11B4.1 OS=Caenorhabditis elegans GN=CELE_K11B4.1 PE=1 SV=1	13	7
HEAT repeat-containing protein 1 homolog OS=Caenorhabditis elegans GN=toe-1 PE=3 SV=1	14	7
Asparagine--tRNA ligase, cytoplasmic OS=Caenorhabditis elegans GN=nrs-1 PE=3 SV=1	13	7
UCR-2.1, isoform a OS=Caenorhabditis elegans GN=ucr-2.1 PE=1 SV=1	12	7
Y37A1B.5, isoform a OS=Caenorhabditis elegans GN=CELE_Y37A1B.5 PE=1 SV=1	12	7
Putative aspartyl aminopeptidase OS=Caenorhabditis elegans GN=F01F1.9 PE=1 SV=1	11	7
UPF0375 protein C08F11.12 OS=Caenorhabditis elegans GN=C08F11.12 PE=3 SV=1	10	7
R11A8.7, isoform i OS=Caenorhabditis elegans GN=CELE_R11A8.7 PE=1 SV=1	9	7
PRMT-1 OS=Caenorhabditis elegans GN=prmt-1 PE=1 SV=1	10	7
W04G3.5, isoform b OS=Caenorhabditis elegans GN=CELE_W04G3.5 PE=1 SV=1	8	7
ECH-4 OS=Caenorhabditis elegans GN=ech-4 PE=1 SV=1	9	7
Y39G10AR.9, isoform a OS=Caenorhabditis elegans GN=CELE_Y39G10AR.9 PE=1 SV=2	9	7
TAG-184 OS=Caenorhabditis elegans GN=tag-184 PE=1 SV=1	9	7
NOAH-1, isoform a OS=Caenorhabditis elegans GN=noah-1 PE=1 SV=2	7	7
RPAC-40 OS=Caenorhabditis elegans GN=rpac-40 PE=1 SV=2	8	7
ZK1320.9 OS=Caenorhabditis elegans GN=CELE_ZK1320.9 PE=1 SV=1	8	7
Probable arginine kinase ZC434.8 OS=Caenorhabditis elegans GN=ZC434.8 PE=3 SV=1	8	7
Probable GMP reductase OS=Caenorhabditis elegans GN=F32D1.5 PE=3 SV=1	8	7
5'-3' exoribonuclease 1 OS=Caenorhabditis elegans GN=xrn-1 PE=1 SV=3	7	7
Cysteine synthase 1 OS=Caenorhabditis elegans GN=cysl-1 PE=1 SV=2	6	7
Probable methionine synthase OS=Caenorhabditis elegans GN=metr-1 PE=3 SV=1	6	7
Heterogeneous nuclear ribonucleoprotein A1 OS=Caenorhabditis elegans GN=hrp-1 PE=1 SV=1	6	7
DCAP-1 OS=Caenorhabditis elegans GN=dcap-1 PE=1 SV=1	5	7
Probable geranylgeranyl transferase type-2 subunit beta OS=Caenorhabditis elegans GN=ggtb-1 PE=3 SV=2	7	7
CAH-6 OS=Caenorhabditis elegans GN=cah-6 PE=1 SV=1	7	7
Protein N-terminal glutamine amidohydrolase OS=Caenorhabditis elegans GN=R06C7.6 PE=3 SV=1	6	7
WDFY-3, isoform a OS=Caenorhabditis elegans GN=wdfy-3 PE=1 SV=1	5	7
Probable NADH dehydrogenase [ubiquinone] iron-sulfur protein 7, mitochondrial OS=Caenorhabditis elegans GN=nduf-7 PE=3 SV=1	6	7
Probable actin-related protein 2/3 complex subunit 2 OS=Caenorhabditis elegans GN=arx-4 PE=3 SV=1	5	7
D1086.1 OS=Caenorhabditis elegans GN=CELE_D1086.1 PE=1 SV=1	5	7
Major sperm protein 49 OS=Caenorhabditis elegans GN=msp-49 PE=2 SV=3	5	7
Actin-related protein 2/3 complex subunit 5 OS=Caenorhabditis elegans GN=arx-7 PE=1 SV=1	5	7
DNA-directed RNA polymerases I, II, and III subunit RPABC1 OS=Caenorhabditis elegans GN=rpb-5 PE=3 SV=1	4	7
Kinesin-like protein OS=Caenorhabditis elegans GN=klp-12 PE=2 SV=1	5	7
C14C10.4 OS=Caenorhabditis elegans GN=mma-1 PE=1 SV=1	6	7
MYO-6, isoform a OS=Caenorhabditis elegans GN=myo-6 PE=1 SV=2	11	7
RAB-35 OS=Caenorhabditis elegans GN=rab-35 PE=1 SV=1	3	7
C15H9.9 OS=Caenorhabditis elegans GN=C15H9.9 PE=1 SV=1	4	7
SWM-1, isoform a OS=Caenorhabditis elegans GN=swm-1 PE=1 SV=1	4	7
EIF-1.A OS=Caenorhabditis elegans GN=eif-1.a PE=1 SV=1	4	7
Guanine nucleotide-binding protein subunit beta-1 OS=Caenorhabditis elegans GN=gpb-1 PE=2 SV=2	4	7
UCR-2.2 OS=Caenorhabditis elegans GN=ucr-2.2 PE=1 SV=2	3	7
Translational repressor ifet-1 OS=Caenorhabditis elegans GN=ifet-1 PE=1 SV=2	3	7
Rab-6.1 (Fragment) OS=Caenorhabditis elegans GN=rab-6.1 PE=2 SV=1	2	7
Adenylate kinase isoenzyme 1 OS=Caenorhabditis elegans GN=F38B2.4 PE=2 SV=1	3	7
UAF-2 OS=Caenorhabditis elegans GN=uaf-2 PE=1 SV=1	3	7
Probable translation initiation factor eIF-2B subunit alpha OS=Caenorhabditis elegans GN=ZK1098.4 PE=1 SV=1	3	7
ABC transporter PGP-2 OS=Caenorhabditis elegans GN=pgp-2 PE=1 SV=1	3	7
C25E10.8 OS=Caenorhabditis elegans GN=C25E10.8 PE=1 SV=1	2	7
F19C7.1 OS=Caenorhabditis elegans GN=CELE_F19C7.1 PE=1 SV=1	2	7
WD repeat-containing protein 48 homolog OS=Caenorhabditis elegans GN=wdr-48 PE=1 SV=2	2	7
W01B11.6, isoform a OS=Caenorhabditis elegans GN=CELE_W01B11.6 PE=1 SV=2	2	7
H04M03.3 OS=Caenorhabditis elegans GN=CELE_H04M03.3 PE=1 SV=1	0	7
Serine/threonine-protein phosphatase 4 catalytic subunit 1 OS=Caenorhabditis elegans GN=pph-4.1 PE=1 SV=1	5	7
Succinate dehydrogenase [ubiquinone] iron-sulfur subunit, mitochondrial OS=Caenorhabditis elegans GN=sdhb-1 PE=2 SV=1	2	7
LYS-8 OS=Caenorhabditis elegans GN=lys-8 PE=1 SV=2	1	7
TRPP-1 OS=Caenorhabditis elegans GN=trpp-1 PE=1 SV=2	1	7
Cytochrome c oxidase subunit 5A, mitochondrial OS=Caenorhabditis elegans GN=cco-2 PE=1 SV=2	1	7
F40G9.17 OS=Caenorhabditis elegans GN=CELE_F40G9.17 PE=1 SV=1	1	7
Y41D4A.4, isoform e OS=Caenorhabditis elegans GN=CELE_Y41D4A.4 PE=1 SV=1	0	7
Phosphatidylinositol 3-kinase age-1 OS=Caenorhabditis elegans GN=age-1 PE=1 SV=6	0	7
Troponin I 4 OS=Caenorhabditis elegans GN=tni-4 PE=2 SV=2	0	7
VPS-25 OS=Caenorhabditis elegans GN=vps-25 PE=1 SV=1	1	7
Y47G6A.22 OS=Caenorhabditis elegans GN=CELE_Y47G6A.22 PE=1 SV=1	0	7
C25H3.7 OS=Caenorhabditis elegans GN=C25H3.7 PE=1 SV=1	0	7
D1022.4 OS=Caenorhabditis elegans GN=CELE_D1022.4 PE=1 SV=1	0	7
F59C6.5 OS=Caenorhabditis elegans GN=CELE_F59C6.5 PE=1 SV=1	0	7
ADP-ribosylation factor 1-like 2 OS=Caenorhabditis elegans GN=arf-1.2 PE=2 SV=2	4	7
Y47G6A.21 OS=Caenorhabditis elegans GN=CELE_Y47G6A.21 PE=1 SV=4	0	7
Rab-6.2 (Fragment) OS=Caenorhabditis elegans GN=rab-6.2 PE=2 SV=1	2	7
Intermediate filament protein ifb-1 OS=Caenorhabditis elegans GN=ifb-1 PE=1 SV=1	93	6
Eft-1 protein OS=Caenorhabditis elegans GN=eft-1 PE=4 SV=1	31	6
Serine/threonine-protein kinase mrck-1 OS=Caenorhabditis elegans GN=mrck-1 PE=2 SV=3	30	6
GYF domain-containing protein C18H9.3 OS=Caenorhabditis elegans GN=C18H9.3/C18H9.2 PE=3 SV=3	26	6
AP complex subunit beta OS=Caenorhabditis elegans GN=apb-1 PE=1 SV=2	25	6
Glucose-6-phosphate 1-dehydrogenase OS=Caenorhabditis elegans GN=gspd-1 PE=3 SV=1	21	6
Probable nucleolar GTP-binding protein 1 OS=Caenorhabditis elegans GN=T07A9.9 PE=3 SV=1	23	6
Probable methylcrotonoyl-CoA carboxylase beta chain, mitochondrial OS=Caenorhabditis elegans GN=F02A9.4 PE=3 SV=1	22	6
Protein CLASP-2 OS=Caenorhabditis elegans GN=cls-2 PE=1 SV=3	17	6
Glycogen [starch] synthase OS=Caenorhabditis elegans GN=gsy-1 PE=1 SV=1	18	6
C18C4.5, isoform b OS=Caenorhabditis elegans GN=C18C4.5 PE=1 SV=1	17	6
Phenylalanine--tRNA ligase beta subunit OS=Caenorhabditis elegans GN=frs-2 PE=3 SV=2	17	6
Probable dynactin subunit 2 OS=Caenorhabditis elegans GN=dnc-2 PE=1 SV=1	16	6
DNA damage-binding protein 1 OS=Caenorhabditis elegans GN=ddb-1 PE=1 SV=2	14	6
ZK1098.11 OS=Caenorhabditis elegans GN=CELE_ZK1098.11 PE=1 SV=1	12	6
Proline dehydrogenase 1, mitochondrial OS=Caenorhabditis elegans GN=B0513.5 PE=3 SV=2	11	6
ACDH-11, isoform b OS=Caenorhabditis elegans GN=acdh-11 PE=1 SV=1	12	6
MMS-19 OS=Caenorhabditis elegans GN=mms-19 PE=1 SV=2	12	6
Fatty acid-binding protein homolog 6 OS=Caenorhabditis elegans GN=lbp-6 PE=1 SV=1	11	6
CID-1 OS=Caenorhabditis elegans GN=cid-1 PE=1 SV=1	8	6
Probable ubiquitin carboxyl-terminal hydrolase K02C4.3 OS=Caenorhabditis elegans GN=K02C4.3 PE=3 SV=3	9	6
Profilin-1 OS=Caenorhabditis elegans GN=pfn-1 PE=2 SV=1	9	6
NHL-2 OS=Caenorhabditis elegans GN=nhl-2 PE=1 SV=2	10	6
T21B10.3 OS=Caenorhabditis elegans GN=CELE_T21B10.3 PE=1 SV=2	9	6
GTBP-1 OS=Caenorhabditis elegans GN=gtbp-1 PE=1 SV=2	10	6
Probable cleavage and polyadenylation specificity factor subunit 1 OS=Caenorhabditis elegans GN=cpsf-1 PE=3 SV=2	9	6
C16C2.4 OS=Caenorhabditis elegans GN=C16C2.4 PE=1 SV=1	6	6
SWSN-6 OS=Caenorhabditis elegans GN=swsn-6 PE=1 SV=2	9	6
TAG-173 OS=Caenorhabditis elegans GN=tag-173 PE=1 SV=1	10	6
Troponin C, isoform 2 OS=Caenorhabditis elegans GN=tnc-2 PE=2 SV=1	9	6
Exocyst complex component 5 OS=Caenorhabditis elegans GN=sec-10 PE=3 SV=1	9	6
Methionine aminopeptidase 1 OS=Caenorhabditis elegans GN=map-1 PE=1 SV=2	10	6
C25A1.4 OS=Caenorhabditis elegans GN=C25A1.4 PE=1 SV=1	8	6
Kinesin-like protein unc-104 OS=Caenorhabditis elegans GN=unc-104 PE=2 SV=4	8	6
MSI-1 OS=Caenorhabditis elegans GN=msi-1 PE=1 SV=1	7	6
B0205.6 OS=Caenorhabditis elegans GN=B0205.6 PE=1 SV=2	8	6
Chromatin-remodeling complex ATPase chain isw-1 OS=Caenorhabditis elegans GN=isw-1 PE=1 SV=2	8	6
C01B10.11 OS=Caenorhabditis elegans GN=C01B10.11 PE=1 SV=3	8	6
OXY-5 OS=Caenorhabditis elegans GN=oxy-5 PE=1 SV=1	7	6
Collagen alpha-2(IV) chain OS=Caenorhabditis elegans GN=let-2 PE=1 SV=2	8	6
MOP-25.1, isoform b OS=Caenorhabditis elegans GN=mop-25.1 PE=1 SV=1	8	6
Adenylosuccinate synthetase OS=Caenorhabditis elegans GN=adss-1 PE=3 SV=3	7	6
MEL-46 OS=Caenorhabditis elegans GN=mel-46 PE=1 SV=1	8	6
GAD-3 OS=Caenorhabditis elegans GN=gad-3 PE=1 SV=3	7	6
CEY-3 OS=Caenorhabditis elegans GN=cey-3 PE=1 SV=1	16	6
Ubiquinone biosynthesis monooxygenase COQ6, mitochondrial OS=Caenorhabditis elegans GN=coq-6 PE=3 SV=2	6	6
MOG interacting and ectopic P-granules protein 1 OS=Caenorhabditis elegans GN=mep-1 PE=1 SV=2	7	6
Glutathione-independent glyoxalase DJR-1.1 OS=Caenorhabditis elegans GN=djr-1.1 PE=1 SV=1	6	6
PPM-1, isoform c OS=Caenorhabditis elegans GN=ppm-1 PE=1 SV=1	7	6
2,3-bisphosphoglycerate-independent phosphoglycerate mutase OS=Caenorhabditis elegans GN=ipgm-1 PE=1 SV=1	6	6
Probable oligoribonuclease OS=Caenorhabditis elegans GN=C08B6.8 PE=3 SV=1	4	6
Superoxide dismutase [Cu-Zn] OS=Caenorhabditis elegans GN=sod-1 PE=1 SV=2	5	6
Probable small nuclear ribonucleoprotein Sm D1 OS=Caenorhabditis elegans GN=snr-3 PE=3 SV=1	5	6
Fatty acid-binding protein homolog 2 OS=Caenorhabditis elegans GN=lbp-2 PE=1 SV=1	5	6
28S ribosomal protein S15, mitochondrial OS=Caenorhabditis elegans GN=mrps-15 PE=3 SV=1	5	6
THOC-2 OS=Caenorhabditis elegans GN=thoc-2 PE=1 SV=4	6	6
Probable phosphorylase b kinase regulatory subunit alpha OS=Caenorhabditis elegans GN=C14B9.8 PE=3 SV=3	5	6
WD repeat-containing protein wdr-5.1 OS=Caenorhabditis elegans GN=wdr-5.1 PE=1 SV=1	6	6
Probable glutaryl-CoA dehydrogenase, mitochondrial OS=Caenorhabditis elegans GN=F54D5.7 PE=1 SV=1	4	6
LAMP family protein lmp-1 OS=Caenorhabditis elegans GN=lmp-1 PE=2 SV=1	5	6
F32A5.8 OS=Caenorhabditis elegans GN=CELE_F32A5.8 PE=1 SV=2	5	6
4-hydroxyphenylpyruvate dioxygenase OS=Caenorhabditis elegans GN=hpd-1 PE=3 SV=1	4	6
AP-3 complex subunit delta OS=Caenorhabditis elegans GN=apd-3 PE=1 SV=2	7	6
PPK-2 OS=Caenorhabditis elegans GN=ppk-2 PE=1 SV=1	3	6
C34C6.2, isoform a OS=Caenorhabditis elegans GN=C34C6.2 PE=1 SV=2	2	6
C49G7.3 OS=Caenorhabditis elegans GN=C49G7.3 PE=1 SV=1	3	6
ATP synthase subunit delta, mitochondrial OS=Caenorhabditis elegans GN=F58F12.1 PE=1 SV=1	3	6
Y52E8A.3 OS=Caenorhabditis elegans GN=CELE_Y52E8A.3 PE=1 SV=1	3	6
Cytochrome c 2.1 OS=Caenorhabditis elegans GN=cyc-2.1 PE=1 SV=2	3	6
Probable glutathione S-transferase 6 OS=Caenorhabditis elegans GN=gst-6 PE=3 SV=2	2	6
Peptidyl-prolyl cis-trans isomerase OS=Caenorhabditis elegans GN=FKBP-2 PE=2 SV=1	3	6
LPR-6, isoform b OS=Caenorhabditis elegans GN=lpr-6 PE=1 SV=1	3	6
28S ribosomal protein S7, mitochondrial OS=Caenorhabditis elegans GN=mrps-7 PE=3 SV=2	2	6
ZC410.5, isoform a OS=Caenorhabditis elegans GN=CELE_ZC410.5 PE=1 SV=1	2	6
MRPS-33 OS=Caenorhabditis elegans GN=mrps-33 PE=1 SV=1	2	6
60S ribosome subunit biogenesis protein NIP7 homolog OS=Caenorhabditis elegans GN=C43E11.9 PE=1 SV=1	2	6
Probable NADH dehydrogenase [ubiquinone] 1 alpha subcomplex subunit 5 OS=Caenorhabditis elegans GN=C33A12.1 PE=3 SV=1	1	6
EGL-30 OS=Caenorhabditis elegans GN=egl-30 PE=1 SV=1	2	6
Splicing factor 3B subunit 6-like protein OS=Caenorhabditis elegans GN=C50D2.5 PE=3 SV=2	2	6
Mediator of RNA polymerase II transcription subunit 13 OS=Caenorhabditis elegans GN=let-19 PE=1 SV=3	2	6
C28G1.5, isoform b OS=Caenorhabditis elegans GN=C28G1.5 PE=1 SV=1	2	6
C41G7.9, isoform a OS=Caenorhabditis elegans GN=C41G7.9 PE=1 SV=1	2	6
Y71H10B.1, isoform c OS=Caenorhabditis elegans GN=CELE_Y71H10B.1 PE=1 SV=1	2	6
SAX-2, isoform a OS=Caenorhabditis elegans GN=sax-2 PE=1 SV=1	0	6
LPD-8 OS=Caenorhabditis elegans GN=lpd-8 PE=1 SV=1	1	6
R05A10.1, isoform a OS=Caenorhabditis elegans GN=CELE_R05A10.1 PE=1 SV=1	1	6
SCL-12 OS=Caenorhabditis elegans GN=scl-12 PE=1 SV=1	1	6
Probable H/ACA ribonucleoprotein complex subunit 1-like protein OS=Caenorhabditis elegans GN=Y66H1A.4 PE=3 SV=2	1	6
Ribosomal protein S6 kinase OS=Caenorhabditis elegans GN=rsks-1 PE=1 SV=2	1	6
TAG-123 OS=Caenorhabditis elegans GN=tag-123 PE=1 SV=1	1	6
LET-767, isoform b OS=Caenorhabditis elegans GN=let-767 PE=1 SV=1	1	6
WD repeat-containing protein 20 homolog OS=Caenorhabditis elegans GN=wdr-20 PE=1 SV=1	0	6
F53B1.4 OS=Caenorhabditis elegans GN=CELE_F53B1.4 PE=1 SV=1	1	6
GFI-1 OS=Caenorhabditis elegans GN=gfi-1 PE=1 SV=1	0	6
Peptidyl-prolyl cis-trans isomerase E OS=Caenorhabditis elegans GN=cyn-13 PE=1 SV=1	0	6
GST-26 OS=Caenorhabditis elegans GN=gst-26 PE=1 SV=1	4	6
NUO-2, isoform a OS=Caenorhabditis elegans GN=nuo-2 PE=1 SV=2	0	6
2-methoxy-6-polyprenyl-1,4-benzoquinol methylase, mitochondrial OS=Caenorhabditis elegans GN=coq-5 PE=3 SV=2	0	6
CYC-1 OS=Caenorhabditis elegans GN=cyc-1 PE=1 SV=1	0	6
Y25C1A.13 OS=Caenorhabditis elegans GN=CELE_Y25C1A.13 PE=1 SV=1	0	6
GTP-binding nuclear protein ran-1 OS=Caenorhabditis elegans GN=ran-1 PE=1 SV=1	0	6
IFE-1, isoform a OS=Caenorhabditis elegans GN=ife-1 PE=1 SV=1	0	6
Probable ATP synthase subunit g 1, mitochondrial OS=Caenorhabditis elegans GN=asg-1 PE=3 SV=1	0	6
F21C10.10 OS=Caenorhabditis elegans GN=CELE_F21C10.10 PE=1 SV=2	0	6
CFIM-1 OS=Caenorhabditis elegans GN=cfim-1 PE=1 SV=1	0	6
Ubiquitin carboxyl-terminal hydrolase 46 OS=Caenorhabditis elegans GN=usp-46 PE=1 SV=3	0	6
MRPS-34 OS=Caenorhabditis elegans GN=mrps-34 PE=1 SV=2	0	6
RAD-50, isoform b OS=Caenorhabditis elegans GN=rad-50 PE=1 SV=1	5	6
M57.2, isoform a OS=Caenorhabditis elegans GN=CELE_M57.2 PE=1 SV=1	34	5
Putative protein tag-278 OS=Caenorhabditis elegans GN=tag-278 PE=4 SV=1	23	5
ADR-1, isoform e OS=Caenorhabditis elegans GN=adr-1 PE=1 SV=1	22	5
UAF-1, isoform d OS=Caenorhabditis elegans GN=uaf-1 PE=1 SV=1	19	5
F38B6.4 OS=Caenorhabditis elegans GN=CELE_F38B6.4 PE=1 SV=3	19	5
Histidine ammonia-lyase OS=Caenorhabditis elegans GN=haly-1 PE=1 SV=1	14	5
SEC-23 OS=Caenorhabditis elegans GN=sec-23 PE=1 SV=2	17	5
PGL-3 OS=Caenorhabditis elegans GN=pgl-3 PE=1 SV=1	25	5
Peroxisomal catalase 1 OS=Caenorhabditis elegans GN=ctl-2 PE=2 SV=3	42	5
SUMO-activating enzyme subunit uba-2 OS=Caenorhabditis elegans GN=uba-2 PE=3 SV=3	13	5
Cullin-1 OS=Caenorhabditis elegans GN=cul-1 PE=1 SV=1	11	5
F21D5.7 OS=Caenorhabditis elegans GN=CELE_F21D5.7 PE=1 SV=1	13	5
Glucose-6-phosphate isomerase OS=Caenorhabditis elegans GN=gpi-1 PE=1 SV=1	12	5
Pre-mRNA-processing factor 19 OS=Caenorhabditis elegans GN=prp-19 PE=3 SV=2	12	5
Probable protein phosphatase 2C T23F11.1 OS=Caenorhabditis elegans GN=ppm-2 PE=3 SV=2	11	5
Conserved oligomeric Golgi complex subunit 8 OS=Caenorhabditis elegans GN=cogc-8 PE=3 SV=1	11	5
HGAP-1, isoform e OS=Caenorhabditis elegans GN=hgap-1 PE=1 SV=1	8	5
COP9 signalosome complex subunit 4 OS=Caenorhabditis elegans GN=csn-4 PE=1 SV=1	10	5
Probable ornithine aminotransferase, mitochondrial OS=Caenorhabditis elegans GN=C16A3.10 PE=3 SV=3	11	5
RNA polymerase-associated protein CTR9 OS=Caenorhabditis elegans GN=ctr-9 PE=3 SV=3	11	5
MLP-1, isoform b OS=Caenorhabditis elegans GN=mlp-1 PE=1 SV=1	9	5
40S ribosomal protein S21 OS=Caenorhabditis elegans GN=rps-21 PE=1 SV=1	9	5
Serine/threonine-protein kinase par-1 OS=Caenorhabditis elegans GN=par-1 PE=1 SV=1	9	5
COP9 signalosome complex subunit 1 OS=Caenorhabditis elegans GN=csn-1 PE=1 SV=1	8	5
Glycine--tRNA ligase OS=Caenorhabditis elegans GN=grs-1 PE=3 SV=2	9	5
ALH-6, isoform a OS=Caenorhabditis elegans GN=alh-6 PE=1 SV=1	8	5
Probable hydroxyacid-oxoacid transhydrogenase, mitochondrial OS=Caenorhabditis elegans GN=Y38F1A.6 PE=3 SV=1	7	5
Probable 40S ribosomal protein S9, mitochondrial OS=Caenorhabditis elegans GN=mrps-9 PE=3 SV=2	9	5
60S ribosomal protein L38 OS=Caenorhabditis elegans GN=rpl-38 PE=3 SV=2	8	5
Putative phospholipase B-like 1 OS=Caenorhabditis elegans GN=Y37D8A.2 PE=1 SV=1	7	5
ARX-3 OS=Caenorhabditis elegans GN=arx-3 PE=1 SV=1	8	5
TRPP-11 OS=Caenorhabditis elegans GN=trpp-11 PE=1 SV=1	8	5
Probable aspartate aminotransferase, cytoplasmic OS=Caenorhabditis elegans GN=got-1.2 PE=3 SV=1	8	5
GRD-3 OS=Caenorhabditis elegans GN=grd-3 PE=1 SV=2	7	5
SQRD-1, isoform b OS=Caenorhabditis elegans GN=sqrd-1 PE=1 SV=1	6	5
Actin-related protein 3 OS=Caenorhabditis elegans GN=arx-1 PE=3 SV=1	7	5
Structural maintenance of chromosomes protein 4 OS=Caenorhabditis elegans GN=smc-4 PE=1 SV=1	6	5
Fatty-acid and retinol-binding protein 1 OS=Caenorhabditis elegans GN=far-1 PE=3 SV=1	5	5
28S ribosomal protein S17, mitochondrial OS=Caenorhabditis elegans GN=mrps-17 PE=3 SV=2	6	5
SRAP-1, isoform a OS=Caenorhabditis elegans GN=srap-1 PE=1 SV=1	5	5
DNC-3 OS=Caenorhabditis elegans GN=dnc-3 PE=1 SV=2	5	5
Replication factor C subunit 4 OS=Caenorhabditis elegans GN=rfc-4 PE=1 SV=1	6	5
DNA-directed RNA polymerase OS=Caenorhabditis elegans GN=rpc-2 PE=1 SV=2	7	5
Y49A3A.3 OS=Caenorhabditis elegans GN=CELE_Y49A3A.3 PE=1 SV=1	5	5
Histone H2A.V OS=Caenorhabditis elegans GN=htz-1 PE=3 SV=3	5	5
Putative metalloproteinase inhibitor tag-225 OS=Caenorhabditis elegans GN=tag-225 PE=1 SV=1	3	5
Heat shock protein Hsp-16.48/Hsp-16.49 OS=Caenorhabditis elegans GN=hsp-16.48 PE=2 SV=1	4	5
C30H7.2, isoform a OS=Caenorhabditis elegans GN=C30H7.2 PE=1 SV=1	4	5
GST-27 OS=Caenorhabditis elegans GN=gst-27 PE=1 SV=1	5	5
ARL-8 OS=Caenorhabditis elegans GN=arl-8 PE=1 SV=1	5	5
R09H10.5 OS=Caenorhabditis elegans GN=CELE_R09H10.5 PE=1 SV=2	4	5
CEE-1 OS=Caenorhabditis elegans GN=cee-1 PE=1 SV=1	4	5
COP9 signalosome complex subunit 5 OS=Caenorhabditis elegans GN=csn-5 PE=1 SV=1	3	5
5'-AMP-activated protein kinase catalytic subunit alpha-2 OS=Caenorhabditis elegans GN=aak-2 PE=1 SV=2	5	5
CSN-6, isoform b OS=Caenorhabditis elegans GN=csn-6 PE=1 SV=1	4	5
MRPS-6 OS=Caenorhabditis elegans GN=mrps-6 PE=1 SV=2	4	5
BET-2, isoform a OS=Caenorhabditis elegans GN=bet-2 PE=1 SV=2	4	5
Probable trans-2-enoyl-CoA reductase 1, mitochondrial OS=Caenorhabditis elegans GN=W09H1.5 PE=3 SV=1	4	5
Dual specificity mitogen-activated protein kinase kinase mek-1 OS=Caenorhabditis elegans GN=mek-1 PE=1 SV=2	4	5
SNAP-1 OS=Caenorhabditis elegans GN=snap-1 PE=1 SV=3	3	5
Mago nashi protein OS=Caenorhabditis elegans PE=2 SV=1	3	5
K01F9.2 OS=Caenorhabditis elegans GN=CELE_K01F9.2 PE=1 SV=2	3	5
C-type lectin domain-containing protein 91 OS=Caenorhabditis elegans GN=clec-91 PE=1 SV=1	3	5
Nuclear cap-binding protein subunit 2 OS=Caenorhabditis elegans GN=ncbp-2 PE=3 SV=2	3	5
CTG-2, isoform b OS=Caenorhabditis elegans GN=ctg-2 PE=1 SV=1	3	5
F08G12.2 OS=Caenorhabditis elegans GN=CELE_F08G12.2 PE=1 SV=2	3	5
FAR-7, isoform a OS=Caenorhabditis elegans GN=far-7 PE=1 SV=1	3	5
Myosin-2 essential light chain OS=Caenorhabditis elegans GN=mlc-5 PE=1 SV=1	3	5
Probable U6 snRNA-associated Sm-like protein LSm4 OS=Caenorhabditis elegans GN=lsm-4 PE=3 SV=1	3	5
LRP-2 OS=Caenorhabditis elegans GN=lrp-2 PE=1 SV=3	1	5
Y47H9C.7 OS=Caenorhabditis elegans GN=CELE_Y47H9C.7 PE=1 SV=1	3	5
Soluble NSF attachment protein 29 OS=Caenorhabditis elegans GN=snap-29 PE=3 SV=1	3	5
VHA-19 OS=Caenorhabditis elegans GN=vha-19 PE=1 SV=1	2	5
F56D3.1 OS=Caenorhabditis elegans GN=CELE_F56D3.1 PE=1 SV=2	2	5
OIG-2 OS=Caenorhabditis elegans GN=oig-2 PE=1 SV=1	2	5
TRAP-4 OS=Caenorhabditis elegans GN=trap-4 PE=1 SV=1	1	5
LSM-7 OS=Caenorhabditis elegans GN=lsm-7 PE=1 SV=1	2	5
Tryptophan--tRNA ligase, mitochondrial OS=Caenorhabditis elegans GN=wars-2 PE=2 SV=3	2	5
Probable uridine-cytidine kinase OS=Caenorhabditis elegans GN=B0001.4 PE=3 SV=2	1	5
Gut-specific cysteine proteinase OS=Caenorhabditis elegans GN=cpr-1 PE=1 SV=2	1	5
Uncharacterized protein F47D12.3 OS=Caenorhabditis elegans GN=F47D12.3 PE=4 SV=1	2	5
QDPR-1 OS=Caenorhabditis elegans GN=qdpr-1 PE=1 SV=1	2	5
Y56A3A.31 OS=Caenorhabditis elegans GN=CELE_Y56A3A.31 PE=1 SV=1	2	5
Dual specificity mitogen-activated protein kinase kinase mek-2 OS=Caenorhabditis elegans GN=mek-2 PE=1 SV=1	2	5
Profilin-2 OS=Caenorhabditis elegans GN=pfn-2 PE=2 SV=3	2	5
Transcription initiation factor IIB OS=Caenorhabditis elegans GN=ttb-1 PE=3 SV=2	2	5
C56C10.11 OS=Caenorhabditis elegans GN=C56C10.11 PE=1 SV=2	2	5
COMT-5 OS=Caenorhabditis elegans GN=comt-5 PE=4 SV=1	1	5
Y60A3A.9 OS=Caenorhabditis elegans GN=CELE_Y60A3A.9 PE=1 SV=1	1	5
Mitochondrial prohibitin complex protein 2 OS=Caenorhabditis elegans GN=phb-2 PE=1 SV=2	1	5
Cathepsin B-like cysteine proteinase 4 OS=Caenorhabditis elegans GN=cpr-4 PE=2 SV=1	1	5
Uncharacterized serine carboxypeptidase F13S12.6 OS=Caenorhabditis elegans GN=F13D12.6 PE=3 SV=1	1	5
Fatty acid-binding protein homolog 5 OS=Caenorhabditis elegans GN=lbp-5 PE=3 SV=1	1	5
Probable 26S proteasome non-ATPase regulatory subunit 9 OS=Caenorhabditis elegans GN=psmd-9 PE=1 SV=2	1	5
C15F1.1 OS=Caenorhabditis elegans GN=C15F1.1 PE=1 SV=1	0	5
F-actin-capping protein subunit alpha OS=Caenorhabditis elegans GN=cap-1 PE=2 SV=1	1	5
COQ-3, isoform a OS=Caenorhabditis elegans GN=coq-3 PE=1 SV=1	1	5
ECH-7 OS=Caenorhabditis elegans GN=ech-7 PE=1 SV=1	2	5
Probable peroxisomal acyl-coenzyme A oxidase OS=Caenorhabditis elegans GN=C48B4.1 PE=3 SV=1	1	5
HUM-8, isoform a OS=Caenorhabditis elegans GN=hum-8 PE=1 SV=2	1	5
PGES-2 OS=Caenorhabditis elegans GN=pges-2 PE=1 SV=1	1	5
BTB and MATH domain-containing protein 47 OS=Caenorhabditis elegans GN=bath-47 PE=3 SV=3	0	5
D1086.11, isoform b OS=Caenorhabditis elegans GN=CELE_D1086.11 PE=1 SV=1	0	5
M01H9.3, isoform d OS=Caenorhabditis elegans GN=CELE_M01H9.3 PE=1 SV=1	0	5
4D656 OS=Caenorhabditis elegans GN=4D656 PE=1 SV=1	0	5
F09E8.2, isoform b OS=Caenorhabditis elegans GN=CELE_F09E8.2 PE=1 SV=1	0	5
SPH-1 OS=Caenorhabditis elegans GN=sph-1 PE=1 SV=2	0	5
Uncharacterized protein C29G2.6 OS=Caenorhabditis elegans GN=C29G2.6 PE=1 SV=1	0	5
K10C9.3 OS=Caenorhabditis elegans GN=CELE_K10C9.3 PE=1 SV=2	0	5
GTP-binding protein Rheb homolog 1 OS=Caenorhabditis elegans GN=rheb-1 PE=3 SV=1	0	5
Y18H1A.4 OS=Caenorhabditis elegans GN=CELE_Y18H1A.4 PE=1 SV=2	0	5
W09C5.8 OS=Caenorhabditis elegans GN=CELE_W09C5.8 PE=1 SV=1	0	5
GPN-loop GTPase 1 OS=Caenorhabditis elegans GN=gop-2 PE=1 SV=1	1	5
NAD-dependent protein deacylase sir-2.2 OS=Caenorhabditis elegans GN=sir-2.2 PE=3 SV=1	0	5
Y32H12A.8 OS=Caenorhabditis elegans GN=CELE_Y32H12A.8 PE=1 SV=3	0	5
TAG-18 OS=Caenorhabditis elegans GN=tag-18 PE=1 SV=1	0	5
Calcium-transporting ATPase OS=Caenorhabditis elegans GN=mca-2 PE=2 SV=1	2	5
C-type lectin domain-containing protein 87 OS=Caenorhabditis elegans GN=clec-87 PE=1 SV=1	3	5

## Sheet: Figure 1h
Identified Proteins (1544)	IP:MALT-1::GFP spectral counts	IP:Control-GFP spectral counts
MALT-1 F22D3.6 OS=Caenorhabditis elegans GN=CELE_F22D3.6 PE=1 SV=1	1091	0
Vitellogenin-2 OS=Caenorhabditis elegans GN=vit-2 PE=1 SV=5	699	872
Vitellogenin-6 OS=Caenorhabditis elegans GN=vit-6 PE=1 SV=5	594	818
Vitellogenin-5 OS=Caenorhabditis elegans GN=vit-5 PE=2 SV=2	499	648
Vitellogenin-3 OS=Caenorhabditis elegans GN=vit-3 PE=1 SV=1	454	593
Vitellogenin-4 OS=Caenorhabditis elegans GN=vit-4 PE=1 SV=3	429	594
Vitellogenin-1 OS=Caenorhabditis elegans GN=vit-1 PE=1 SV=2	416	574
Elongation factor 1-alpha OS=Caenorhabditis elegans GN=eft-3 PE=3 SV=1	394	236
Heat shock 70 kDa protein A OS=Caenorhabditis elegans GN=hsp-1 PE=1 SV=2	270	154
Myosin-4 OS=Caenorhabditis elegans GN=unc-54 PE=1 SV=2	255	589
Elongation factor 2 OS=Caenorhabditis elegans GN=eef-2 PE=2 SV=4	251	145
Myosin-1 OS=Caenorhabditis elegans GN=myo-1 PE=1 SV=3	234	171
Tubulin beta-2 chain OS=Caenorhabditis elegans GN=tbb-2 PE=3 SV=1	228	134
Heat shock protein 90 OS=Caenorhabditis elegans GN=daf-21 PE=1 SV=1	223	172
Probable clathrin heavy chain 1 OS=Caenorhabditis elegans GN=chc-1 PE=3 SV=1	221	186
PCK-2, isoform a OS=Caenorhabditis elegans GN=pck-2 PE=1 SV=1	211	182
GCN-1 OS=Caenorhabditis elegans GN=gcn-1 PE=1 SV=2	211	175
Chaperonin homolog Hsp-60, mitochondrial OS=Caenorhabditis elegans GN=hsp-60 PE=2 SV=2	211	120
Bifunctional glyoxylate cycle protein OS=Caenorhabditis elegans GN=icl-1 PE=1 SV=2	192	181
Myosin-2 OS=Caenorhabditis elegans GN=myo-2 PE=1 SV=2	191	178
Tubulin alpha-2 chain OS=Caenorhabditis elegans GN=tba-2 PE=2 SV=1	183	87
TBA-1, isoform b OS=Caenorhabditis elegans GN=tba-1 PE=1 SV=1	170	75
BEN-1 OS=Caenorhabditis elegans GN=ben-1 PE=1 SV=3	169	104
Glutamate dehydrogenase OS=Caenorhabditis elegans GN=gdh-1 PE=1 SV=1	160	120
V-type proton ATPase catalytic subunit A OS=Caenorhabditis elegans GN=vha-13 PE=1 SV=3	154	127
TBA-4 OS=Caenorhabditis elegans GN=tba-4 PE=1 SV=1	141	64
Alpha-1,4 glucan phosphorylase OS=Caenorhabditis elegans GN=CELE_T22F3.3 PE=1 SV=1	139	99
Glyceraldehyde-3-phosphate dehydrogenase 3 OS=Caenorhabditis elegans GN=gpd-3 PE=3 SV=1	137	70
Pyruvate carboxylase 1 OS=Caenorhabditis elegans GN=pyc-1 PE=1 SV=1	136	102
Adenosylhomocysteinase OS=Caenorhabditis elegans GN=ahcy-1 PE=3 SV=1	136	84
Dynein heavy chain, cytoplasmic OS=Caenorhabditis elegans GN=dhc-1 PE=1 SV=1	135	145
FASN-1 OS=Caenorhabditis elegans GN=fasn-1 PE=1 SV=2	134	96
Enolase OS=Caenorhabditis elegans GN=enol-1 PE=1 SV=3	134	62
EEL-1, isoform a OS=Caenorhabditis elegans GN=eel-1 PE=1 SV=2	133	66
2-oxoglutarate dehydrogenase, mitochondrial OS=Caenorhabditis elegans GN=ogdh-1 PE=1 SV=2	125	127
ACT-4, isoform c OS=Caenorhabditis elegans GN=act-4 PE=3 SV=1	123	55
W07E11.1, isoform b OS=Caenorhabditis elegans GN=CELE_W07E11.1 PE=1 SV=1	120	108
C08H9.2, isoform a OS=Caenorhabditis elegans GN=vgln-1 PE=1 SV=2	119	158
UNC-22, isoform i OS=Caenorhabditis elegans GN=unc-22 PE=1 SV=1	116	75
Alcohol dehydrogenase 1 OS=Caenorhabditis elegans GN=sodh-1 PE=2 SV=2	115	27
Probable V-type proton ATPase subunit B OS=Caenorhabditis elegans GN=vha-12 PE=3 SV=1	107	80
40S ribosomal protein S4 OS=Caenorhabditis elegans GN=rps-4 PE=1 SV=1	107	47
Uncharacterized helicase C28H8.3 OS=Caenorhabditis elegans GN=C28H8.3 PE=3 SV=2	106	125
Transitional endoplasmic reticulum ATPase homolog 2 OS=Caenorhabditis elegans GN=cdc-48.2 PE=1 SV=2	101	135
ATP synthase subunit beta, mitochondrial OS=Caenorhabditis elegans GN=atp-2 PE=1 SV=2	101	47
IMB-3 OS=Caenorhabditis elegans GN=imb-3 PE=1 SV=2	100	78
Probable cleavage and polyadenylation specificity factor subunit 1 OS=Caenorhabditis elegans GN=cpsf-1 PE=3 SV=2	100	8
Tubulin beta-4 chain OS=Caenorhabditis elegans GN=tbb-4 PE=3 SV=1	100	60
Transitional endoplasmic reticulum ATPase homolog 1 OS=Caenorhabditis elegans GN=cdc-48.1 PE=1 SV=1	99	146
PCK-1, isoform a OS=Caenorhabditis elegans GN=pck-1 PE=1 SV=2	98	102
TSN-1 OS=Caenorhabditis elegans GN=tsn-1 PE=1 SV=1	94	103
PYR-1 OS=Caenorhabditis elegans GN=pyr-1 PE=1 SV=2	94	87
POD-2, isoform c OS=Caenorhabditis elegans GN=pod-2 PE=1 SV=1	94	81
Probable arginine kinase F46H5.3 OS=Caenorhabditis elegans GN=F46H5.3 PE=3 SV=2	94	32
Coatomer subunit alpha OS=Caenorhabditis elegans GN=copa-1 PE=1 SV=2	91	116
Tubulin beta-1 chain OS=Caenorhabditis elegans GN=mec-7 PE=2 SV=1	90	50
Pre-mRNA-splicing factor 8 homolog OS=Caenorhabditis elegans GN=prp-8 PE=1 SV=1	88	75
ALH-1, isoform a OS=Caenorhabditis elegans GN=alh-1 PE=1 SV=3	87	69
Probable serine/threonine-protein phosphatase PP2A regulatory subunit OS=Caenorhabditis elegans GN=paa-1 PE=3 SV=2	87	55
60S ribosomal protein L5 OS=Caenorhabditis elegans GN=rpl-5 PE=3 SV=1	86	53
Guanine nucleotide-binding protein subunit beta-2-like 1 OS=Caenorhabditis elegans GN=rack-1 PE=1 SV=3	86	44
60S ribosomal protein L6 OS=Caenorhabditis elegans GN=rpl-6 PE=1 SV=1	85	79
Protein F37C4.5 OS=Caenorhabditis elegans GN=F37C4.5 PE=1 SV=3	84	75
Uncharacterized protein C30C11.4 OS=Caenorhabditis elegans GN=C30C11.4 PE=3 SV=1	84	72
TBA-7 OS=Caenorhabditis elegans GN=tba-7 PE=1 SV=1	84	42
60S ribosomal protein L4 OS=Caenorhabditis elegans GN=rpl-4 PE=1 SV=3	83	88
Propionyl-CoA carboxylase alpha chain, mitochondrial OS=Caenorhabditis elegans GN=pcca-1 PE=1 SV=1	82	90
Cullin-associated NEDD8-dissociated protein 1 OS=Caenorhabditis elegans GN=cand-1 PE=1 SV=1	82	70
Dihydrolipoyllysine-residue acetyltransferase component of pyruvate dehydrogenase complex, mitochondrial OS=Caenorhabditis elegans GN=F23B12.5 PE=1 SV=1	82	70
Serine hydroxymethyltransferase OS=Caenorhabditis elegans GN=mel-32 PE=1 SV=2	79	43
C44B7.10 OS=Caenorhabditis elegans GN=acer-1 PE=1 SV=3	79	32
Valine--tRNA ligase OS=Caenorhabditis elegans GN=vrs-2 PE=1 SV=1	78	79
Dihydrolipoyl dehydrogenase, mitochondrial OS=Caenorhabditis elegans GN=dld-1 PE=3 SV=2	78	70
Eukaryotic translation initiation factor 3 subunit A OS=Caenorhabditis elegans GN=egl-45 PE=3 SV=1	77	109
F45D11.15 OS=Caenorhabditis elegans GN=CELE_F45D11.15 PE=4 SV=1	76	22
Heat shock 70 kDa protein F, mitochondrial OS=Caenorhabditis elegans GN=hsp-6 PE=1 SV=2	75	53
PCCB-1, isoform a OS=Caenorhabditis elegans GN=pccb-1 PE=1 SV=1	73	67
Probable cytoplasmic aconitate hydratase OS=Caenorhabditis elegans GN=aco-1 PE=1 SV=1	72	61
TKT-1 OS=Caenorhabditis elegans GN=tkt-1 PE=1 SV=1	71	48
SYMK-1 OS=Caenorhabditis elegans GN=symk-1 PE=1 SV=2	71	12
ATP synthase subunit alpha, mitochondrial OS=Caenorhabditis elegans GN=H28O16.1 PE=1 SV=1	70	40
Nuclear anchorage protein 1 OS=Caenorhabditis elegans GN=anc-1 PE=1 SV=3	70	39
60S acidic ribosomal protein P0 OS=Caenorhabditis elegans GN=rpa-0 PE=1 SV=3	70	26
NMY-1 OS=Caenorhabditis elegans GN=nmy-1 PE=1 SV=2	69	93
RPN-1 OS=Caenorhabditis elegans GN=rpn-1 PE=1 SV=1	69	73
Probable methylmalonate-semialdehyde dehydrogenase [acylating], mitochondrial OS=Caenorhabditis elegans GN=alh-8 PE=3 SV=1	69	55
40S ribosomal protein SA OS=Caenorhabditis elegans GN=rps-0 PE=1 SV=3	69	41
Heat shock 70 kDa protein C OS=Caenorhabditis elegans GN=hsp-3 PE=3 SV=2	69	56
Probable citrate synthase, mitochondrial OS=Caenorhabditis elegans GN=cts-1 PE=3 SV=1	69	26
Probable malate dehydrogenase, mitochondrial OS=Caenorhabditis elegans GN=mdh-2 PE=3 SV=1	69	16
26S proteasome non-ATPase regulatory subunit 1 OS=Caenorhabditis elegans GN=rpn-2 PE=3 SV=4	68	81
T-complex protein 1 subunit delta OS=Caenorhabditis elegans GN=cct-4 PE=2 SV=1	68	54
40S ribosomal protein S3 OS=Caenorhabditis elegans GN=rps-3 PE=3 SV=1	67	63
Putative U5 small nuclear ribonucleoprotein 200 kDa helicase OS=Caenorhabditis elegans GN=Y46G5A.4 PE=3 SV=1	66	57
TIR-1 Toll and interleukin 1 receptor domain protein isoform c OS=Caenorhabditis elegans PE=2 SV=1	66	0
T-complex protein 1 subunit alpha OS=Caenorhabditis elegans GN=cct-1 PE=3 SV=2	63	49
Leucine--tRNA ligase OS=Caenorhabditis elegans GN=lrs-1 PE=3 SV=2	62	82
Probable V-type proton ATPase subunit H 2 OS=Caenorhabditis elegans GN=vha-15 PE=3 SV=1	62	55
Probable elongation factor 1-beta/1-delta 1 OS=Caenorhabditis elegans GN=eef-1B.1 PE=1 SV=1	62	32
T08G11.1, isoform b OS=Caenorhabditis elegans GN=CELE_T08G11.1 PE=1 SV=1	61	83
40S ribosomal protein S3a OS=Caenorhabditis elegans GN=rps-1 PE=3 SV=2	60	38
Isocitrate dehydrogenase [NADP] OS=Caenorhabditis elegans GN=idh-1 PE=1 SV=1	60	41
PARS-1, isoform a OS=Caenorhabditis elegans GN=pars-1 PE=1 SV=1	59	86
F44E5.4 OS=Caenorhabditis elegans GN=CELE_F44E5.4 PE=1 SV=1	59	30
VHA-8 OS=Caenorhabditis elegans GN=vha-8 PE=1 SV=1	58	21
HIM-4, isoform a OS=Caenorhabditis elegans GN=him-4 PE=1 SV=1	57	76
Coatomer subunit beta OS=Caenorhabditis elegans GN=copb-1 PE=1 SV=1	57	70
Probable S-adenosylmethionine synthase 1 OS=Caenorhabditis elegans GN=sams-1 PE=1 SV=1	57	37
Probable cleavage and polyadenylation specificity factor subunit 2 OS=Caenorhabditis elegans GN=cpsf-2 PE=3 SV=1	57	6
Heat shock 70 kDa protein D OS=Caenorhabditis elegans GN=hsp-4 PE=1 SV=2	57	41
Probable coatomer subunit gamma OS=Caenorhabditis elegans GN=T14G10.5 PE=3 SV=1	56	51
Clustered mitochondria protein homolog OS=Caenorhabditis elegans GN=clu-1 PE=3 SV=1	56	49
ABCF-2 OS=Caenorhabditis elegans GN=abcf-2 PE=1 SV=1	56	20
R02D3.1, isoform a OS=Caenorhabditis elegans GN=CELE_R02D3.1 PE=1 SV=1	55	83
Protein disulfide-isomerase 2 OS=Caenorhabditis elegans GN=pdi-2 PE=1 SV=1	55	65
RPT-5 OS=Caenorhabditis elegans GN=rpt-5 PE=1 SV=1	55	64
T-complex protein 1 subunit epsilon OS=Caenorhabditis elegans GN=cct-5 PE=2 SV=1	55	46
ATP-dependent RNA helicase cgh-1 OS=Caenorhabditis elegans GN=cgh-1 PE=1 SV=1	55	28
Tubulin alpha-3 chain OS=Caenorhabditis elegans GN=mec-12 PE=1 SV=1	55	19
60S ribosomal protein L3 OS=Caenorhabditis elegans GN=rpl-3 PE=2 SV=1	54	69
UGGT-1 OS=Caenorhabditis elegans GN=uggt-1 PE=1 SV=1	54	68
Fructose-bisphosphate aldolase 2 OS=Caenorhabditis elegans GN=aldo-2 PE=2 SV=1	54	19
EARS-1 OS=Caenorhabditis elegans GN=ears-1 PE=1 SV=1	53	43
T-complex protein 1 subunit zeta OS=Caenorhabditis elegans GN=cct-6 PE=1 SV=1	53	45
T-complex protein 1 subunit theta OS=Caenorhabditis elegans GN=cct-8 PE=1 SV=3	53	43
SPC-1, isoform a OS=Caenorhabditis elegans GN=spc-1 PE=1 SV=2	53	35
Uncharacterized NOP5 family protein K07C5.4 OS=Caenorhabditis elegans GN=K07C5.4 PE=3 SV=1	53	38
Protein let-418 OS=Caenorhabditis elegans GN=let-418 PE=1 SV=1	53	26
CCT-7, isoform a OS=Caenorhabditis elegans GN=cct-7 PE=1 SV=2	52	58
Probable aconitate hydratase, mitochondrial OS=Caenorhabditis elegans GN=aco-2 PE=3 SV=2	52	58
Probable isocitrate dehydrogenase [NAD] subunit alpha, mitochondrial OS=Caenorhabditis elegans GN=idha-1 PE=3 SV=3	52	22
PRDX-2, isoform b OS=Caenorhabditis elegans GN=prdx-2 PE=1 SV=1	52	14
T-complex protein 1 subunit beta OS=Caenorhabditis elegans GN=cct-2 PE=1 SV=2	51	69
F53A2.7 OS=Caenorhabditis elegans GN=acaa-2 PE=1 SV=2	51	24
UBA-1, isoform a OS=Caenorhabditis elegans GN=uba-1 PE=1 SV=1	50	70
Dihydropyrimidine dehydrogenase [NADP(+)] OS=Caenorhabditis elegans GN=dpyd-1 PE=3 SV=2	50	59
Probable elongation factor 1-gamma OS=Caenorhabditis elegans GN=eef-1G PE=3 SV=1	50	45
Polyadenylate-binding protein OS=Caenorhabditis elegans PE=2 SV=1	50	25
Tripeptidyl-peptidase 2 OS=Caenorhabditis elegans GN=tpp-2 PE=2 SV=1	49	64
T08B2.7, isoform b OS=Caenorhabditis elegans GN=ech-1.2 PE=1 SV=1	49	29
PMT-2 OS=Caenorhabditis elegans GN=pmt-2 PE=1 SV=1	49	30
40S ribosomal protein S2 OS=Caenorhabditis elegans GN=rps-2 PE=3 SV=1	49	18
K08E3.5, isoform c OS=Caenorhabditis elegans GN=CELE_K08E3.5 PE=1 SV=1	48	49
Probable methylcrotonoyl-CoA carboxylase beta chain, mitochondrial OS=Caenorhabditis elegans GN=F02A9.4 PE=3 SV=1	48	35
PES-9 OS=Caenorhabditis elegans GN=pes-9 PE=1 SV=1	48	27
60S ribosomal protein L10a OS=Caenorhabditis elegans GN=rpl-10a PE=3 SV=1	48	12
NTL-1b OS=Caenorhabditis elegans GN=ntl-1 PE=2 SV=1	47	65
26S proteasome non-ATPase regulatory subunit 3 OS=Caenorhabditis elegans GN=rpn-3 PE=1 SV=1	47	54
XPO-1, isoform a OS=Caenorhabditis elegans GN=xpo-1 PE=1 SV=2	47	44
Eukaryotic initiation factor 4A OS=Caenorhabditis elegans GN=inf-1 PE=2 SV=1	47	24
T13H5.4 OS=Caenorhabditis elegans GN=CELE_T13H5.4 PE=1 SV=2	47	2
Glyceraldehyde-3-phosphate dehydrogenase 1 OS=Caenorhabditis elegans GN=gpd-1 PE=3 SV=1	47	25
Putative aminopeptidase W07G4.4 OS=Caenorhabditis elegans GN=lap-2 PE=3 SV=1	46	45
Glucose-6-phosphate isomerase OS=Caenorhabditis elegans GN=gpi-1 PE=1 SV=1	46	33
60S ribosomal protein L7 OS=Caenorhabditis elegans GN=rpl-7 PE=3 SV=1	46	23
Probable enoyl-CoA hydratase, mitochondrial OS=Caenorhabditis elegans GN=ech-6 PE=3 SV=1	46	15
R07H5.8 OS=Caenorhabditis elegans GN=CELE_R07H5.8 PE=1 SV=1	46	12
FLN-1, isoform p OS=Caenorhabditis elegans GN=fln-1 PE=1 SV=1	45	52
Probable fumarate hydratase, mitochondrial OS=Caenorhabditis elegans GN=fum-1 PE=3 SV=1	45	28
Pyruvate kinase OS=Caenorhabditis elegans GN=pyk-1 PE=1 SV=1	44	55
GBF-1, isoform a OS=Caenorhabditis elegans GN=gbf-1 PE=1 SV=1	44	32
14-3-3-like protein 1 OS=Caenorhabditis elegans GN=par-5 PE=1 SV=2	44	21
Malate dehydrogenase OS=Caenorhabditis elegans GN=mdh-1 PE=1 SV=1	44	8
NAP-1 OS=Caenorhabditis elegans GN=nap-1 PE=1 SV=1	44	11
PRP-21 OS=Caenorhabditis elegans GN=prp-21 PE=1 SV=1	44	8
Probable ATP-citrate synthase OS=Caenorhabditis elegans GN=D1005.1 PE=3 SV=1	43	54
RPT-6 OS=Caenorhabditis elegans GN=rpt-6 PE=1 SV=1	43	33
Probable 4-aminobutyrate aminotransferase, mitochondrial OS=Caenorhabditis elegans GN=gta-1 PE=3 SV=1	43	25
GDI-1, isoform a OS=Caenorhabditis elegans GN=gdi-1 PE=1 SV=1	43	18
Protein disulfide-isomerase OS=Caenorhabditis elegans GN=pdi-3 PE=1 SV=1	42	36
W08E12.7 OS=Caenorhabditis elegans GN=CELE_W08E12.7 PE=1 SV=1	42	28
Probable phosphoglycerate kinase OS=Caenorhabditis elegans GN=pgk-1 PE=3 SV=1	42	26
Fructose-bisphosphate aldolase 1 OS=Caenorhabditis elegans GN=aldo-1 PE=1 SV=1	42	18
Eukaryotic translation initiation factor 3 subunit C OS=Caenorhabditis elegans GN=eif-3.C PE=3 SV=2	41	57
Isoleucine--tRNA ligase, cytoplasmic OS=Caenorhabditis elegans GN=irs-1 PE=3 SV=1	41	55
K04C2.2 OS=Caenorhabditis elegans GN=CELE_K04C2.2 PE=1 SV=1	41	46
Protein disulfide-isomerase 1 OS=Caenorhabditis elegans GN=pdi-1 PE=3 SV=1	41	33
Acetyl-CoA acetyltransferase homolog, mitochondrial OS=Caenorhabditis elegans GN=kat-1 PE=1 SV=2	41	20
ACT-5 OS=Caenorhabditis elegans GN=act-5 PE=1 SV=1	41	19
26S protease regulatory subunit 7 OS=Caenorhabditis elegans GN=rpt-1 PE=1 SV=1	40	57
HIP-1 OS=Caenorhabditis elegans GN=hip-1 PE=1 SV=1	40	9
14-3-3-like protein 2 OS=Caenorhabditis elegans GN=ftt-2 PE=1 SV=1	40	15
Probable coatomer subunit beta' OS=Caenorhabditis elegans GN=copb-2 PE=3 SV=3	39	61
PAM-1, isoform a OS=Caenorhabditis elegans GN=pam-1 PE=1 SV=1	39	47
AGL-1 OS=Caenorhabditis elegans GN=agl-1 PE=1 SV=1	39	39
Probable succinyl-CoA ligase [ADP-forming] subunit beta, mitochondrial OS=Caenorhabditis elegans GN=F47B10.1 PE=3 SV=1	39	27
ATP-dependent 6-phosphofructokinase 1 OS=Caenorhabditis elegans GN=pfk-1 PE=3 SV=2	38	40
NOL-5 OS=Caenorhabditis elegans GN=nol-5 PE=1 SV=1	38	38
60S ribosomal protein L8 OS=Caenorhabditis elegans GN=rpl-8 PE=3 SV=1	38	27
Nascent polypeptide-associated complex subunit alpha OS=Caenorhabditis elegans GN=Y65B4BR.5 PE=1 SV=1	38	20
ICD-2, isoform c OS=Caenorhabditis elegans GN=icd-2 PE=1 SV=1	38	18
Probable protein disulfide-isomerase A6 OS=Caenorhabditis elegans GN=tag-320 PE=3 SV=1	37	33
Y43F4B.5, isoform a OS=Caenorhabditis elegans GN=CELE_Y43F4B.5 PE=1 SV=1	37	25
GSR-1, isoform b OS=Caenorhabditis elegans GN=gsr-1 PE=1 SV=1	37	20
40S ribosomal protein S9 OS=Caenorhabditis elegans GN=rps-9 PE=3 SV=1	37	16
Probable hydroxyacid-oxoacid transhydrogenase, mitochondrial OS=Caenorhabditis elegans GN=Y38F1A.6 PE=3 SV=1	37	13
IFG-1, isoform c OS=Caenorhabditis elegans GN=ifg-1 PE=1 SV=1	36	49
K07E3.4, isoform a OS=Caenorhabditis elegans GN=CELE_K07E3.4 PE=1 SV=2	36	39
C14C10.5, isoform b OS=Caenorhabditis elegans GN=C14C10.5 PE=1 SV=1	36	37
T-complex protein 1 subunit gamma OS=Caenorhabditis elegans GN=cct-3 PE=1 SV=3	36	36
Probable 26S protease regulatory subunit 10B OS=Caenorhabditis elegans GN=rpt-4 PE=1 SV=2	36	31
rRNA 2'-O-methyltransferase fibrillarin OS=Caenorhabditis elegans GN=fib-1 PE=3 SV=1	36	26
40S ribosomal protein S8 OS=Caenorhabditis elegans GN=rps-8 PE=3 SV=1	36	24
RPS-6, isoform b OS=Caenorhabditis elegans GN=rps-6 PE=1 SV=1	36	14
Endocytosis protein RME-8 OS=Caenorhabditis elegans GN=rme-8 PE=1 SV=1	35	34
40S ribosomal protein S7 OS=Caenorhabditis elegans GN=rps-7 PE=3 SV=1	35	21
Aspartic protease OS=Caenorhabditis elegans PE=2 SV=1	35	9
VAB-10, isoform b OS=Caenorhabditis elegans GN=vab-10 PE=1 SV=1	34	29
60S ribosomal protein L7a OS=Caenorhabditis elegans GN=rpl-7A PE=1 SV=3	34	24
Aldehyde dehydrogenase OS=Caenorhabditis elegans GN=alh-5 PE=1 SV=1	34	19
Casein kinase II subunit alpha OS=Caenorhabditis elegans GN=kin-3 PE=1 SV=1	34	11
Ubiquitin carboxyl-terminal hydrolase OS=Caenorhabditis elegans GN=math-33 PE=1 SV=1	33	40
Probable 26S protease regulatory subunit 6B OS=Caenorhabditis elegans GN=rpt-3 PE=3 SV=1	33	30
ASP-4 OS=Caenorhabditis elegans GN=asp-4 PE=1 SV=1	33	10
F56F11.4, isoform b OS=Caenorhabditis elegans GN=CELE_F56F11.4 PE=1 SV=1	33	25
10-formyltetrahydrofolate dehydrogenase OS=Caenorhabditis elegans GN=alh-3 PE=1 SV=1	32	49
Eukaryotic translation initiation factor 3 subunit L OS=Caenorhabditis elegans GN=eif-3.L PE=3 SV=1	32	36
60S ribosomal protein L9 OS=Caenorhabditis elegans GN=rpl-9 PE=3 SV=1	32	16
Probable electron transfer flavoprotein subunit alpha, mitochondrial OS=Caenorhabditis elegans GN=F27D4.1 PE=3 SV=2	32	14
ARD-1, isoform a OS=Caenorhabditis elegans GN=ard-1 PE=1 SV=1	32	13
EFTU-2 OS=Caenorhabditis elegans GN=eftu-2 PE=1 SV=1	31	43
SEC-24.1 OS=Caenorhabditis elegans GN=sec-24.1 PE=1 SV=1	31	38
Lipoamide acyltransferase component of branched-chain alpha-keto acid dehydrogenase complex, mitochondrial OS=Caenorhabditis elegans GN=ZK669.4 PE=3 SV=1	31	35
F11C1.5, isoform d OS=Caenorhabditis elegans GN=CELE_F11C1.5 PE=1 SV=1	31	24
EMB-4, isoform a OS=Caenorhabditis elegans GN=emb-4 PE=1 SV=4	31	25
Acyl-coenzyme A oxidase OS=Caenorhabditis elegans GN=CELE_F58F9.7 PE=1 SV=1	31	26
Target of rapamycin homolog OS=Caenorhabditis elegans GN=let-363 PE=2 SV=3	31	24
Papilin OS=Caenorhabditis elegans GN=mig-6 PE=1 SV=1	31	23
60S ribosomal protein L19 OS=Caenorhabditis elegans GN=rpl-19 PE=3 SV=1	31	19
Probable 26S proteasome regulatory subunit rpn-6.1 OS=Caenorhabditis elegans GN=rpn-6.1 PE=2 SV=2	31	18
Pyruvate dehydrogenase E1 component subunit beta, mitochondrial OS=Caenorhabditis elegans GN=pdhb-1 PE=1 SV=2	31	11
T19B10.2 OS=Caenorhabditis elegans GN=CELE_T19B10.2 PE=1 SV=2	31	13
Probable ornithine aminotransferase, mitochondrial OS=Caenorhabditis elegans GN=C16A3.10 PE=3 SV=3	31	13
Obg-like ATPase 1 OS=Caenorhabditis elegans GN=ola-1 PE=3 SV=1	31	13
C10G11.7 OS=Caenorhabditis elegans GN=chdp-1 PE=1 SV=1	31	10
Proteasome subunit alpha type-5 OS=Caenorhabditis elegans GN=pas-5 PE=1 SV=1	31	11
Heterogeneous nuclear ribonucleoprotein A1 OS=Caenorhabditis elegans GN=hrp-1 PE=1 SV=1	31	9
EPI-1, isoform e OS=Caenorhabditis elegans GN=epi-1 PE=1 SV=1	30	30
DLST-1 OS=Caenorhabditis elegans GN=dlst-1 PE=1 SV=2	30	23
D2045.2 OS=Caenorhabditis elegans GN=CELE_D2045.2 PE=1 SV=3	30	24
Eukaryotic translation initiation factor 3 subunit E OS=Caenorhabditis elegans GN=eif-3.E PE=3 SV=1	30	19
LEC-2, isoform a OS=Caenorhabditis elegans GN=lec-2 PE=1 SV=2	30	15
Stress-induced protein 1 OS=Caenorhabditis elegans GN=sip-1 PE=1 SV=1	30	14
Spliceosome RNA helicase DDX39B homolog OS=Caenorhabditis elegans GN=hel-1 PE=2 SV=1	30	10
60S ribosomal protein L23 OS=Caenorhabditis elegans GN=rpl-23 PE=3 SV=1	30	11
Translationally-controlled tumor protein homolog OS=Caenorhabditis elegans GN=tct-1 PE=1 SV=1	30	9
V-type proton ATPase subunit C OS=Caenorhabditis elegans GN=vha-11 PE=2 SV=1	30	10
Glycerol-3-phosphate dehydrogenase [NAD(+)] OS=Caenorhabditis elegans GN=gpdh-2 PE=1 SV=1	30	7
F23C8.5, isoform a OS=Caenorhabditis elegans GN=CELE_F23C8.5 PE=1 SV=2	30	7
AP complex subunit beta OS=Caenorhabditis elegans GN=apb-1 PE=1 SV=2	29	58
Kinesin heavy chain OS=Caenorhabditis elegans GN=unc-116 PE=2 SV=2	29	39
SWI2/SNF2-like protein OS=Caenorhabditis elegans GN=swsn-4 PE=1 SV=1	29	24
Probable pyruvate dehydrogenase E1 component subunit alpha, mitochondrial OS=Caenorhabditis elegans GN=T05H10.6 PE=3 SV=1	29	21
60S ribosomal protein L10 OS=Caenorhabditis elegans GN=rpl-10 PE=3 SV=1	29	19
Probable methylenetetrahydrofolate reductase OS=Caenorhabditis elegans GN=mthf-1 PE=3 SV=2	29	15
GARS-1, isoform b OS=Caenorhabditis elegans GN=gars-1 PE=1 SV=1	29	17
ACLY-2 OS=Caenorhabditis elegans GN=acly-2 PE=1 SV=1	29	45
Disorganized muscle protein 1 OS=Caenorhabditis elegans GN=dim-1 PE=1 SV=3	29	12
Probable glutathione S-transferase gst-36 OS=Caenorhabditis elegans GN=gst-36 PE=3 SV=2	29	13
Probable DNA topoisomerase 2 OS=Caenorhabditis elegans GN=K12D12.1 PE=3 SV=2	29	10
NMY-2 OS=Caenorhabditis elegans GN=nmy-2 PE=1 SV=1	28	65
Methionine--tRNA ligase, cytoplasmic OS=Caenorhabditis elegans GN=mrs-1 PE=3 SV=1	28	51
RARS-1, isoform b OS=Caenorhabditis elegans GN=rars-1 PE=1 SV=1	28	31
RPN-5 OS=Caenorhabditis elegans GN=rpn-5 PE=1 SV=1	28	28
T08A11.2 OS=Caenorhabditis elegans GN=CELE_T08A11.2 PE=1 SV=1	28	24
R12C12.1, isoform a OS=Caenorhabditis elegans GN=CELE_R12C12.1 PE=1 SV=1	28	26
Phenylalanine--tRNA ligase beta subunit OS=Caenorhabditis elegans GN=frs-2 PE=3 SV=2	28	24
SEC-23 OS=Caenorhabditis elegans GN=sec-23 PE=1 SV=2	28	21
Calreticulin OS=Caenorhabditis elegans GN=crt-1 PE=3 SV=1	28	16
R05F9.6 OS=Caenorhabditis elegans GN=CELE_R05F9.6 PE=1 SV=1	28	18
60S ribosomal protein L17 OS=Caenorhabditis elegans GN=rpl-17 PE=3 SV=1	28	14
6-phosphogluconate dehydrogenase, decarboxylating OS=Caenorhabditis elegans GN=T25B9.9 PE=3 SV=2	28	13
Aspartate aminotransferase OS=Caenorhabditis elegans GN=got-2.2 PE=1 SV=1	28	14
UBQ-1, isoform c OS=Caenorhabditis elegans GN=ubq-1 PE=4 SV=1	28	11
Probable isocitrate dehydrogenase [NAD] subunit beta, mitochondrial OS=Caenorhabditis elegans GN=idhb-1 PE=3 SV=1	28	9
Serine/threonine-protein phosphatase PP1-beta OS=Caenorhabditis elegans GN=gsp-2 PE=2 SV=1	28	8
UNC-44, isoform a OS=Caenorhabditis elegans GN=unc-44 PE=1 SV=1	28	9
RDE-12, isoform c OS=Caenorhabditis elegans GN=rde-12 PE=1 SV=1	28	5
Probable 3-hydroxyacyl-CoA dehydrogenase B0272.3 OS=Caenorhabditis elegans GN=B0272.3 PE=3 SV=1	28	5
ROD-1 OS=Caenorhabditis elegans GN=rod-1 PE=1 SV=1	27	43
Endoplasmin homolog OS=Caenorhabditis elegans GN=enpl-1 PE=3 SV=1	27	47
P granule abnormality protein 1 OS=Caenorhabditis elegans GN=pgl-1 PE=1 SV=1	27	32
Probable 26S protease regulatory subunit 4 OS=Caenorhabditis elegans GN=rpt-2 PE=3 SV=1	27	33
CTH-1, isoform b OS=Caenorhabditis elegans GN=cth-1 PE=1 SV=1	27	21
40S ribosomal protein S17 OS=Caenorhabditis elegans GN=rps-17 PE=3 SV=2	27	15
CPSF-3 OS=Caenorhabditis elegans GN=cpsf-3 PE=1 SV=2	27	1
Lysine--tRNA ligase OS=Caenorhabditis elegans GN=kars-1 PE=1 SV=1	26	37
C44E4.1, isoform a OS=Caenorhabditis elegans GN=C44E4.1 PE=1 SV=3	26	27
VIG-1, isoform a OS=Caenorhabditis elegans GN=vig-1 PE=1 SV=1	26	24
F36A2.13 OS=Caenorhabditis elegans GN=ubr-5 PE=1 SV=1	26	11
Y37E3.17, isoform a OS=Caenorhabditis elegans GN=CELE_Y37E3.17 PE=1 SV=1	26	15
Putative aspartyl aminopeptidase OS=Caenorhabditis elegans GN=F01F1.9 PE=1 SV=1	26	12
ACDH-1, isoform a OS=Caenorhabditis elegans GN=acdh-1 PE=1 SV=1	26	12
DNJ-13 OS=Caenorhabditis elegans GN=dnj-13 PE=1 SV=1	26	7
Probable phosphorylase b kinase regulatory subunit alpha OS=Caenorhabditis elegans GN=C14B9.8 PE=3 SV=3	26	1
Probable S-adenosylmethionine synthase 3 OS=Caenorhabditis elegans GN=sams-3 PE=1 SV=1	26	9
Probable 2-oxoglutarate dehydrogenase E1 component DHKTD1 homolog, mitochondrial OS=Caenorhabditis elegans GN=ZK836.2 PE=3 SV=4	25	20
Catalase-2 OS=Caenorhabditis elegans GN=ctl-1 PE=2 SV=3	25	20
DHS-28 OS=Caenorhabditis elegans GN=dhs-28 PE=1 SV=1	25	16
Elongation factor Tu homologue OS=Caenorhabditis elegans GN=tufm-1 PE=1 SV=1	25	15
Putative neurobeachin homolog OS=Caenorhabditis elegans GN=sel-2 PE=2 SV=3	25	13
T02G5.7 OS=Caenorhabditis elegans GN=CELE_T02G5.7 PE=1 SV=1	25	14
Proteasome subunit alpha type-7 OS=Caenorhabditis elegans GN=pas-4 PE=1 SV=1	25	15
Alkali myosin light chain long isoform OS=Caenorhabditis elegans GN=mlc-3 PE=4 SV=1	25	13
Uncharacterized protein B0303.3 OS=Caenorhabditis elegans GN=B0303.3 PE=3 SV=1	25	12
60S ribosomal protein L18 OS=Caenorhabditis elegans GN=rpl-18 PE=3 SV=1	25	11
FBP-1, isoform a OS=Caenorhabditis elegans GN=fbp-1 PE=1 SV=1	25	10
Y67D8A.2, isoform a OS=Caenorhabditis elegans GN=CELE_Y67D8A.2 PE=1 SV=1	25	0
Aspartate--tRNA ligase, cytoplasmic OS=Caenorhabditis elegans GN=drs-1 PE=3 SV=1	24	37
F32A7.5, isoform a OS=Caenorhabditis elegans GN=CELE_F32A7.5 PE=1 SV=1	24	34
RME-1, isoform b OS=Caenorhabditis elegans GN=rme-1 PE=1 SV=1	24	23
Probable delta-1-pyrroline-5-carboxylate synthase OS=Caenorhabditis elegans GN=alh-13 PE=3 SV=2	24	17
Y71H2AM.11 OS=Caenorhabditis elegans GN=CELE_Y71H2AM.11 PE=1 SV=4	24	17
Y54E2A.4, isoform a OS=Caenorhabditis elegans GN=CELE_Y54E2A.4 PE=1 SV=2	24	14
UPB-1 OS=Caenorhabditis elegans GN=upb-1 PE=1 SV=1	24	14
Transaldolase OS=Caenorhabditis elegans GN=CELE_Y24D9A.8 PE=1 SV=1	24	12
C31C9.2 OS=Caenorhabditis elegans GN=C31C9.2 PE=1 SV=1	24	10
PRMT-1 OS=Caenorhabditis elegans GN=prmt-1 PE=1 SV=1	24	10
MARB-1 OS=Caenorhabditis elegans GN=marb-1 PE=1 SV=1	24	9
RPS-22, isoform a OS=Caenorhabditis elegans GN=rps-22 PE=1 SV=1	24	8
W10C8.5 OS=Caenorhabditis elegans GN=CELE_W10C8.5 PE=1 SV=1	24	10
Peptidyl-prolyl cis-trans isomerase 7 OS=Caenorhabditis elegans GN=cyn-7 PE=1 SV=2	24	7
MSRA-1 OS=Caenorhabditis elegans GN=msra-1 PE=1 SV=1	24	6
C07D8.6 OS=Caenorhabditis elegans GN=C07D8.6 PE=1 SV=1	24	6
V-type proton ATPase subunit D OS=Caenorhabditis elegans GN=vha-14 PE=3 SV=1	24	4
PIK-1, isoform b OS=Caenorhabditis elegans GN=pik-1 PE=3 SV=1	24	0
RSP-8, isoform a OS=Caenorhabditis elegans GN=rsp-8 PE=1 SV=1	24	0
Tubulin alpha-8 chain OS=Caenorhabditis elegans GN=tba-8 PE=3 SV=2	24	9
TARS-1, isoform b OS=Caenorhabditis elegans GN=tars-1 PE=1 SV=1	23	33
HEAT repeat-containing protein 1 homolog OS=Caenorhabditis elegans GN=toe-1 PE=3 SV=1	23	21
Glycogen [starch] synthase OS=Caenorhabditis elegans GN=gsy-1 PE=1 SV=1	23	23
DNA-directed RNA polymerase II subunit RPB1 OS=Caenorhabditis elegans GN=ama-1 PE=1 SV=3	23	21
Casein kinase I isoform alpha OS=Caenorhabditis elegans GN=kin-19 PE=3 SV=1	23	15
Glutamine synthetase OS=Caenorhabditis elegans GN=gln-3 PE=1 SV=1	23	15
Putative deoxyribose-phosphate aldolase OS=Caenorhabditis elegans GN=F09E5.3 PE=3 SV=1	23	8
IVD-1 OS=Caenorhabditis elegans GN=ivd-1 PE=1 SV=1	23	8
DRH-3 OS=Caenorhabditis elegans GN=drh-3 PE=1 SV=3	23	6
RSD-2, isoform b OS=Caenorhabditis elegans GN=rsd-2 PE=1 SV=1	23	0
Tyramine beta-hydroxylase OS=Caenorhabditis elegans GN=tbh-1 PE=1 SV=3	22	38
Eukaryotic translation initiation factor 3 subunit B OS=Caenorhabditis elegans GN=eif-3.B PE=3 SV=2	22	34
MCCC-1 OS=Caenorhabditis elegans GN=mccc-1 PE=1 SV=2	22	30
26S proteasome non-ATPase regulatory subunit 6 OS=Caenorhabditis elegans GN=rpn-7 PE=3 SV=1	22	25
60 kDa SS-A/Ro ribonucleoprotein homolog OS=Caenorhabditis elegans GN=rop-1 PE=2 SV=1	22	22
PPTR-1 OS=Caenorhabditis elegans GN=pptr-1 PE=1 SV=4	22	23
Asparagine--tRNA ligase, cytoplasmic OS=Caenorhabditis elegans GN=nrs-1 PE=3 SV=1	22	22
60S ribosomal protein L18a OS=Caenorhabditis elegans GN=rpl-20 PE=3 SV=2	22	16
RPN-9 OS=Caenorhabditis elegans GN=rpn-9 PE=1 SV=1	22	14
Chondroitin proteoglycan-2 OS=Caenorhabditis elegans GN=cpg-2 PE=1 SV=3	22	17
C32F10.8, isoform a OS=Caenorhabditis elegans GN=C32F10.8 PE=1 SV=2	22	15
LET-716 OS=Caenorhabditis elegans GN=let-716 PE=1 SV=3	22	14
40S ribosomal protein S5 OS=Caenorhabditis elegans GN=rps-5 PE=3 SV=1	22	12
Probable inorganic pyrophosphatase 1 OS=Caenorhabditis elegans GN=pyp-1 PE=3 SV=4	22	11
TLN-1, isoform a OS=Caenorhabditis elegans GN=tln-1 PE=1 SV=1	22	12
Myosin regulatory light chain 1 OS=Caenorhabditis elegans GN=mlc-1 PE=3 SV=1	22	9
Aminomethyltransferase OS=Caenorhabditis elegans GN=gcst-1 PE=1 SV=1	22	10
Triosephosphate isomerase OS=Caenorhabditis elegans GN=tpi-1 PE=1 SV=2	22	6
CPL-1, isoform a OS=Caenorhabditis elegans GN=cpl-1 PE=1 SV=1	22	5
Eukaryotic translation initiation factor 5A OS=Caenorhabditis elegans GN=iff-1 PE=1 SV=1	22	5
Y69A2AR.18, isoform a OS=Caenorhabditis elegans GN=CELE_Y69A2AR.18 PE=1 SV=1	22	2
Probable glutamine--tRNA ligase OS=Caenorhabditis elegans GN=ers-1 PE=3 SV=1	21	37
CARS-1, isoform c OS=Caenorhabditis elegans GN=cars-1 PE=1 SV=1	21	36
F55B11.1 OS=Caenorhabditis elegans GN=CELE_F55B11.1 PE=1 SV=1	21	33
Putative aldehyde dehydrogenase family 7 member A1 homolog OS=Caenorhabditis elegans GN=alh-9 PE=3 SV=2	21	20
2,3-bisphosphoglycerate-independent phosphoglycerate mutase OS=Caenorhabditis elegans GN=ipgm-1 PE=1 SV=1	21	16
Malic enzyme OS=Caenorhabditis elegans GN=men-1 PE=1 SV=1	21	13
F28B4.3 OS=Caenorhabditis elegans GN=CELE_F28B4.3 PE=1 SV=1	21	12
Eukaryotic translation initiation factor 3 subunit H OS=Caenorhabditis elegans GN=eif-3.H PE=3 SV=2	21	11
DNJ-19 OS=Caenorhabditis elegans GN=dnj-19 PE=1 SV=1	21	8
Proteasome subunit alpha type-2 OS=Caenorhabditis elegans GN=pas-2 PE=1 SV=1	21	5
Uncharacterized serine carboxypeptidase F41C3.5 OS=Caenorhabditis elegans GN=F41C3.5 PE=1 SV=1	21	5
Proliferating cell nuclear antigen OS=Caenorhabditis elegans GN=pcn-1 PE=1 SV=3	21	5
Probable splicing factor, arginine/serine-rich 3 OS=Caenorhabditis elegans GN=rsp-3 PE=1 SV=2	21	0
Probable splicing factor, arginine/serine-rich 1 OS=Caenorhabditis elegans GN=rsp-1 PE=3 SV=1	21	0
MUT-16, isoform b OS=Caenorhabditis elegans GN=mut-16 PE=1 SV=3	21	1
Serine/threonine-protein phosphatase OS=Caenorhabditis elegans GN=gsp-1 PE=1 SV=1	21	6
HDA-10 OS=Caenorhabditis elegans GN=hda-10 PE=1 SV=1	20	25
Leucine aminopeptidase 1 OS=Caenorhabditis elegans GN=lap-1 PE=1 SV=1	20	19
Endoribonuclease dcr-1 OS=Caenorhabditis elegans GN=dcr-1 PE=1 SV=3	20	16
CAR-1 OS=Caenorhabditis elegans GN=car-1 PE=1 SV=1	20	15
Eukaryotic translation initiation factor 3 subunit D OS=Caenorhabditis elegans GN=eif-3.D PE=1 SV=1	20	15
Protein pad-1 OS=Caenorhabditis elegans GN=pad-1 PE=2 SV=2	20	10
SQD-1, isoform b OS=Caenorhabditis elegans GN=sqd-1 PE=1 SV=1	20	11
CHD-7 OS=Caenorhabditis elegans GN=chd-7 PE=1 SV=3	20	11
40S ribosomal protein S15 OS=Caenorhabditis elegans GN=rps-15 PE=1 SV=3	20	8
Laminin-like protein lam-2 OS=Caenorhabditis elegans GN=lam-2 PE=1 SV=3	20	9
R08E5.3 OS=Caenorhabditis elegans GN=CELE_R08E5.3 PE=1 SV=1	20	10
40S ribosomal protein S23 OS=Caenorhabditis elegans GN=rps-23 PE=3 SV=1	20	9
R151.2, isoform a OS=Caenorhabditis elegans GN=CELE_R151.2 PE=1 SV=2	20	8
DNJ-12 OS=Caenorhabditis elegans GN=dnj-12 PE=1 SV=1	20	7
ACDH-3 OS=Caenorhabditis elegans GN=acdh-3 PE=1 SV=1	20	6
Probable ubiquitin carboxyl-terminal hydrolase ubh-4 OS=Caenorhabditis elegans GN=ubh-4 PE=3 SV=2	20	6
C56E6.9 OS=Caenorhabditis elegans GN=C56E6.9 PE=1 SV=1	20	4
60S acidic ribosomal protein P2 OS=Caenorhabditis elegans GN=rpa-2 PE=3 SV=2	20	8
Ran GTPase-activating protein 2 OS=Caenorhabditis elegans GN=ran-2 PE=4 SV=3	19	30
Dynamin OS=Caenorhabditis elegans GN=dyn-1 PE=1 SV=1	19	24
Protein argonaute OS=Caenorhabditis elegans GN=alg-1 PE=1 SV=1	19	16
Transcription-associated protein 1 OS=Caenorhabditis elegans GN=trr-1 PE=2 SV=1	19	16
LAF-1, isoform b OS=Caenorhabditis elegans GN=laf-1 PE=1 SV=1	19	17
ACDH-12, isoform a OS=Caenorhabditis elegans GN=acdh-12 PE=1 SV=1	19	17
Probable UDP-N-acetylglucosamine pyrophosphorylase OS=Caenorhabditis elegans GN=C36A4.4 PE=3 SV=2	19	15
PLP-1 OS=Caenorhabditis elegans GN=plp-1 PE=1 SV=1	19	16
Probable methylmalonyl-CoA mutase, mitochondrial OS=Caenorhabditis elegans GN=mmcm-1 PE=3 SV=2	19	15
60S ribosomal protein L11 OS=Caenorhabditis elegans GN=rpl-11.1 PE=3 SV=1	19	10
COP9/Signalosome and eIF3 complex-shared subunit 1 OS=Caenorhabditis elegans GN=cif-1 PE=1 SV=1	19	12
T08H10.1 OS=Caenorhabditis elegans GN=CELE_T08H10.1 PE=1 SV=2	19	10
Stress-induced-phosphoprotein 1 OS=Caenorhabditis elegans GN=sti-1 PE=1 SV=1	19	7
RBC-1, isoform a OS=Caenorhabditis elegans GN=rbc-1 PE=1 SV=4	19	5
Probable V-type proton ATPase subunit F OS=Caenorhabditis elegans GN=vha-9 PE=3 SV=1	19	3
NHR-49, isoform e OS=Caenorhabditis elegans GN=nhr-49 PE=1 SV=1	19	0
RLA-2 OS=Caenorhabditis elegans GN=rla-2 PE=1 SV=1	19	6
Myosin regulatory light chain 2 OS=Caenorhabditis elegans GN=mlc-2 PE=3 SV=1	19	10
TEG-4 OS=Caenorhabditis elegans GN=teg-4 PE=1 SV=1	18	30
F55F10.1, isoform b OS=Caenorhabditis elegans GN=CELE_F55F10.1 PE=1 SV=1	18	26
HRP-2, isoform a OS=Caenorhabditis elegans GN=hrp-2 PE=1 SV=2	18	24
SMA-1, isoform d OS=Caenorhabditis elegans GN=sma-1 PE=1 SV=1	18	23
Pumilio domain-containing protein 12 OS=Caenorhabditis elegans GN=puf-12 PE=3 SV=1	18	21
Suppressor of Ty 6 homolog OS=Caenorhabditis elegans GN=emb-5 PE=1 SV=1	18	15
Adenylosuccinate synthetase OS=Caenorhabditis elegans GN=adss-1 PE=3 SV=3	18	12
DNA-directed RNA polymerase OS=Caenorhabditis elegans GN=rpoa-1 PE=1 SV=1	18	14
F20G2.2 OS=Caenorhabditis elegans GN=CELE_F20G2.2 PE=1 SV=1	18	7
Y37E3.10, isoform a OS=Caenorhabditis elegans GN=CELE_Y37E3.10 PE=1 SV=2	18	10
RPS-11 OS=Caenorhabditis elegans GN=rps-11 PE=1 SV=1	18	9
TXL-1 OS=Caenorhabditis elegans GN=txl-1 PE=1 SV=1	18	8
Isocitrate dehydrogenase [NAD] subunit, mitochondrial OS=Caenorhabditis elegans GN=idhg-1 PE=1 SV=2	18	6
Probable glycylpeptide N-tetradecanoyltransferase OS=Caenorhabditis elegans GN=nmt-1 PE=3 SV=1	18	7
Nucleoside diphosphate kinase OS=Caenorhabditis elegans GN=ndk-1 PE=1 SV=1	18	6
F53F1.2 OS=Caenorhabditis elegans GN=CELE_F53F1.2 PE=1 SV=1	18	3
REPO-1 OS=Caenorhabditis elegans GN=repo-1 PE=1 SV=2	18	1
F40F4.6 OS=Caenorhabditis elegans GN=drd-2 PE=1 SV=2	18	11
Isocitrate dehydrogenase [NADP] OS=Caenorhabditis elegans GN=idh-2 PE=1 SV=1	18	7
PUD-1.1 OS=Caenorhabditis elegans GN=pud-1.2 PE=1 SV=1	18	2
Pyruvate kinase OS=Caenorhabditis elegans GN=pyk-2 PE=1 SV=1	18	12
Protein argonaute OS=Caenorhabditis elegans GN=alg-2 PE=1 SV=2	18	14
F44E7.4, isoform c OS=Caenorhabditis elegans GN=CELE_F44E7.4 PE=1 SV=1	17	35
C39D10.7 OS=Caenorhabditis elegans GN=C39D10.7 PE=1 SV=3	17	29
GFAT-1, isoform a OS=Caenorhabditis elegans GN=gfat-1 PE=1 SV=1	17	26
mRNA transport homolog 4 OS=Caenorhabditis elegans GN=mtr-4 PE=3 SV=1	17	19
Probable methionine synthase OS=Caenorhabditis elegans GN=metr-1 PE=3 SV=1	17	18
APA-2 OS=Caenorhabditis elegans GN=apa-2 PE=1 SV=2	17	17
60S ribosomal protein L13 OS=Caenorhabditis elegans GN=rpl-13 PE=3 SV=1	17	17
ABCF-3 OS=Caenorhabditis elegans GN=abcf-3 PE=1 SV=1	17	16
RPS-24 OS=Caenorhabditis elegans GN=rps-24 PE=1 SV=1	17	10
RUVB-1 OS=Caenorhabditis elegans GN=ruvb-1 PE=1 SV=2	17	14
Ferritin OS=Caenorhabditis elegans GN=ftn-2 PE=1 SV=1	17	11
Glucose-6-phosphate 1-dehydrogenase OS=Caenorhabditis elegans GN=gspd-1 PE=3 SV=1	17	10
ZK1320.9 OS=Caenorhabditis elegans GN=CELE_ZK1320.9 PE=1 SV=1	17	11
40S ribosomal protein S16 OS=Caenorhabditis elegans GN=rps-16 PE=1 SV=3	17	11
ACDH-7 OS=Caenorhabditis elegans GN=acdh-7 PE=1 SV=2	17	9
LST-3, isoform c OS=Caenorhabditis elegans GN=lst-3 PE=1 SV=1	17	9
Pre-mRNA-processing factor 19 OS=Caenorhabditis elegans GN=prp-19 PE=3 SV=2	17	10
ALH-6, isoform a OS=Caenorhabditis elegans GN=alh-6 PE=1 SV=1	17	8
T24H7.2 OS=Caenorhabditis elegans GN=CELE_T24H7.2 PE=1 SV=1	17	9
Histone deacetylase 1 OS=Caenorhabditis elegans GN=hda-1 PE=1 SV=1	17	7
Bifunctional L-3-cyanoalanine synthase/cysteine synthase OS=Caenorhabditis elegans GN=cysl-2 PE=1 SV=1	17	7
ASNS-2, isoform a OS=Caenorhabditis elegans GN=asns-2 PE=1 SV=1	17	4
40S ribosomal protein S13 OS=Caenorhabditis elegans GN=rps-13 PE=3 SV=2	17	5
5C820 OS=Caenorhabditis elegans GN=pud-3 PE=1 SV=1	17	4
ECH-7 OS=Caenorhabditis elegans GN=ech-7 PE=1 SV=1	17	2
LEA-1, isoform l OS=Caenorhabditis elegans GN=lea-1 PE=1 SV=1	16	50
NPP-21, isoform a OS=Caenorhabditis elegans GN=npp-21 PE=1 SV=1	16	30
Lon protease homolog, mitochondrial OS=Caenorhabditis elegans GN=C34B2.6 PE=3 SV=1	16	29
LIN-40, isoform a OS=Caenorhabditis elegans GN=lin-40 PE=1 SV=2	16	23
Y46E12BL.2, isoform a OS=Caenorhabditis elegans GN=CELE_Y46E12BL.2 PE=1 SV=1	16	23
Adenylyl cyclase-associated protein OS=Caenorhabditis elegans GN=cas-1 PE=1 SV=1	16	17
TFG-1 OS=Caenorhabditis elegans GN=tfg-1 PE=1 SV=1	16	16
UDP-glucose 6-dehydrogenase OS=Caenorhabditis elegans GN=sqv-4 PE=1 SV=1	16	13
Eukaryotic peptide chain release factor subunit 1 OS=Caenorhabditis elegans GN=erfa-1 PE=3 SV=2	16	14
RPL-30, isoform c OS=Caenorhabditis elegans GN=rpl-30 PE=1 SV=1	16	13
B0334.3, isoform a OS=Caenorhabditis elegans GN=B0334.3 PE=1 SV=2	16	10
Probable glutathione S-transferase 7 OS=Caenorhabditis elegans GN=gst-7 PE=3 SV=1	16	10
RPS-10 OS=Caenorhabditis elegans GN=rps-10 PE=1 SV=1	16	6
4-hydroxyphenylpyruvate dioxygenase OS=Caenorhabditis elegans GN=hpd-1 PE=3 SV=1	16	5
26S proteasome non-ATPase regulatory subunit 8 OS=Caenorhabditis elegans GN=rpn-12 PE=3 SV=1	16	4
Proteasome subunit beta type-2 OS=Caenorhabditis elegans GN=pbs-4 PE=3 SV=2	16	3
Eukaryotic translation initiation factor 5A-2 OS=Caenorhabditis elegans GN=iff-2 PE=2 SV=1	16	2
Putative cystathionine gamma-lyase 2 OS=Caenorhabditis elegans GN=cth-2 PE=3 SV=1	16	10
Alanine--tRNA ligase, cytoplasmic OS=Caenorhabditis elegans GN=aars-2 PE=2 SV=1	15	30
Probable coatomer subunit delta OS=Caenorhabditis elegans GN=C13B9.3 PE=3 SV=1	15	22
AGEF-1, isoform a OS=Caenorhabditis elegans GN=agef-1 PE=1 SV=1	15	22
La-related protein 1 OS=Caenorhabditis elegans GN=larp-1 PE=3 SV=2	15	18
RPN-10 OS=Caenorhabditis elegans GN=rpn-10 PE=1 SV=2	15	17
T14G8.3, isoform a OS=Caenorhabditis elegans GN=CELE_T14G8.3 PE=1 SV=2	15	16
SEC-31 OS=Caenorhabditis elegans GN=sec-31 PE=1 SV=1	15	15
HECD-1, isoform c OS=Caenorhabditis elegans GN=hecd-1 PE=1 SV=1	15	14
PERM-2 OS=Caenorhabditis elegans GN=perm-2 PE=1 SV=2	15	13
Proteasomal ubiquitin receptor ADRM1 homolog OS=Caenorhabditis elegans GN=C56G2.7 PE=3 SV=2	15	11
60S ribosomal protein L21 OS=Caenorhabditis elegans GN=rpl-21 PE=1 SV=3	15	6
ACP-6 OS=Caenorhabditis elegans GN=acp-6 PE=1 SV=2	15	8
40S ribosomal protein S14 OS=Caenorhabditis elegans GN=rps-14 PE=3 SV=1	15	10
60S ribosomal protein L12 OS=Caenorhabditis elegans GN=rpl-12 PE=3 SV=1	15	9
Probable GMP reductase OS=Caenorhabditis elegans GN=F32D1.5 PE=3 SV=1	15	8
T09B4.8 OS=Caenorhabditis elegans GN=CELE_T09B4.8 PE=1 SV=3	15	8
F44G3.2 OS=Caenorhabditis elegans GN=CELE_F44G3.2 PE=1 SV=1	15	9
RUVB-2 OS=Caenorhabditis elegans GN=ruvb-2 PE=1 SV=1	15	9
Serine/threonine-protein phosphatase OS=Caenorhabditis elegans GN=let-92 PE=1 SV=1	15	8
C30H6.7, isoform a OS=Caenorhabditis elegans GN=C30H6.7 PE=1 SV=1	15	7
DDX-17, isoform a OS=Caenorhabditis elegans GN=ddx-17 PE=1 SV=1	15	6
Probable aspartate aminotransferase, cytoplasmic OS=Caenorhabditis elegans GN=got-1.2 PE=3 SV=1	15	6
C06G3.5, isoform a OS=Caenorhabditis elegans GN=C06G3.5 PE=1 SV=1	15	4
Y47G6A.22 OS=Caenorhabditis elegans GN=CELE_Y47G6A.22 PE=1 SV=1	15	5
Condensin complex subunit 1 OS=Caenorhabditis elegans GN=dpy-28 PE=2 SV=1	15	4
F49H12.5 OS=Caenorhabditis elegans GN=CELE_F49H12.5 PE=1 SV=1	15	3
CPF-2 OS=Caenorhabditis elegans GN=cpf-2 PE=1 SV=1	15	2
Probable succinyl-CoA ligase [ADP/GDP-forming] subunit alpha, mitochondrial OS=Caenorhabditis elegans GN=C05G5.4 PE=3 SV=1	15	2
FIPP-1 OS=Caenorhabditis elegans GN=fipp-1 PE=1 SV=1	15	1
Probable succinyl-CoA:3-ketoacid coenzyme A transferase, mitochondrial OS=Caenorhabditis elegans GN=C05C10.3 PE=3 SV=1	14	18
Ubiquitin carboxyl-terminal hydrolase OS=Caenorhabditis elegans GN=CELE_H34C03.2 PE=1 SV=1	14	15
LAM-1, isoform a OS=Caenorhabditis elegans GN=lam-1 PE=1 SV=3	14	15
Monensin-resistant homolog 2 OS=Caenorhabditis elegans GN=mon-2 PE=3 SV=2	14	14
IMB-1 OS=Caenorhabditis elegans GN=imb-1 PE=1 SV=3	14	15
Guanine nucleotide-binding protein-like 3 homolog OS=Caenorhabditis elegans GN=nst-1 PE=3 SV=1	14	13
Histidine ammonia-lyase OS=Caenorhabditis elegans GN=haly-1 PE=1 SV=1	14	12
Histidine--tRNA ligase OS=Caenorhabditis elegans GN=hrs-1 PE=2 SV=3	14	11
Importin subunit alpha-3 OS=Caenorhabditis elegans GN=ima-3 PE=1 SV=2	14	11
APP-1 OS=Caenorhabditis elegans GN=app-1 PE=1 SV=1	14	8
Putative folylpolyglutamate synthase OS=Caenorhabditis elegans GN=F25B5.6 PE=3 SV=1	14	9
Calpain clp-1 OS=Caenorhabditis elegans GN=clp-1 PE=3 SV=4	14	8
2-oxoisovalerate dehydrogenase subunit alpha, mitochondrial OS=Caenorhabditis elegans GN=Y39E4A.3 PE=1 SV=2	14	8
Ubiquitin carboxyl-terminal hydrolase 14 OS=Caenorhabditis elegans GN=usp-14 PE=2 SV=2	14	8
Glycogen synthase kinase-3 OS=Caenorhabditis elegans GN=gsk-3 PE=1 SV=1	14	6
D1054.11 OS=Caenorhabditis elegans GN=CELE_D1054.11 PE=1 SV=1	14	4
Y39G8B.1, isoform a OS=Caenorhabditis elegans GN=CELE_Y39G8B.1 PE=1 SV=1	14	5
Alcohol dehydrogenase class-3 OS=Caenorhabditis elegans GN=H24K24.3 PE=2 SV=1	14	4
Uncharacterized oxidoreductase F53C11.3 OS=Caenorhabditis elegans GN=F53C11.3 PE=3 SV=1	14	3
Ubiquitin carboxyl-terminal hydrolase OS=Caenorhabditis elegans GN=CELE_T24B8.7 PE=1 SV=2	14	2
Coatomer subunit epsilon OS=Caenorhabditis elegans GN=cope-1 PE=3 SV=1	14	3
Y76B12C.6, isoform b OS=Caenorhabditis elegans GN=CELE_Y76B12C.6 PE=1 SV=1	14	0
Heat shock protein Hsp-16.1/Hsp-16.11 OS=Caenorhabditis elegans GN=hsp-16.1 PE=3 SV=1	14	1
Probable splicing factor, arginine/serine-rich 2 OS=Caenorhabditis elegans GN=rsp-2 PE=3 SV=1	14	0
60S acidic ribosomal protein P1 OS=Caenorhabditis elegans GN=rla-1 PE=3 SV=2	14	9
ACTL-1 C15B12.6 OS=Caenorhabditis elegans GN=C15B12.6 PE=4 SV=3	14	0
Peptidyl-prolyl cis-trans isomerase 3 OS=Caenorhabditis elegans GN=cyn-3 PE=1 SV=1	14	4
Peroxisomal catalase 1 OS=Caenorhabditis elegans GN=ctl-2 PE=2 SV=3	14	12
DNC-1, isoform c OS=Caenorhabditis elegans GN=dnc-1 PE=1 SV=1	13	25
HPO-27 OS=Caenorhabditis elegans GN=hpo-27 PE=1 SV=1	13	21
C35A5.8 OS=Caenorhabditis elegans GN=C35A5.8 PE=1 SV=3	13	23
SMK-1, isoform a OS=Caenorhabditis elegans GN=smk-1 PE=1 SV=1	13	20
NASP-2 OS=Caenorhabditis elegans GN=nasp-2 PE=1 SV=1	13	15
Probable serine--tRNA ligase, cytoplasmic OS=Caenorhabditis elegans GN=srs-2 PE=3 SV=1	13	17
Y39G10AR.8 OS=Caenorhabditis elegans GN=CELE_Y39G10AR.8 PE=1 SV=1	13	17
40S ribosomal protein S12 OS=Caenorhabditis elegans GN=rps-12 PE=3 SV=2	13	13
Adenylosuccinate lyase OS=Caenorhabditis elegans GN=adsl-1 PE=1 SV=1	13	13
Proteasome subunit alpha type-6 OS=Caenorhabditis elegans GN=pas-1 PE=1 SV=1	13	11
Probable histone-binding protein lin-53 OS=Caenorhabditis elegans GN=lin-53 PE=1 SV=2	13	11
ALH-12, isoform a OS=Caenorhabditis elegans GN=alh-12 PE=1 SV=1	13	9
THOC-2 OS=Caenorhabditis elegans GN=thoc-2 PE=1 SV=4	13	11
C44E4.4 OS=Caenorhabditis elegans GN=C44E4.4 PE=1 SV=1	13	10
DHS-6 OS=Caenorhabditis elegans GN=dhs-6 PE=1 SV=3	13	11
K07H8.10 OS=Caenorhabditis elegans GN=CELE_K07H8.10 PE=1 SV=1	13	9
Proteasome subunit alpha type-3 OS=Caenorhabditis elegans GN=pas-7 PE=1 SV=3	13	10
Signal recognition particle subunit SRP72 OS=Caenorhabditis elegans GN=srpa-72 PE=3 SV=2	13	8
Y17G7B.3 OS=Caenorhabditis elegans GN=CELE_Y17G7B.3 PE=1 SV=1	13	8
F09F7.4, isoform a OS=Caenorhabditis elegans GN=CELE_F09F7.4 PE=1 SV=1	13	8
LET-526, isoform c OS=Caenorhabditis elegans GN=let-526 PE=1 SV=1	13	8
Mesocentin OS=Caenorhabditis elegans GN=dig-1 PE=1 SV=2	13	6
L-lactate dehydrogenase OS=Caenorhabditis elegans GN=ldh-1 PE=2 SV=1	13	6
ARP-1, isoform a OS=Caenorhabditis elegans GN=arp-1 PE=1 SV=2	13	7
RPL-32, isoform b OS=Caenorhabditis elegans GN=rpl-32 PE=1 SV=1	13	5
Eukaryotic translation initiation factor 3 subunit F OS=Caenorhabditis elegans GN=eif-3.F PE=3 SV=1	13	7
T28D6.6, isoform a OS=Caenorhabditis elegans GN=CELE_T28D6.6 PE=1 SV=1	13	7
COP9 signalosome complex subunit 3 OS=Caenorhabditis elegans GN=csn-3 PE=1 SV=4	13	6
PBS-7 OS=Caenorhabditis elegans GN=pbs-7 PE=1 SV=2	13	5
TSR-1 OS=Caenorhabditis elegans GN=tsr-1 PE=1 SV=3	13	3
CPN-3 OS=Caenorhabditis elegans GN=cpn-3 PE=1 SV=1	13	4
ANT-1.1, isoform a OS=Caenorhabditis elegans GN=ant-1.1 PE=1 SV=1	13	4
TAG-184 OS=Caenorhabditis elegans GN=tag-184 PE=1 SV=1	13	1
ECH-4 OS=Caenorhabditis elegans GN=ech-4 PE=1 SV=1	13	4
Probable actin-related protein 2/3 complex subunit 2 OS=Caenorhabditis elegans GN=arx-4 PE=3 SV=1	13	3
PERM-4 OS=Caenorhabditis elegans GN=perm-4 PE=1 SV=2	13	1
Y113G7B.12 OS=Caenorhabditis elegans GN=CELE_Y113G7B.12 PE=4 SV=2	13	0
Proteasome subunit beta type-1 OS=Caenorhabditis elegans GN=pbs-6 PE=1 SV=2	13	1
RRF-1, isoform b OS=Caenorhabditis elegans GN=rrf-1 PE=1 SV=1	13	0
Y87G2A.1 OS=Caenorhabditis elegans GN=CELE_Y87G2A.1 PE=1 SV=3	13	0
Peptidyl-prolyl cis-trans isomerase 1 OS=Caenorhabditis elegans GN=cyn-1 PE=2 SV=1	13	6
Eukaryotic translation initiation factor eIF5B OS=Caenorhabditis elegans GN=iffb-1 PE=1 SV=1	12	20
Piwi-like protein OS=Caenorhabditis elegans GN=ppw-1 PE=1 SV=1	12	17
F25G6.9 OS=Caenorhabditis elegans GN=CELE_F25G6.9 PE=1 SV=2	12	16
DPT-1, isoform b OS=Caenorhabditis elegans GN=dpt-1 PE=1 SV=1	12	13
NOL-1 OS=Caenorhabditis elegans GN=nol-1 PE=1 SV=2	12	13
Y55F3AM.13 OS=Caenorhabditis elegans GN=CELE_Y55F3AM.13 PE=1 SV=1	12	13
60S ribosomal protein L15 OS=Caenorhabditis elegans GN=rpl-15 PE=3 SV=1	12	12
CEY-4 OS=Caenorhabditis elegans GN=cey-4 PE=1 SV=1	12	10
Uncharacterized protein R05D3.9 OS=Caenorhabditis elegans GN=R05D3.9/R05D3.10 PE=3 SV=3	12	10
RPS-18 OS=Caenorhabditis elegans GN=rps-18 PE=1 SV=1	12	10
CTP synthase OS=Caenorhabditis elegans GN=ctps-1 PE=1 SV=1	12	12
ACDH-9 OS=Caenorhabditis elegans GN=acdh-9 PE=1 SV=1	12	10
Prolyl 4-hydroxylase subunit alpha-1 OS=Caenorhabditis elegans GN=dpy-18 PE=1 SV=2	12	11
Eukaryotic translation initiation factor 5 OS=Caenorhabditis elegans GN=C37C3.2 PE=3 SV=2	12	9
UMPS-1 OS=Caenorhabditis elegans GN=umps-1 PE=1 SV=1	12	9
F21D5.1 OS=Caenorhabditis elegans GN=CELE_F21D5.1 PE=1 SV=1	12	7
40S ribosomal protein S26 OS=Caenorhabditis elegans GN=rps-26 PE=3 SV=1	12	4
UNC-43, isoform r OS=Caenorhabditis elegans GN=unc-43 PE=1 SV=1	12	6
ACS-11 OS=Caenorhabditis elegans GN=acs-11 PE=1 SV=3	12	5
ATG-2 OS=Caenorhabditis elegans GN=atg-2 PE=1 SV=3	12	4
Acidic leucine-rich nuclear phosphoprotein 32-related protein 2 OS=Caenorhabditis elegans GN=T19H12.2 PE=3 SV=1	12	5
Y37A1B.5, isoform a OS=Caenorhabditis elegans GN=CELE_Y37A1B.5 PE=1 SV=1	12	6
Proteasome subunit beta type OS=Caenorhabditis elegans GN=pbs-2 PE=1 SV=1	12	5
PPM-1, isoform c OS=Caenorhabditis elegans GN=ppm-1 PE=1 SV=1	12	4
MRPS-22 OS=Caenorhabditis elegans GN=mrps-22 PE=1 SV=1	12	4
Actin-depolymerizing factor 2, isoform c OS=Caenorhabditis elegans GN=unc-60 PE=1 SV=1	12	1
Y65B4A.6, isoform a OS=Caenorhabditis elegans GN=CELE_Y65B4A.6 PE=3 SV=2	12	2
RPS-20 OS=Caenorhabditis elegans GN=rps-20 PE=1 SV=1	12	3
ZK829.7 OS=Caenorhabditis elegans GN=CELE_ZK829.7 PE=1 SV=2	12	3
Conserved regulator of innate immunity protein 3 OS=Caenorhabditis elegans GN=cri-3 PE=1 SV=2	12	2
Y71G12B.6, isoform a OS=Caenorhabditis elegans GN=CELE_Y71G12B.6 PE=1 SV=1	12	1
Polyadenylate-binding protein OS=Caenorhabditis elegans GN=pab-2 PE=1 SV=1	12	9
Probable GMP synthase [glutamine-hydrolyzing] OS=Caenorhabditis elegans GN=gmps-1 PE=3 SV=3	11	23
Ubiquitin carboxyl-terminal hydrolase OS=Caenorhabditis elegans GN=usp-5 PE=1 SV=2	11	14
KETN-1, isoform a OS=Caenorhabditis elegans GN=ketn-1 PE=1 SV=1	11	12
Y110A7A.19 OS=Caenorhabditis elegans GN=let-630 PE=1 SV=1	11	15
CSR-1, isoform b OS=Caenorhabditis elegans GN=csr-1 PE=1 SV=1	11	9
Structural maintenance of chromosomes protein 1 OS=Caenorhabditis elegans GN=him-1 PE=1 SV=4	11	13
60S ribosomal protein L24 OS=Caenorhabditis elegans GN=rpl-24.1 PE=3 SV=1	11	11
Elongator complex protein 1 OS=Caenorhabditis elegans GN=elpc-1 PE=1 SV=2	11	12
Glutamate--cysteine ligase OS=Caenorhabditis elegans GN=gcs-1 PE=1 SV=2	11	10
Putative H/ACA ribonucleoprotein complex subunit 4 OS=Caenorhabditis elegans GN=K01G5.5 PE=3 SV=1	11	10
60S ribosomal protein L13a OS=Caenorhabditis elegans GN=rpl-16 PE=2 SV=1	11	9
Serrate RNA effector molecule homolog OS=Caenorhabditis elegans GN=E01A2.2 PE=3 SV=1	11	11
PGL-3 OS=Caenorhabditis elegans GN=pgl-3 PE=1 SV=1	11	17
Tryptophan 2,3-dioxygenase OS=Caenorhabditis elegans GN=tdo-2 PE=2 SV=1	11	11
60S ribosomal protein L27 OS=Caenorhabditis elegans GN=rpl-27 PE=2 SV=1	11	9
Proteasome subunit alpha type-1 OS=Caenorhabditis elegans GN=pas-6 PE=1 SV=1	11	6
FKB-6 OS=Caenorhabditis elegans GN=fkb-6 PE=1 SV=1	11	8
Nuclear cap-binding protein subunit 1 OS=Caenorhabditis elegans GN=ncbp-1 PE=3 SV=3	11	6
Probable dynactin subunit 2 OS=Caenorhabditis elegans GN=dnc-2 PE=1 SV=1	11	7
COP9 signalosome complex subunit 4 OS=Caenorhabditis elegans GN=csn-4 PE=1 SV=1	11	6
Actin-related protein 3 OS=Caenorhabditis elegans GN=arx-1 PE=3 SV=1	11	6
PQN-27, isoform b OS=Caenorhabditis elegans GN=pqn-27 PE=1 SV=1	11	5
PAH-1, isoform b OS=Caenorhabditis elegans GN=pah-1 PE=1 SV=1	11	6
Eukaryotic translation initiation factor 3 subunit I OS=Caenorhabditis elegans GN=eif-3.I PE=3 SV=2	11	6
F10G7.10, isoform a OS=Caenorhabditis elegans GN=CELE_F10G7.10 PE=1 SV=1	11	4
Cysteine synthase 3 OS=Caenorhabditis elegans GN=cysl-3 PE=1 SV=1	11	5
ABCE-1 OS=Caenorhabditis elegans GN=abce-1 PE=1 SV=1	11	5
F54D5.12 OS=Caenorhabditis elegans GN=CELE_F54D5.12 PE=1 SV=1	11	5
SUMO-activating enzyme subunit uba-2 OS=Caenorhabditis elegans GN=uba-2 PE=3 SV=3	11	4
Basement membrane proteoglycan OS=Caenorhabditis elegans GN=unc-52 PE=1 SV=2	11	1
Rab-1 (Fragment) OS=Caenorhabditis elegans GN=rab-1 PE=2 SV=1	11	4
Aspartic protease 3 OS=Caenorhabditis elegans GN=asp-3 PE=1 SV=3	11	3
Histone H2B 1 OS=Caenorhabditis elegans GN=his-11 PE=1 SV=4	11	3
Fatty acid-binding protein homolog 6 OS=Caenorhabditis elegans GN=lbp-6 PE=1 SV=1	11	4
FAH-1 OS=Caenorhabditis elegans GN=fah-1 PE=1 SV=1	11	3
Actin-depolymerizing factor 1, isoforms a/b OS=Caenorhabditis elegans GN=unc-60 PE=1 SV=2	11	4
Small nuclear ribonucleoprotein Sm D3 OS=Caenorhabditis elegans GN=snr-1 PE=2 SV=2	11	4
Y66D12A.9 OS=Caenorhabditis elegans GN=CELE_Y66D12A.9 PE=1 SV=1	11	3
40S ribosomal protein S27 OS=Caenorhabditis elegans GN=rps-27 PE=1 SV=3	11	2
Helicase ssl-1 OS=Caenorhabditis elegans GN=ssl-1 PE=2 SV=4	11	3
SRP-7, isoform a OS=Caenorhabditis elegans GN=srp-7 PE=1 SV=1	11	2
Probable translation initiation factor eIF-2B subunit alpha OS=Caenorhabditis elegans GN=ZK1098.4 PE=1 SV=1	11	2
ALY-3, isoform a OS=Caenorhabditis elegans GN=aly-3 PE=1 SV=1	11	2
Casein kinase II subunit beta OS=Caenorhabditis elegans GN=kin-10 PE=1 SV=2	11	1
Heat shock protein Hsp-16.48/Hsp-16.49 OS=Caenorhabditis elegans GN=hsp-16.48 PE=2 SV=1	11	1
W04D2.4 OS=Caenorhabditis elegans GN=CELE_W04D2.4 PE=1 SV=1	11	0
GFAT-2 OS=Caenorhabditis elegans GN=gfat-2 PE=1 SV=1	11	22
DNA helicase OS=Caenorhabditis elegans GN=mcm-2 PE=1 SV=1	10	30
AMPD-1, isoform a OS=Caenorhabditis elegans GN=ampd-1 PE=1 SV=1	10	23
RPN-8 OS=Caenorhabditis elegans GN=rpn-8 PE=1 SV=1	10	24
F25D7.4 OS=Caenorhabditis elegans GN=CELE_F25D7.4 PE=1 SV=1	10	28
ATP-dependent RNA helicase glh-1 OS=Caenorhabditis elegans GN=glh-1 PE=1 SV=3	10	19
Structural maintenance of chromosomes protein 3 OS=Caenorhabditis elegans GN=smc-3 PE=1 SV=1	10	18
Cohesin subunit scc-3 OS=Caenorhabditis elegans GN=scc-3 PE=1 SV=1	10	14
DNA-directed RNA polymerase OS=Caenorhabditis elegans GN=rpoa-2 PE=1 SV=1	10	16
cGMP-dependent protein kinase egl-4 OS=Caenorhabditis elegans GN=egl-4 PE=1 SV=2	10	16
DNA-directed RNA polymerase II subunit RPB2 OS=Caenorhabditis elegans GN=rpb-2 PE=2 SV=2	10	11
Inosine-5'-monophosphate dehydrogenase OS=Caenorhabditis elegans GN=T22D1.3 PE=3 SV=2	10	9
XPO-2, isoform a OS=Caenorhabditis elegans GN=xpo-2 PE=1 SV=1	10	6
DPF-5, isoform a OS=Caenorhabditis elegans GN=dpf-5 PE=1 SV=2	10	10
M57.2, isoform a OS=Caenorhabditis elegans GN=CELE_M57.2 PE=1 SV=1	10	6
C07A12.7, isoform b OS=Caenorhabditis elegans GN=C07A12.7 PE=1 SV=1	10	8
DUT-1 OS=Caenorhabditis elegans GN=dut-1 PE=1 SV=1	10	8
Methionine aminopeptidase 2 OS=Caenorhabditis elegans GN=map-2 PE=1 SV=1	10	5
M153.1 OS=Caenorhabditis elegans GN=CELE_M153.1 PE=1 SV=1	10	6
Probable peroxiredoxin prdx-3 OS=Caenorhabditis elegans GN=prdx-3 PE=3 SV=1	10	5
Eukaryotic translation initiation factor 3 subunit K OS=Caenorhabditis elegans GN=eif-3.K PE=2 SV=1	10	7
PPFR-1, isoform d OS=Caenorhabditis elegans GN=ppfr-1 PE=1 SV=1	10	6
UAF-1, isoform d OS=Caenorhabditis elegans GN=uaf-1 PE=1 SV=1	10	5
Homogentisate 1,2-dioxygenase OS=Caenorhabditis elegans GN=hgo-1 PE=1 SV=2	10	6
40S ribosomal protein S25 OS=Caenorhabditis elegans GN=rps-25 PE=3 SV=1	10	6
Intermediate filament protein ifb-1 OS=Caenorhabditis elegans GN=ifb-1 PE=1 SV=1	10	5
DRP-1, isoform a OS=Caenorhabditis elegans GN=drp-1 PE=1 SV=1	10	5
60S ribosomal protein L23a 2 OS=Caenorhabditis elegans GN=rpl-25.2 PE=3 SV=1	10	5
Y37E3.8, isoform b OS=Caenorhabditis elegans GN=CELE_Y37E3.8 PE=1 SV=1	10	5
Aspartic protease 6 OS=Caenorhabditis elegans GN=asp-6 PE=3 SV=1	10	5
B0511.6 OS=Caenorhabditis elegans GN=B0511.6 PE=1 SV=2	10	5
UNC-70, isoform c OS=Caenorhabditis elegans GN=unc-70 PE=1 SV=1	10	5
GLRX-3, isoform a OS=Caenorhabditis elegans GN=glrx-3 PE=1 SV=1	10	5
Probable arginine kinase ZC434.8 OS=Caenorhabditis elegans GN=ZC434.8 PE=3 SV=1	10	5
Proteasome subunit alpha type-4 OS=Caenorhabditis elegans GN=pas-3 PE=3 SV=2	10	4
Y105E8B.5 OS=Caenorhabditis elegans GN=hprt-1 PE=1 SV=1	10	5
Serine--pyruvate aminotransferase OS=Caenorhabditis elegans GN=CELE_T14D7.1 PE=1 SV=2	10	3
NPL-4.1, isoform b OS=Caenorhabditis elegans GN=npl-4.1 PE=1 SV=1	10	4
RAD-23 OS=Caenorhabditis elegans GN=rad-23 PE=1 SV=2	10	3
Probable pre-mRNA-splicing factor ATP-dependent RNA helicase mog-5 OS=Caenorhabditis elegans GN=mog-5 PE=1 SV=1	10	4
MDT-28, isoform b OS=Caenorhabditis elegans GN=plin-1 PE=1 SV=1	10	4
Hexokinase OS=Caenorhabditis elegans GN=hxk-3 PE=1 SV=1	10	4
28S ribosomal protein S7, mitochondrial OS=Caenorhabditis elegans GN=mrps-7 PE=3 SV=2	10	4
Profilin-3 OS=Caenorhabditis elegans GN=pfn-3 PE=2 SV=1	10	3
28S ribosomal protein S31, mitochondrial OS=Caenorhabditis elegans GN=mrps-31 PE=3 SV=2	10	3
Non-specific lipid-transfer protein-like 2 OS=Caenorhabditis elegans GN=daf-22 PE=1 SV=1	10	2
SUP-26, isoform f OS=Caenorhabditis elegans GN=sup-26 PE=1 SV=1	10	1
SSUP-72 OS=Caenorhabditis elegans GN=ssup-72 PE=1 SV=4	10	2
Cytoplasmic FMR1-interacting protein homolog OS=Caenorhabditis elegans GN=gex-2 PE=1 SV=4	10	1
DCT-18 OS=Caenorhabditis elegans GN=dct-18 PE=1 SV=1	10	2
M02D8.1 OS=Caenorhabditis elegans GN=CELE_M02D8.1 PE=1 SV=1	10	1
Probable small nuclear ribonucleoprotein-associated protein B OS=Caenorhabditis elegans GN=snr-2 PE=3 SV=1	10	1
32 kDa beta-galactoside-binding lectin OS=Caenorhabditis elegans GN=lec-1 PE=1 SV=1	10	0
CPSF-4 OS=Caenorhabditis elegans GN=cpsf-4 PE=1 SV=1	10	0
T25C12.3 OS=Caenorhabditis elegans GN=CELE_T25C12.3 PE=1 SV=1	9	11
Putative pre-mRNA-splicing factor ATP-dependent RNA helicase F56D2.6 OS=Caenorhabditis elegans GN=F56D2.6 PE=3 SV=1	9	10
UNC-45 OS=Caenorhabditis elegans GN=unc-45 PE=1 SV=1	9	12
Tyrosine--tRNA ligase OS=Caenorhabditis elegans GN=yrs-2 PE=1 SV=1	9	10
FARS-1, isoform b OS=Caenorhabditis elegans GN=fars-1 PE=1 SV=1	9	9
DLI-1, isoform b OS=Caenorhabditis elegans GN=dli-1 PE=1 SV=1	9	10
Prolyl 4-hydroxylase subunit alpha-2 OS=Caenorhabditis elegans GN=phy-2 PE=1 SV=1	9	9
Probable ubiquitin carboxyl-terminal hydrolase K02C4.3 OS=Caenorhabditis elegans GN=K02C4.3 PE=3 SV=3	9	9
Tryptophanyl-tRNA synthetase (Cytosolic) OS=Caenorhabditis elegans GN=wars-1 PE=1 SV=1	9	7
Y59A8B.10, isoform a OS=Caenorhabditis elegans GN=CELE_Y59A8B.10 PE=1 SV=1	9	8
60S ribosomal protein L22 OS=Caenorhabditis elegans GN=rpl-22 PE=1 SV=3	9	6
SGT-1 OS=Caenorhabditis elegans GN=sgt-1 PE=1 SV=1	9	7
VACL-14 OS=Caenorhabditis elegans GN=vacl-14 PE=1 SV=1	9	6
K11B4.1 OS=Caenorhabditis elegans GN=CELE_K11B4.1 PE=1 SV=1	9	7
TAG-173 OS=Caenorhabditis elegans GN=tag-173 PE=1 SV=1	9	6
Probable replication factor A 73 kDa subunit OS=Caenorhabditis elegans GN=rpa-1 PE=1 SV=1	9	6
LET-805, isoform b OS=Caenorhabditis elegans GN=let-805 PE=1 SV=1	9	3
DNJ-27, isoform a OS=Caenorhabditis elegans GN=dnj-27 PE=1 SV=1	9	6
Elongation factor G, mitochondrial OS=Caenorhabditis elegans GN=gfm-1 PE=3 SV=1	9	6
Putative 6-phosphogluconolactonase OS=Caenorhabditis elegans GN=Y57G11C.3 PE=3 SV=2	9	5
Uncharacterized protein C45G9.5 OS=Caenorhabditis elegans GN=C45G9.5 PE=4 SV=1	9	5
C25A1.4 OS=Caenorhabditis elegans GN=C25A1.4 PE=1 SV=1	9	5
CEY-1 OS=Caenorhabditis elegans GN=cey-1 PE=1 SV=1	9	4
GALE-1, isoform a OS=Caenorhabditis elegans GN=gale-1 PE=1 SV=1	9	4
cAMP-dependent protein kinase regulatory subunit OS=Caenorhabditis elegans GN=kin-2 PE=1 SV=3	9	4
Probable voltage-dependent anion-selective channel OS=Caenorhabditis elegans GN=vdac-1 PE=3 SV=2	9	4
ADP-ribosylation factor 1-like 2 OS=Caenorhabditis elegans GN=arf-1.2 PE=2 SV=2	9	3
Isocitrate dehydrogenase [NAD] subunit, mitochondrial OS=Caenorhabditis elegans GN=idhg-2 PE=1 SV=1	9	3
Serine/threonine-protein phosphatase 2A 55 kDa regulatory subunit B OS=Caenorhabditis elegans GN=sur-6 PE=1 SV=1	9	3
SUCL-2 OS=Caenorhabditis elegans GN=sucl-2 PE=1 SV=1	9	3
VF13D12L.3 OS=Caenorhabditis elegans GN=CELE_VF13D12L.3 PE=1 SV=1	9	3
Probable U2 small nuclear ribonucleoprotein A' OS=Caenorhabditis elegans GN=mog-2 PE=1 SV=1	9	3
Transcription factor BTF3 homolog OS=Caenorhabditis elegans GN=icd-1 PE=1 SV=1	9	2
PPH-5, isoform a OS=Caenorhabditis elegans GN=pph-5 PE=1 SV=2	9	2
Succinate dehydrogenase [ubiquinone] flavoprotein subunit, mitochondrial OS=Caenorhabditis elegans GN=sdha-1 PE=2 SV=3	9	2
K10C9.3 OS=Caenorhabditis elegans GN=CELE_K10C9.3 PE=1 SV=2	9	2
Inositol monophosphatase ttx-7 OS=Caenorhabditis elegans GN=ttx-7 PE=1 SV=3	9	2
Adenylate kinase isoenzyme 1 OS=Caenorhabditis elegans GN=F38B2.4 PE=2 SV=1	9	2
SQRD-1, isoform b OS=Caenorhabditis elegans GN=sqrd-1 PE=1 SV=1	9	2
Cysteine synthase 1 OS=Caenorhabditis elegans GN=cysl-1 PE=1 SV=2	9	2
Piwi-like protein OS=Caenorhabditis elegans GN=ergo-1 PE=1 SV=2	9	2
Probable mitochondrial import inner membrane translocase subunit tim-44 OS=Caenorhabditis elegans GN=tim-44 PE=3 SV=1	9	1
Putative phospholipase B-like 2 OS=Caenorhabditis elegans GN=F09B12.3 PE=1 SV=2	9	0
F59A2.6 OS=Caenorhabditis elegans GN=golg-4 PE=1 SV=1	8	21
HPO-29 OS=Caenorhabditis elegans GN=hpo-29 PE=1 SV=2	8	18
Uncharacterized protein C05D11.1 OS=Caenorhabditis elegans GN=C05D11.1 PE=4 SV=2	8	17
PBRM-1, isoform a OS=Caenorhabditis elegans GN=pbrm-1 PE=1 SV=1	8	13
N-terminal acetyltransferase B complex subunit NAA25 homolog OS=Caenorhabditis elegans GN=cra-1 PE=1 SV=3	8	11
Ubiquitin carboxyl-terminal hydrolase OS=Caenorhabditis elegans GN=CELE_T05H10.1 PE=1 SV=2	8	12
2MDa_2 protein OS=Caenorhabditis elegans GN=ttn-1 PE=1 SV=2	8	10
FACT complex subunit spt-16 OS=Caenorhabditis elegans GN=spt-16 PE=3 SV=1	8	12
CEY-2 OS=Caenorhabditis elegans GN=cey-2 PE=1 SV=1	8	11
ERFA-3, isoform a OS=Caenorhabditis elegans GN=erfa-3 PE=1 SV=2	8	10
Y48G8AL.5, isoform a OS=Caenorhabditis elegans GN=CELE_Y48G8AL.5 PE=1 SV=4	8	8
Y71G10AL.1, isoform b OS=Caenorhabditis elegans GN=CELE_Y71G10AL.1 PE=1 SV=2	8	10
ACDH-11, isoform b OS=Caenorhabditis elegans GN=acdh-11 PE=1 SV=1	8	9
Calsequestrin OS=Caenorhabditis elegans GN=csq-1 PE=1 SV=1	8	9
Probable medium-chain specific acyl-CoA dehydrogenase 10, mitochondrial OS=Caenorhabditis elegans GN=acdh-10 PE=2 SV=1	8	8
PFKB-1.1, isoform a OS=Caenorhabditis elegans GN=pfkb-1.1 PE=1 SV=2	8	7
W04G3.5, isoform b OS=Caenorhabditis elegans GN=CELE_W04G3.5 PE=1 SV=1	8	4
CEY-3 OS=Caenorhabditis elegans GN=cey-3 PE=1 SV=1	8	7
ALH-7, isoform a OS=Caenorhabditis elegans GN=alh-7 PE=1 SV=2	8	6
ATPase asna-1 OS=Caenorhabditis elegans GN=asna-1 PE=1 SV=1	8	5
Y43F8C.13 OS=Caenorhabditis elegans GN=CELE_Y43F8C.13 PE=1 SV=1	8	6
Major sperm protein 32 OS=Caenorhabditis elegans GN=msp-32 PE=2 SV=1	8	4
Cytochrome b-c1 complex subunit 1, mitochondrial OS=Caenorhabditis elegans GN=ucr-1 PE=3 SV=2	8	4
SWSN-6 OS=Caenorhabditis elegans GN=swsn-6 PE=1 SV=2	8	4
BUB-3 OS=Caenorhabditis elegans GN=bub-3 PE=1 SV=1	8	4
GrpE protein homolog, mitochondrial OS=Caenorhabditis elegans GN=C34C12.8 PE=3 SV=1	8	4
Aspartic protease OS=Caenorhabditis elegans GN=Ceasp1 PE=2 SV=1	8	4
B0395.3 OS=Caenorhabditis elegans GN=B0395.3 PE=1 SV=1	8	4
40S ribosomal protein S19 OS=Caenorhabditis elegans GN=rps-19 PE=2 SV=1	8	3
T10B5.3 OS=Caenorhabditis elegans GN=CELE_T10B5.3 PE=1 SV=3	8	4
Peptidyl-prolyl cis-trans isomerase 5 OS=Caenorhabditis elegans GN=cyn-5 PE=1 SV=2	8	4
ZC376.6, isoform b OS=Caenorhabditis elegans GN=CELE_ZC376.6 PE=1 SV=1	8	4
Cathepsin B-like cysteine proteinase 6 OS=Caenorhabditis elegans GN=cpr-6 PE=1 SV=1	8	3
L-xylulose reductase OS=Caenorhabditis elegans GN=dhs-21 PE=1 SV=2	8	3
IFE-1, isoform a OS=Caenorhabditis elegans GN=ife-1 PE=1 SV=1	8	3
C01G10.8 OS=Caenorhabditis elegans GN=C01G10.8 PE=1 SV=1	8	3
Y57A10A.23 OS=Caenorhabditis elegans GN=CELE_Y57A10A.23 PE=1 SV=1	8	3
Dynein light chain 1, cytoplasmic OS=Caenorhabditis elegans GN=dlc-1 PE=1 SV=1	8	3
Fatty acid-binding protein homolog 2 OS=Caenorhabditis elegans GN=lbp-2 PE=1 SV=1	8	3
Adenylate kinase OS=Caenorhabditis elegans GN=let-754 PE=3 SV=2	8	2
C01F1.3, isoform a OS=Caenorhabditis elegans GN=C01F1.3 PE=1 SV=1	8	2
Probable urocanate hydratase OS=Caenorhabditis elegans GN=Y51H4A.7 PE=3 SV=2	8	2
Eukaryotic translation initiation factor 2 subunit 2 OS=Caenorhabditis elegans GN=K04G2.1 PE=3 SV=4	8	1
60S ribosome subunit biogenesis protein NIP7 homolog OS=Caenorhabditis elegans GN=C43E11.9 PE=1 SV=1	8	2
Zinc finger protein ZPR1 homolog OS=Caenorhabditis elegans GN=W03F9.1 PE=3 SV=2	8	6
NFKI-1 C33A11.1 OS=Caenorhabditis elegans GN=nbid-1 PE=1 SV=1	8	0
F20D1.3 OS=Caenorhabditis elegans GN=CELE_F20D1.3 PE=1 SV=2	8	0
E01A2.1, isoform a OS=Caenorhabditis elegans GN=CELE_E01A2.1 PE=1 SV=1	8	1
Phosphatidylethanolamine-binding protein homolog F40A3.3 OS=Caenorhabditis elegans GN=F40A3.3 PE=3 SV=1	8	0
PABP-2 OS=Caenorhabditis elegans GN=pabp-2 PE=1 SV=1	8	0
ALY-2 OS=Caenorhabditis elegans GN=aly-2 PE=1 SV=1	8	0
VHA-16 OS=Caenorhabditis elegans GN=vha-16 PE=1 SV=1	8	0
ATN-1, isoform a OS=Caenorhabditis elegans GN=atn-1 PE=1 SV=1	7	26
Tropomyosin isoforms a/b/d/f OS=Caenorhabditis elegans GN=lev-11 PE=1 SV=1	7	20
DNA replication licensing factor mcm-5 OS=Caenorhabditis elegans GN=mcm-5 PE=3 SV=1	7	18
SWI3-like protein OS=Caenorhabditis elegans GN=swsn-1 PE=1 SV=1	7	17
Protein zwilch homolog OS=Caenorhabditis elegans GN=zwl-1 PE=3 SV=1	7	12
AAGR-3, isoform a OS=Caenorhabditis elegans GN=aagr-3 PE=1 SV=1	7	9
DYCI-1 OS=Caenorhabditis elegans GN=dyci-1 PE=1 SV=1	7	10
26S proteasome non-ATPase regulatory subunit 14 OS=Caenorhabditis elegans GN=rpn-11 PE=1 SV=1	7	9
E3 ubiquitin-protein ligase listerin OS=Caenorhabditis elegans GN=Y54E10A.11 PE=3 SV=1	7	9
IMB-2, isoform a OS=Caenorhabditis elegans GN=imb-2 PE=1 SV=1	7	5
C50F2.3 OS=Caenorhabditis elegans GN=C50F2.3 PE=1 SV=1	7	6
Probable ATP-dependent RNA helicase DDX55 homolog OS=Caenorhabditis elegans GN=ZK512.2 PE=3 SV=2	7	6
Superoxide dismutase [Mn] 1, mitochondrial OS=Caenorhabditis elegans GN=sod-2 PE=1 SV=1	7	6
EVL-14 OS=Caenorhabditis elegans GN=evl-14 PE=1 SV=1	7	4
Beta-hexosaminidase A OS=Caenorhabditis elegans GN=hex-1 PE=1 SV=1	7	4
DAP-3 OS=Caenorhabditis elegans GN=dap-3 PE=1 SV=1	7	3
Actin-related protein 2 OS=Caenorhabditis elegans GN=arx-2 PE=3 SV=1	7	3
Uncharacterized protein F23B12.7 OS=Caenorhabditis elegans GN=F23B12.7 PE=3 SV=1	7	4
HCP-6, isoform b OS=Caenorhabditis elegans GN=hcp-6 PE=1 SV=1	7	4
Y38E10A.22, isoform a OS=Caenorhabditis elegans GN=CELE_Y38E10A.22 PE=1 SV=2	7	4
Glutathione S-transferase P 10 OS=Caenorhabditis elegans GN=gst-10 PE=1 SV=3	7	4
CPT-2, isoform a OS=Caenorhabditis elegans GN=cpt-2 PE=1 SV=2	7	3
EPN-1, isoform b OS=Caenorhabditis elegans GN=epn-1 PE=1 SV=1	7	3
ADR-1, isoform e OS=Caenorhabditis elegans GN=adr-1 PE=1 SV=1	7	3
60S ribosomal protein L23a 1 OS=Caenorhabditis elegans GN=rpl-25.1 PE=3 SV=1	7	4
GILT-like protein F37H8.5 OS=Caenorhabditis elegans GN=F37H8.5 PE=1 SV=1	7	3
Probable 40S ribosomal protein S9, mitochondrial OS=Caenorhabditis elegans GN=mrps-9 PE=3 SV=2	7	3
Rab-11.1 (Fragment) OS=Caenorhabditis elegans GN=rab-11.1 PE=2 SV=1	7	3
Pescadillo homolog OS=Caenorhabditis elegans GN=lpd-7 PE=3 SV=1	7	3
Histone H4 OS=Caenorhabditis elegans GN=his-1 PE=1 SV=2	7	3
Branched-chain-amino-acid aminotransferase, cytosolic OS=Caenorhabditis elegans GN=bcat-1 PE=2 SV=2	7	3
NIT-1 OS=Caenorhabditis elegans GN=nit-1 PE=1 SV=1	7	3
SKR-3 OS=Caenorhabditis elegans GN=skr-3 PE=1 SV=1	7	3
UAF-2 OS=Caenorhabditis elegans GN=uaf-2 PE=1 SV=1	7	2
CAPG-1 OS=Caenorhabditis elegans GN=capg-1 PE=1 SV=1	7	2
Probable succinyl-CoA ligase [GDP-forming] subunit beta, mitochondrial OS=Caenorhabditis elegans GN=C50F7.4 PE=3 SV=1	7	2
tRNA (guanine-N(7)-)-methyltransferase non-catalytic subunit OS=Caenorhabditis elegans GN=CELE_Y102E9.2 PE=1 SV=1	7	1
PRP-17 OS=Caenorhabditis elegans GN=prp-17 PE=1 SV=2	7	2
5'-tyrosyl-DNA phosphodiesterase OS=Caenorhabditis elegans GN=Y63D3A.4 PE=1 SV=1	7	2
Probable glutathione S-transferase 5 OS=Caenorhabditis elegans GN=gst-5 PE=1 SV=1	7	4
LSM-3, isoform a OS=Caenorhabditis elegans GN=lsm-3 PE=1 SV=2	7	2
CEE-1 OS=Caenorhabditis elegans GN=cee-1 PE=1 SV=1	7	2
Fatty-acid and retinol-binding protein 1 OS=Caenorhabditis elegans GN=far-1 PE=3 SV=1	7	1
F58B4.5 OS=Caenorhabditis elegans GN=CELE_F58B4.5 PE=1 SV=1	7	2
RPL-14 OS=Caenorhabditis elegans GN=rpl-14 PE=1 SV=1	7	1
Serine/threonine-protein phosphatase OS=Caenorhabditis elegans GN=tax-6 PE=1 SV=1	7	1
SPR-2, isoform b OS=Caenorhabditis elegans GN=spr-2 PE=1 SV=1	7	1
C24H12.4, isoform a OS=Caenorhabditis elegans GN=C24H12.4 PE=1 SV=2	7	1
Superoxide dismutase [Cu-Zn] OS=Caenorhabditis elegans GN=sod-1 PE=1 SV=2	7	1
Probable N-acetylgalactosaminyltransferase 8 OS=Caenorhabditis elegans GN=gly-8 PE=1 SV=1	7	1
GTP-binding protein cgp-1 OS=Caenorhabditis elegans GN=cgp-1 PE=2 SV=2	7	1
GST-26 OS=Caenorhabditis elegans GN=gst-26 PE=1 SV=1	7	1
Y53G8AR.9 OS=Caenorhabditis elegans GN=CELE_Y53G8AR.9 PE=1 SV=1	7	1
RSU-1 OS=Caenorhabditis elegans GN=rsu-1 PE=1 SV=1	7	1
F09E5.12 OS=Caenorhabditis elegans GN=CELE_F09E5.12 PE=4 SV=1	7	0
GDP-mannose 4,6 dehydratase 1 OS=Caenorhabditis elegans GN=bre-1 PE=1 SV=3	7	0
Troponin I 4 OS=Caenorhabditis elegans GN=tni-4 PE=2 SV=2	7	0
Y47G6A.21 OS=Caenorhabditis elegans GN=CELE_Y47G6A.21 PE=1 SV=4	7	1
Apoptosis-linked gene 2-interacting protein X 1 OS=Caenorhabditis elegans GN=alx-1 PE=2 SV=3	6	24
Structural maintenance of chromosomes protein 4 OS=Caenorhabditis elegans GN=smc-4 PE=1 SV=1	6	17
CZW-1 OS=Caenorhabditis elegans GN=czw-1 PE=1 SV=1	6	17
HCP-1 OS=Caenorhabditis elegans GN=hcp-1 PE=1 SV=1	6	17
APG-1 OS=Caenorhabditis elegans GN=apg-1 PE=1 SV=1	6	12
Probable signal recognition particle subunit SRP68 OS=Caenorhabditis elegans GN=F55C5.8 PE=3 SV=2	6	12
Probable nucleolar GTP-binding protein 1 OS=Caenorhabditis elegans GN=T07A9.9 PE=3 SV=1	6	12
Chromatin-remodeling complex ATPase chain isw-1 OS=Caenorhabditis elegans GN=isw-1 PE=1 SV=2	6	10
Ribonucleoside-diphosphate reductase large subunit OS=Caenorhabditis elegans GN=rnr-1 PE=3 SV=1	6	10
ITSN-1, isoform a OS=Caenorhabditis elegans GN=itsn-1 PE=1 SV=2	6	9
USO-1, isoform a OS=Caenorhabditis elegans GN=uso-1 PE=1 SV=1	6	9
T04A8.7, isoform a OS=Caenorhabditis elegans GN=CELE_T04A8.7 PE=1 SV=1	6	9
Y71F9AL.9 OS=Caenorhabditis elegans GN=CELE_Y71F9AL.9 PE=1 SV=1	6	9
UFD-2, isoform c OS=Caenorhabditis elegans GN=ufd-2 PE=1 SV=1	6	9
F21D5.7 OS=Caenorhabditis elegans GN=CELE_F21D5.7 PE=1 SV=1	6	8
COGC-3 OS=Caenorhabditis elegans GN=cogc-3 PE=4 SV=1	6	7
60S ribosomal protein L35a OS=Caenorhabditis elegans GN=rpl-33 PE=1 SV=3	6	7
DAF-15, isoform b OS=Caenorhabditis elegans GN=daf-15 PE=1 SV=1	6	5
F49E2.5, isoform a OS=Caenorhabditis elegans GN=CELE_F49E2.5 PE=1 SV=3	6	7
TCER-1, isoform a OS=Caenorhabditis elegans GN=tcer-1 PE=1 SV=1	6	7
COP9 signalosome complex subunit 2 OS=Caenorhabditis elegans GN=csn-2 PE=1 SV=2	6	6
EIF-3.J OS=Caenorhabditis elegans GN=eif-3.j PE=1 SV=1	6	7
Probable 3-hydroxyisobutyrate dehydrogenase, mitochondrial OS=Caenorhabditis elegans GN=B0250.5 PE=3 SV=1	6	6
Kinesin-like protein OS=Caenorhabditis elegans GN=klp-12 PE=1 SV=1	6	6
Eukaryotic translation initiation factor 4E-3 OS=Caenorhabditis elegans GN=ife-3 PE=1 SV=2	6	6
Chromodomain-helicase-DNA-binding protein 3 homolog OS=Caenorhabditis elegans GN=chd-3 PE=2 SV=2	6	8
F-actin-capping protein subunit alpha OS=Caenorhabditis elegans GN=cap-1 PE=2 SV=1	6	4
5'-3' exoribonuclease 1 OS=Caenorhabditis elegans GN=xrn-1 PE=1 SV=3	6	5
UDP-N-acetylglucosamine--peptide N-acetylglucosaminyltransferase OS=Caenorhabditis elegans GN=ogt-1 PE=1 SV=2	6	5
Y92H12A.5, isoform a OS=Caenorhabditis elegans GN=CELE_Y92H12A.5 PE=1 SV=1	6	3
CSN-6, isoform b OS=Caenorhabditis elegans GN=csn-6 PE=1 SV=1	6	4
Eukaryotic translation initiation factor 3 subunit G OS=Caenorhabditis elegans GN=eif-3.G PE=3 SV=2	6	4
ZK1055.7 OS=Caenorhabditis elegans GN=CELE_ZK1055.7 PE=1 SV=1	6	4
CALU-1, isoform a OS=Caenorhabditis elegans GN=calu-1 PE=1 SV=1	6	4
ALY-1 OS=Caenorhabditis elegans GN=aly-1 PE=1 SV=1	6	2
Peptidyl-prolyl cis-trans isomerase OS=Caenorhabditis elegans GN=FKBP-2 PE=2 SV=1	6	3
Putative phospholipase B-like 1 OS=Caenorhabditis elegans GN=Y37D8A.2 PE=1 SV=1	6	4
Proteasome subunit beta type-3 OS=Caenorhabditis elegans GN=pbs-3 PE=1 SV=1	6	4
Probable glucosamine-6-phosphate isomerase OS=Caenorhabditis elegans GN=T03F6.3 PE=3 SV=1	6	3
Cytosolic Fe-S cluster assembly factor NUBP1 homolog OS=Caenorhabditis elegans GN=F10G8.6 PE=3 SV=2	6	3
Peptidyl-prolyl cis-trans isomerase OS=Caenorhabditis elegans GN=fkb-5 PE=1 SV=1	6	1
Zinc finger CCCH domain-containing protein 15 homolog OS=Caenorhabditis elegans GN=F27D4.4 PE=3 SV=3	6	3
T25G3.3 OS=Caenorhabditis elegans GN=CELE_T25G3.3 PE=1 SV=2	6	3
EBP-1 OS=Caenorhabditis elegans GN=ebp-1 PE=1 SV=1	6	3
D1054.10 OS=Caenorhabditis elegans GN=CELE_D1054.10 PE=1 SV=1	6	3
MRPS-34 OS=Caenorhabditis elegans GN=mrps-34 PE=1 SV=2	6	3
Serine/threonine-protein kinase akt-1 OS=Caenorhabditis elegans GN=akt-1 PE=1 SV=2	6	2
Maternal effect lethal protein 47 OS=Caenorhabditis elegans GN=mel-47 PE=2 SV=2	6	3
SUP-36 OS=Caenorhabditis elegans GN=sup-36 PE=1 SV=1	6	3
PCI domain-containing protein 2 homolog OS=Caenorhabditis elegans GN=C27F2.10 PE=3 SV=1	6	3
C35B1.5 OS=Caenorhabditis elegans GN=C35B1.5 PE=1 SV=1	6	3
CFIM-1 OS=Caenorhabditis elegans GN=cfim-1 PE=1 SV=1	6	3
NEDD8-activating enzyme E1 catalytic subunit OS=Caenorhabditis elegans GN=uba-3 PE=2 SV=2	6	2
S-methyl-5'-thioadenosine phosphorylase OS=Caenorhabditis elegans GN=B0228.7 PE=3 SV=2	6	2
RAGC-1, isoform a OS=Caenorhabditis elegans GN=ragc-1 PE=1 SV=1	6	2
MO25-like protein 2 OS=Caenorhabditis elegans GN=mop-25.2 PE=3 SV=1	6	2
F26B1.2, isoform a OS=Caenorhabditis elegans GN=CELE_F26B1.2 PE=1 SV=1	6	2
Probable mannose-6-phosphate isomerase OS=Caenorhabditis elegans GN=ZK632.4 PE=3 SV=3	6	2
Sodium/potassium-transporting ATPase subunit beta-1 OS=Caenorhabditis elegans GN=nkb-1 PE=1 SV=1	6	1
INOS-1 OS=Caenorhabditis elegans GN=inos-1 PE=1 SV=1	6	2
ATP-3, isoform a OS=Caenorhabditis elegans GN=atp-3 PE=1 SV=1	6	2
Probable H/ACA ribonucleoprotein complex subunit 1-like protein OS=Caenorhabditis elegans GN=Y66H1A.4 PE=3 SV=2	6	2
Probable 28S ribosomal protein S10, mitochondrial OS=Caenorhabditis elegans GN=mrps-10 PE=3 SV=1	6	2
MCE-1 OS=Caenorhabditis elegans GN=mce-1 PE=1 SV=1	6	2
Putative serine protease K12H4.7 OS=Caenorhabditis elegans GN=K12H4.7 PE=3 SV=2	6	1
M05D6.2 OS=Caenorhabditis elegans GN=CELE_M05D6.2 PE=1 SV=1	6	2
Replication factor C subunit 4 OS=Caenorhabditis elegans GN=rfc-4 PE=1 SV=1	6	2
Glycogenin-1 OS=Caenorhabditis elegans GN=gyg-1 PE=1 SV=1	6	2
Fatty acid-binding protein homolog 9 OS=Caenorhabditis elegans GN=lbp-9 PE=3 SV=1	6	1
DHS-12 OS=Caenorhabditis elegans GN=dhs-12 PE=1 SV=1	6	1
B0513.2, isoform a OS=Caenorhabditis elegans GN=B0513.2 PE=1 SV=1	6	1
LSM-8 OS=Caenorhabditis elegans GN=lsm-8 PE=1 SV=1	6	1
T07D3.9, isoform b OS=Caenorhabditis elegans GN=CELE_T07D3.9 PE=1 SV=1	6	1
C01B10.11 OS=Caenorhabditis elegans GN=C01B10.11 PE=1 SV=3	6	1
UCR-2.2 OS=Caenorhabditis elegans GN=ucr-2.2 PE=1 SV=2	6	1
GTP cyclohydrolase 1 OS=Caenorhabditis elegans GN=cat-4 PE=1 SV=1	6	0
Y55F3AM.3, isoform c OS=Caenorhabditis elegans GN=CELE_Y55F3AM.3 PE=1 SV=1	6	0
Exonuclease mut-7 OS=Caenorhabditis elegans GN=mut-7 PE=1 SV=1	6	0
Probable Hsp90 co-chaperone cdc37 OS=Caenorhabditis elegans GN=cdc-37 PE=3 SV=1	6	0
Glutathione synthetase OS=Caenorhabditis elegans GN=gss-1 PE=1 SV=2	6	0
CPN-4 OS=Caenorhabditis elegans GN=cpn-4 PE=1 SV=3	6	0
Putative hydroxypyruvate isomerase OS=Caenorhabditis elegans GN=C05D11.5 PE=3 SV=1	6	0
BAG family molecular chaperone regulator 1 OS=Caenorhabditis elegans GN=bag-1 PE=1 SV=1	6	0
D2030.2, isoform a OS=Caenorhabditis elegans GN=CELE_D2030.2 PE=1 SV=1	6	0
Fatty acid-binding protein homolog 1 OS=Caenorhabditis elegans GN=lbp-1 PE=2 SV=1	6	3
F38B6.4 OS=Caenorhabditis elegans GN=CELE_F38B6.4 PE=1 SV=3	5	24
DNA helicase OS=Caenorhabditis elegans GN=mcm-3 PE=1 SV=1	5	20
COP9 signalosome complex subunit 1 OS=Caenorhabditis elegans GN=csn-1 PE=1 SV=1	5	11
5'-3' exoribonuclease 2 homolog OS=Caenorhabditis elegans GN=xrn-2 PE=1 SV=2	5	12
UBQL-1, isoform b OS=Caenorhabditis elegans GN=ubql-1 PE=1 SV=1	5	9
Y69A2AR.16, isoform a OS=Caenorhabditis elegans GN=CELE_Y69A2AR.16 PE=1 SV=2	5	9
Mitotic chromosome and X-chromosome-associated protein mix-1 OS=Caenorhabditis elegans GN=mix-1 PE=1 SV=2	5	10
DDX-19, isoform a OS=Caenorhabditis elegans GN=ddx-19 PE=1 SV=2	5	9
Chondroitin proteoglycan 1 OS=Caenorhabditis elegans GN=cpg-1 PE=1 SV=1	5	7
Probable protein phosphatase 2C F42G9.1 OS=Caenorhabditis elegans GN=F42G9.1 PE=3 SV=2	5	8
Y44E3A.6, isoform b OS=Caenorhabditis elegans GN=CELE_Y44E3A.6 PE=1 SV=1	5	8
Vacuolar protein sorting-associated protein 35 OS=Caenorhabditis elegans GN=F59G1.3 PE=2 SV=1	5	7
Y71H10B.1, isoform c OS=Caenorhabditis elegans GN=CELE_Y71H10B.1 PE=1 SV=1	5	6
CCR-4, isoform a OS=Caenorhabditis elegans GN=ccr-4 PE=1 SV=1	5	5
Putative methionine synthase reductase OS=Caenorhabditis elegans GN=tag-165 PE=3 SV=1	5	6
R11A8.7, isoform i OS=Caenorhabditis elegans GN=CELE_R11A8.7 PE=1 SV=1	5	6
Probable protein disulfide-isomerase A4 OS=Caenorhabditis elegans GN=C14B9.2 PE=3 SV=2	5	5
Kinesin light chain OS=Caenorhabditis elegans GN=klc-2 PE=2 SV=2	5	6
F35G12.12 OS=Caenorhabditis elegans GN=CELE_F35G12.12 PE=1 SV=3	5	6
EKL-6 OS=Caenorhabditis elegans GN=ekl-6 PE=1 SV=2	5	6
F53H1.4, isoform a OS=Caenorhabditis elegans GN=CELE_F53H1.4 PE=1 SV=3	5	6
Proteasome subunit beta type OS=Caenorhabditis elegans GN=pbs-5 PE=1 SV=1	5	6
DNA replication licensing factor mcm-6 OS=Caenorhabditis elegans GN=mcm-6 PE=1 SV=1	5	5
Probable-ribose 5-phosphate isomerase OS=Caenorhabditis elegans GN=rpia-1 PE=3 SV=1	5	4
Y82E9BR.18 OS=Caenorhabditis elegans GN=CELE_Y82E9BR.18 PE=1 SV=2	5	3
Vacuolar protein sorting-associated protein 33A OS=Caenorhabditis elegans GN=vps-33.1 PE=1 SV=4	5	4
NUD-1 OS=Caenorhabditis elegans GN=nud-1 PE=1 SV=1	5	4
SOAP-1 OS=Caenorhabditis elegans GN=soap-1 PE=1 SV=1	5	4
Paramyosin OS=Caenorhabditis elegans GN=unc-15 PE=1 SV=1	5	4
ASP-13 OS=Caenorhabditis elegans GN=asp-13 PE=1 SV=1	5	3
PLRG-1, isoform a OS=Caenorhabditis elegans GN=plrg-1 PE=1 SV=1	5	3
Intermediate filament protein ifa-2 OS=Caenorhabditis elegans GN=ifa-2 PE=1 SV=1	5	4
UFD-1, isoform b OS=Caenorhabditis elegans GN=ufd-1 PE=1 SV=1	5	3
RSD-6 OS=Caenorhabditis elegans GN=rsd-6 PE=1 SV=3	5	1
Y57A10A.27 OS=Caenorhabditis elegans GN=CELE_Y57A10A.27 PE=1 SV=1	5	2
Ribosome production factor 2 homolog OS=Caenorhabditis elegans GN=Y54E10A.10 PE=3 SV=1	5	3
Y48G10A.1 OS=Caenorhabditis elegans GN=CELE_Y48G10A.1 PE=1 SV=1	5	2
28S ribosomal protein S17, mitochondrial OS=Caenorhabditis elegans GN=mrps-17 PE=3 SV=2	5	3
Uncharacterized GTP-binding protein C02F5.3 OS=Caenorhabditis elegans GN=C02F5.3 PE=3 SV=2	5	3
NHP2-like protein 1 homolog OS=Caenorhabditis elegans GN=M28.5 PE=3 SV=1	5	3
HACD-1 OS=Caenorhabditis elegans GN=hacd-1 PE=1 SV=1	5	2
GTP-binding protein SAR1 OS=Caenorhabditis elegans GN=ZK180.4 PE=3 SV=1	5	1
HSP-25, isoform a OS=Caenorhabditis elegans GN=hsp-25 PE=1 SV=1	5	3
C-type lectin domain-containing protein 87 OS=Caenorhabditis elegans GN=clec-87 PE=1 SV=1	5	2
Protein CLASP-2 OS=Caenorhabditis elegans GN=cls-2 PE=1 SV=3	5	1
D1022.4 OS=Caenorhabditis elegans GN=CELE_D1022.4 PE=1 SV=1	5	1
DHS-25 OS=Caenorhabditis elegans GN=dhs-25 PE=1 SV=2	5	2
Putative 28S ribosomal protein S5, mitochondrial OS=Caenorhabditis elegans GN=mrps-5 PE=3 SV=3	5	2
TBC-15 OS=Caenorhabditis elegans GN=tbc-15 PE=1 SV=2	5	2
NUO-2, isoform a OS=Caenorhabditis elegans GN=nuo-2 PE=1 SV=2	5	2
DAO-3 OS=Caenorhabditis elegans GN=dao-3 PE=1 SV=2	5	2
Probable DNA-directed RNA polymerases I and III subunit RPAC2 OS=Caenorhabditis elegans GN=rpac-19 PE=3 SV=1	5	2
RMD-2, isoform c OS=Caenorhabditis elegans GN=rmd-2 PE=1 SV=1	5	2
Aminoacylase-1 OS=Caenorhabditis elegans GN=C06A6.4 PE=1 SV=3	5	2
C34E7.4 OS=Caenorhabditis elegans GN=C34E7.4 PE=1 SV=1	5	2
FBXA-65 OS=Caenorhabditis elegans GN=fbxa-65 PE=1 SV=1	5	2
Eukaryotic translation initiation factor 6 OS=Caenorhabditis elegans GN=eif-6 PE=3 SV=1	5	1
FNTB-1 OS=Caenorhabditis elegans GN=fntb-1 PE=1 SV=1	5	2
3-hydroxyanthranilate 3,4-dioxygenase OS=Caenorhabditis elegans GN=haao-1 PE=3 SV=2	5	2
Ferritin OS=Caenorhabditis elegans GN=ftn-1 PE=1 SV=2	5	2
F21C10.9 OS=Caenorhabditis elegans GN=CELE_F21C10.9 PE=1 SV=3	5	2
SDZ-8 OS=Caenorhabditis elegans GN=sdz-8 PE=1 SV=1	5	2
DNA polymerase delta catalytic subunit OS=Caenorhabditis elegans GN=F10C2.4 PE=3 SV=1	5	2
COP9 signalosome complex subunit 5 OS=Caenorhabditis elegans GN=csn-5 PE=1 SV=1	5	1
C32E8.9 OS=Caenorhabditis elegans GN=C32E8.9 PE=1 SV=2	5	2
Y32H12A.2, isoform b OS=Caenorhabditis elegans GN=CELE_Y32H12A.2 PE=1 SV=1	5	2
T14B4.1 OS=Caenorhabditis elegans GN=CELE_T14B4.1 PE=1 SV=3	5	2
PPTR-2, isoform c OS=Caenorhabditis elegans GN=pptr-2 PE=1 SV=1	5	1
Y54H5A.2 OS=Caenorhabditis elegans GN=CELE_Y54H5A.2 PE=1 SV=2	5	0
F38E9.5 OS=Caenorhabditis elegans GN=CELE_F38E9.5 PE=1 SV=2	5	1
MSI-1 OS=Caenorhabditis elegans GN=msi-1 PE=1 SV=1	5	1
F59B1.2 OS=Caenorhabditis elegans GN=CELE_F59B1.2 PE=1 SV=1	5	1
T04A8.6 OS=Caenorhabditis elegans GN=CELE_T04A8.6 PE=1 SV=1	5	1
F41G3.6 OS=Caenorhabditis elegans GN=CELE_F41G3.6 PE=1 SV=2	5	1
UCR-2.1, isoform a OS=Caenorhabditis elegans GN=ucr-2.1 PE=1 SV=1	5	1
MAOC-1 OS=Caenorhabditis elegans GN=maoc-1 PE=1 SV=1	5	1
5'-AMP-activated protein kinase catalytic subunit alpha-2 OS=Caenorhabditis elegans GN=aak-2 PE=1 SV=2	5	1
NKAT-3, isoform b OS=Caenorhabditis elegans GN=nkat-3 PE=1 SV=1	5	0
F10E7.5 OS=Caenorhabditis elegans GN=CELE_F10E7.5 PE=1 SV=1	5	1
Nuclear hormone receptor family member nhr-71 OS=Caenorhabditis elegans GN=nhr-71 PE=2 SV=2	5	0
EKL-1 OS=Caenorhabditis elegans GN=ekl-1 PE=1 SV=1	5	1
C02D5.4 OS=Caenorhabditis elegans GN=C02D5.4 PE=1 SV=1	5	0
Dehydrogenase/reductase SDR family member 4 OS=Caenorhabditis elegans GN=dhrs-4 PE=1 SV=1	5	0
PFS-2, isoform a OS=Caenorhabditis elegans GN=pfs-2 PE=1 SV=1	5	0
Y53H1B.2 OS=Caenorhabditis elegans GN=CELE_Y53H1B.2 PE=1 SV=1	5	0
TAG-297 OS=Caenorhabditis elegans GN=tag-297 PE=1 SV=1	5	0
RDE-2, isoform a OS=Caenorhabditis elegans GN=rde-2 PE=1 SV=3	5	0
MRPS-6 OS=Caenorhabditis elegans GN=mrps-6 PE=1 SV=2	5	0
Uncharacterized protein F13E6.1 OS=Caenorhabditis elegans GN=F13E6.1 PE=3 SV=2	5	0
F13G11.3 OS=Caenorhabditis elegans GN=CELE_F13G11.3 PE=1 SV=1	5	0
R04B5.5 OS=Caenorhabditis elegans GN=CELE_R04B5.5 PE=1 SV=1	5	0
LYS-4 OS=Caenorhabditis elegans GN=lys-4 PE=1 SV=1	5	0
SMUT-1 OS=Caenorhabditis elegans GN=smut-1 PE=4 SV=2	5	0
Serine/threonine-protein phosphatase 4 catalytic subunit 1 OS=Caenorhabditis elegans GN=pph-4.1 PE=1 SV=1	5	2
GST-27 OS=Caenorhabditis elegans GN=gst-27 PE=1 SV=1	5	3

## Sheet: Figure 1i
Identified Proteins (1544)	IP:MALT-1::GFP spectral counts	IP:Control-GFP spectral counts
NMY-1 OS=Caenorhabditis elegans GN=nmy-1 PE=1 SV=2	93	69
RPN-1 OS=Caenorhabditis elegans GN=rpn-1 PE=1 SV=1	73	69
Probable methylmalonate-semialdehyde dehydrogenase [acylating], mitochondrial OS=Caenorhabditis elegans GN=alh-8 PE=3 SV=1	55	69
40S ribosomal protein SA OS=Caenorhabditis elegans GN=rps-0 PE=1 SV=3	41	69
Heat shock 70 kDa protein C OS=Caenorhabditis elegans GN=hsp-3 PE=3 SV=2	56	69
Probable citrate synthase, mitochondrial OS=Caenorhabditis elegans GN=cts-1 PE=3 SV=1	26	69
Probable malate dehydrogenase, mitochondrial OS=Caenorhabditis elegans GN=mdh-2 PE=3 SV=1	16	69
26S proteasome non-ATPase regulatory subunit 1 OS=Caenorhabditis elegans GN=rpn-2 PE=3 SV=4	81	68
T-complex protein 1 subunit delta OS=Caenorhabditis elegans GN=cct-4 PE=2 SV=1	54	68
40S ribosomal protein S3 OS=Caenorhabditis elegans GN=rps-3 PE=3 SV=1	63	67
Putative U5 small nuclear ribonucleoprotein 200 kDa helicase OS=Caenorhabditis elegans GN=Y46G5A.4 PE=3 SV=1	57	66
TIR-1 Toll and interleukin 1 receptor domain protein isoform c OS=Caenorhabditis elegans PE=2 SV=1	0	66
T-complex protein 1 subunit alpha OS=Caenorhabditis elegans GN=cct-1 PE=3 SV=2	49	63
Leucine--tRNA ligase OS=Caenorhabditis elegans GN=lrs-1 PE=3 SV=2	82	62
Probable V-type proton ATPase subunit H 2 OS=Caenorhabditis elegans GN=vha-15 PE=3 SV=1	55	62
Probable elongation factor 1-beta/1-delta 1 OS=Caenorhabditis elegans GN=eef-1B.1 PE=1 SV=1	32	62
T08G11.1, isoform b OS=Caenorhabditis elegans GN=CELE_T08G11.1 PE=1 SV=1	83	61
40S ribosomal protein S3a OS=Caenorhabditis elegans GN=rps-1 PE=3 SV=2	38	60
Isocitrate dehydrogenase [NADP] OS=Caenorhabditis elegans GN=idh-1 PE=1 SV=1	41	60
PARS-1, isoform a OS=Caenorhabditis elegans GN=pars-1 PE=1 SV=1	86	59
F44E5.4 OS=Caenorhabditis elegans GN=CELE_F44E5.4 PE=1 SV=1	30	59
VHA-8 OS=Caenorhabditis elegans GN=vha-8 PE=1 SV=1	21	58
HIM-4, isoform a OS=Caenorhabditis elegans GN=him-4 PE=1 SV=1	76	57
Coatomer subunit beta OS=Caenorhabditis elegans GN=copb-1 PE=1 SV=1	70	57
Probable S-adenosylmethionine synthase 1 OS=Caenorhabditis elegans GN=sams-1 PE=1 SV=1	37	57
Probable cleavage and polyadenylation specificity factor subunit 2 OS=Caenorhabditis elegans GN=cpsf-2 PE=3 SV=1	6	57
Heat shock 70 kDa protein D OS=Caenorhabditis elegans GN=hsp-4 PE=1 SV=2	41	57
Probable coatomer subunit gamma OS=Caenorhabditis elegans GN=T14G10.5 PE=3 SV=1	51	56
Clustered mitochondria protein homolog OS=Caenorhabditis elegans GN=clu-1 PE=3 SV=1	49	56
ABCF-2 OS=Caenorhabditis elegans GN=abcf-2 PE=1 SV=1	20	56
R02D3.1, isoform a OS=Caenorhabditis elegans GN=CELE_R02D3.1 PE=1 SV=1	83	55
Protein disulfide-isomerase 2 OS=Caenorhabditis elegans GN=pdi-2 PE=1 SV=1	65	55
RPT-5 OS=Caenorhabditis elegans GN=rpt-5 PE=1 SV=1	64	55
T-complex protein 1 subunit epsilon OS=Caenorhabditis elegans GN=cct-5 PE=2 SV=1	46	55
ATP-dependent RNA helicase cgh-1 OS=Caenorhabditis elegans GN=cgh-1 PE=1 SV=1	28	55
Tubulin alpha-3 chain OS=Caenorhabditis elegans GN=mec-12 PE=1 SV=1	19	55
60S ribosomal protein L3 OS=Caenorhabditis elegans GN=rpl-3 PE=2 SV=1	69	54
UGGT-1 OS=Caenorhabditis elegans GN=uggt-1 PE=1 SV=1	68	54
Fructose-bisphosphate aldolase 2 OS=Caenorhabditis elegans GN=aldo-2 PE=2 SV=1	19	54
EARS-1 OS=Caenorhabditis elegans GN=ears-1 PE=1 SV=1	43	53
T-complex protein 1 subunit zeta OS=Caenorhabditis elegans GN=cct-6 PE=1 SV=1	45	53
T-complex protein 1 subunit theta OS=Caenorhabditis elegans GN=cct-8 PE=1 SV=3	43	53
SPC-1, isoform a OS=Caenorhabditis elegans GN=spc-1 PE=1 SV=2	35	53
Uncharacterized NOP5 family protein K07C5.4 OS=Caenorhabditis elegans GN=K07C5.4 PE=3 SV=1	38	53
Protein let-418 OS=Caenorhabditis elegans GN=let-418 PE=1 SV=1	26	53
CCT-7, isoform a OS=Caenorhabditis elegans GN=cct-7 PE=1 SV=2	58	52
Probable aconitate hydratase, mitochondrial OS=Caenorhabditis elegans GN=aco-2 PE=3 SV=2	58	52
Probable isocitrate dehydrogenase [NAD] subunit alpha, mitochondrial OS=Caenorhabditis elegans GN=idha-1 PE=3 SV=3	22	52
PRDX-2, isoform b OS=Caenorhabditis elegans GN=prdx-2 PE=1 SV=1	14	52
T-complex protein 1 subunit beta OS=Caenorhabditis elegans GN=cct-2 PE=1 SV=2	69	51
F53A2.7 OS=Caenorhabditis elegans GN=acaa-2 PE=1 SV=2	24	51
UBA-1, isoform a OS=Caenorhabditis elegans GN=uba-1 PE=1 SV=1	70	50
Dihydropyrimidine dehydrogenase [NADP(+)] OS=Caenorhabditis elegans GN=dpyd-1 PE=3 SV=2	59	50
Probable elongation factor 1-gamma OS=Caenorhabditis elegans GN=eef-1G PE=3 SV=1	45	50
Polyadenylate-binding protein OS=Caenorhabditis elegans PE=2 SV=1	25	50
Tripeptidyl-peptidase 2 OS=Caenorhabditis elegans GN=tpp-2 PE=2 SV=1	64	49
T08B2.7, isoform b OS=Caenorhabditis elegans GN=ech-1.2 PE=1 SV=1	29	49
PMT-2 OS=Caenorhabditis elegans GN=pmt-2 PE=1 SV=1	30	49
40S ribosomal protein S2 OS=Caenorhabditis elegans GN=rps-2 PE=3 SV=1	18	49
K08E3.5, isoform c OS=Caenorhabditis elegans GN=CELE_K08E3.5 PE=1 SV=1	49	48
Probable methylcrotonoyl-CoA carboxylase beta chain, mitochondrial OS=Caenorhabditis elegans GN=F02A9.4 PE=3 SV=1	35	48
PES-9 OS=Caenorhabditis elegans GN=pes-9 PE=1 SV=1	27	48
60S ribosomal protein L10a OS=Caenorhabditis elegans GN=rpl-10a PE=3 SV=1	12	48
NTL-1b OS=Caenorhabditis elegans GN=ntl-1 PE=2 SV=1	65	47
26S proteasome non-ATPase regulatory subunit 3 OS=Caenorhabditis elegans GN=rpn-3 PE=1 SV=1	54	47
XPO-1, isoform a OS=Caenorhabditis elegans GN=xpo-1 PE=1 SV=2	44	47
Eukaryotic initiation factor 4A OS=Caenorhabditis elegans GN=inf-1 PE=2 SV=1	24	47
T13H5.4 OS=Caenorhabditis elegans GN=CELE_T13H5.4 PE=1 SV=2	2	47
Glyceraldehyde-3-phosphate dehydrogenase 1 OS=Caenorhabditis elegans GN=gpd-1 PE=3 SV=1	25	47
Putative aminopeptidase W07G4.4 OS=Caenorhabditis elegans GN=lap-2 PE=3 SV=1	45	46
Glucose-6-phosphate isomerase OS=Caenorhabditis elegans GN=gpi-1 PE=1 SV=1	33	46
60S ribosomal protein L7 OS=Caenorhabditis elegans GN=rpl-7 PE=3 SV=1	23	46
Probable enoyl-CoA hydratase, mitochondrial OS=Caenorhabditis elegans GN=ech-6 PE=3 SV=1	15	46
R07H5.8 OS=Caenorhabditis elegans GN=CELE_R07H5.8 PE=1 SV=1	12	46
FLN-1, isoform p OS=Caenorhabditis elegans GN=fln-1 PE=1 SV=1	52	45
Probable fumarate hydratase, mitochondrial OS=Caenorhabditis elegans GN=fum-1 PE=3 SV=1	28	45
Pyruvate kinase OS=Caenorhabditis elegans GN=pyk-1 PE=1 SV=1	55	44
GBF-1, isoform a OS=Caenorhabditis elegans GN=gbf-1 PE=1 SV=1	32	44
14-3-3-like protein 1 OS=Caenorhabditis elegans GN=par-5 PE=1 SV=2	21	44
Malate dehydrogenase OS=Caenorhabditis elegans GN=mdh-1 PE=1 SV=1	8	44
NAP-1 OS=Caenorhabditis elegans GN=nap-1 PE=1 SV=1	11	44
PRP-21 OS=Caenorhabditis elegans GN=prp-21 PE=1 SV=1	8	44
Probable ATP-citrate synthase OS=Caenorhabditis elegans GN=D1005.1 PE=3 SV=1	54	43
RPT-6 OS=Caenorhabditis elegans GN=rpt-6 PE=1 SV=1	33	43
Probable 4-aminobutyrate aminotransferase, mitochondrial OS=Caenorhabditis elegans GN=gta-1 PE=3 SV=1	25	43
GDI-1, isoform a OS=Caenorhabditis elegans GN=gdi-1 PE=1 SV=1	18	43
Protein disulfide-isomerase OS=Caenorhabditis elegans GN=pdi-3 PE=1 SV=1	36	42
W08E12.7 OS=Caenorhabditis elegans GN=CELE_W08E12.7 PE=1 SV=1	28	42
Probable phosphoglycerate kinase OS=Caenorhabditis elegans GN=pgk-1 PE=3 SV=1	26	42
Fructose-bisphosphate aldolase 1 OS=Caenorhabditis elegans GN=aldo-1 PE=1 SV=1	18	42
Eukaryotic translation initiation factor 3 subunit C OS=Caenorhabditis elegans GN=eif-3.C PE=3 SV=2	57	41
Isoleucine--tRNA ligase, cytoplasmic OS=Caenorhabditis elegans GN=irs-1 PE=3 SV=1	55	41
K04C2.2 OS=Caenorhabditis elegans GN=CELE_K04C2.2 PE=1 SV=1	46	41
Protein disulfide-isomerase 1 OS=Caenorhabditis elegans GN=pdi-1 PE=3 SV=1	33	41
Acetyl-CoA acetyltransferase homolog, mitochondrial OS=Caenorhabditis elegans GN=kat-1 PE=1 SV=2	20	41
ACT-5 OS=Caenorhabditis elegans GN=act-5 PE=1 SV=1	19	41
26S protease regulatory subunit 7 OS=Caenorhabditis elegans GN=rpt-1 PE=1 SV=1	57	40
HIP-1 OS=Caenorhabditis elegans GN=hip-1 PE=1 SV=1	9	40
14-3-3-like protein 2 OS=Caenorhabditis elegans GN=ftt-2 PE=1 SV=1	15	40
Probable coatomer subunit beta' OS=Caenorhabditis elegans GN=copb-2 PE=3 SV=3	61	39
PAM-1, isoform a OS=Caenorhabditis elegans GN=pam-1 PE=1 SV=1	47	39
AGL-1 OS=Caenorhabditis elegans GN=agl-1 PE=1 SV=1	39	39
Probable succinyl-CoA ligase [ADP-forming] subunit beta, mitochondrial OS=Caenorhabditis elegans GN=F47B10.1 PE=3 SV=1	27	39
ATP-dependent 6-phosphofructokinase 1 OS=Caenorhabditis elegans GN=pfk-1 PE=3 SV=2	40	38
NOL-5 OS=Caenorhabditis elegans GN=nol-5 PE=1 SV=1	38	38
60S ribosomal protein L8 OS=Caenorhabditis elegans GN=rpl-8 PE=3 SV=1	27	38
Nascent polypeptide-associated complex subunit alpha OS=Caenorhabditis elegans GN=Y65B4BR.5 PE=1 SV=1	20	38
ICD-2, isoform c OS=Caenorhabditis elegans GN=icd-2 PE=1 SV=1	18	38
Probable protein disulfide-isomerase A6 OS=Caenorhabditis elegans GN=tag-320 PE=3 SV=1	33	37
Y43F4B.5, isoform a OS=Caenorhabditis elegans GN=CELE_Y43F4B.5 PE=1 SV=1	25	37
GSR-1, isoform b OS=Caenorhabditis elegans GN=gsr-1 PE=1 SV=1	20	37
40S ribosomal protein S9 OS=Caenorhabditis elegans GN=rps-9 PE=3 SV=1	16	37
Probable hydroxyacid-oxoacid transhydrogenase, mitochondrial OS=Caenorhabditis elegans GN=Y38F1A.6 PE=3 SV=1	13	37
IFG-1, isoform c OS=Caenorhabditis elegans GN=ifg-1 PE=1 SV=1	49	36
K07E3.4, isoform a OS=Caenorhabditis elegans GN=CELE_K07E3.4 PE=1 SV=2	39	36
C14C10.5, isoform b OS=Caenorhabditis elegans GN=C14C10.5 PE=1 SV=1	37	36
T-complex protein 1 subunit gamma OS=Caenorhabditis elegans GN=cct-3 PE=1 SV=3	36	36
Probable 26S protease regulatory subunit 10B OS=Caenorhabditis elegans GN=rpt-4 PE=1 SV=2	31	36
rRNA 2'-O-methyltransferase fibrillarin OS=Caenorhabditis elegans GN=fib-1 PE=3 SV=1	26	36
40S ribosomal protein S8 OS=Caenorhabditis elegans GN=rps-8 PE=3 SV=1	24	36
RPS-6, isoform b OS=Caenorhabditis elegans GN=rps-6 PE=1 SV=1	14	36
Endocytosis protein RME-8 OS=Caenorhabditis elegans GN=rme-8 PE=1 SV=1	34	35
40S ribosomal protein S7 OS=Caenorhabditis elegans GN=rps-7 PE=3 SV=1	21	35
Aspartic protease OS=Caenorhabditis elegans PE=2 SV=1	9	35
VAB-10, isoform b OS=Caenorhabditis elegans GN=vab-10 PE=1 SV=1	29	34
60S ribosomal protein L7a OS=Caenorhabditis elegans GN=rpl-7A PE=1 SV=3	24	34
Aldehyde dehydrogenase OS=Caenorhabditis elegans GN=alh-5 PE=1 SV=1	19	34
Casein kinase II subunit alpha OS=Caenorhabditis elegans GN=kin-3 PE=1 SV=1	11	34
Ubiquitin carboxyl-terminal hydrolase OS=Caenorhabditis elegans GN=math-33 PE=1 SV=1	40	33
Probable 26S protease regulatory subunit 6B OS=Caenorhabditis elegans GN=rpt-3 PE=3 SV=1	30	33
ASP-4 OS=Caenorhabditis elegans GN=asp-4 PE=1 SV=1	10	33
F56F11.4, isoform b OS=Caenorhabditis elegans GN=CELE_F56F11.4 PE=1 SV=1	25	33
10-formyltetrahydrofolate dehydrogenase OS=Caenorhabditis elegans GN=alh-3 PE=1 SV=1	49	32
Eukaryotic translation initiation factor 3 subunit L OS=Caenorhabditis elegans GN=eif-3.L PE=3 SV=1	36	32
60S ribosomal protein L9 OS=Caenorhabditis elegans GN=rpl-9 PE=3 SV=1	16	32
Probable electron transfer flavoprotein subunit alpha, mitochondrial OS=Caenorhabditis elegans GN=F27D4.1 PE=3 SV=2	14	32
ARD-1, isoform a OS=Caenorhabditis elegans GN=ard-1 PE=1 SV=1	13	32
EFTU-2 OS=Caenorhabditis elegans GN=eftu-2 PE=1 SV=1	43	31
SEC-24.1 OS=Caenorhabditis elegans GN=sec-24.1 PE=1 SV=1	38	31
Lipoamide acyltransferase component of branched-chain alpha-keto acid dehydrogenase complex, mitochondrial OS=Caenorhabditis elegans GN=ZK669.4 PE=3 SV=1	35	31
F11C1.5, isoform d OS=Caenorhabditis elegans GN=CELE_F11C1.5 PE=1 SV=1	24	31
EMB-4, isoform a OS=Caenorhabditis elegans GN=emb-4 PE=1 SV=4	25	31
Acyl-coenzyme A oxidase OS=Caenorhabditis elegans GN=CELE_F58F9.7 PE=1 SV=1	26	31
Target of rapamycin homolog OS=Caenorhabditis elegans GN=let-363 PE=2 SV=3	24	31
Papilin OS=Caenorhabditis elegans GN=mig-6 PE=1 SV=1	23	31
60S ribosomal protein L19 OS=Caenorhabditis elegans GN=rpl-19 PE=3 SV=1	19	31
Probable 26S proteasome regulatory subunit rpn-6.1 OS=Caenorhabditis elegans GN=rpn-6.1 PE=2 SV=2	18	31
Pyruvate dehydrogenase E1 component subunit beta, mitochondrial OS=Caenorhabditis elegans GN=pdhb-1 PE=1 SV=2	11	31
T19B10.2 OS=Caenorhabditis elegans GN=CELE_T19B10.2 PE=1 SV=2	13	31
Probable ornithine aminotransferase, mitochondrial OS=Caenorhabditis elegans GN=C16A3.10 PE=3 SV=3	13	31
Obg-like ATPase 1 OS=Caenorhabditis elegans GN=ola-1 PE=3 SV=1	13	31
C10G11.7 OS=Caenorhabditis elegans GN=chdp-1 PE=1 SV=1	10	31
Proteasome subunit alpha type-5 OS=Caenorhabditis elegans GN=pas-5 PE=1 SV=1	11	31
Heterogeneous nuclear ribonucleoprotein A1 OS=Caenorhabditis elegans GN=hrp-1 PE=1 SV=1	9	31
EPI-1, isoform e OS=Caenorhabditis elegans GN=epi-1 PE=1 SV=1	30	30
DLST-1 OS=Caenorhabditis elegans GN=dlst-1 PE=1 SV=2	23	30
D2045.2 OS=Caenorhabditis elegans GN=CELE_D2045.2 PE=1 SV=3	24	30
Eukaryotic translation initiation factor 3 subunit E OS=Caenorhabditis elegans GN=eif-3.E PE=3 SV=1	19	30
LEC-2, isoform a OS=Caenorhabditis elegans GN=lec-2 PE=1 SV=2	15	30
Stress-induced protein 1 OS=Caenorhabditis elegans GN=sip-1 PE=1 SV=1	14	30
Spliceosome RNA helicase DDX39B homolog OS=Caenorhabditis elegans GN=hel-1 PE=2 SV=1	10	30
60S ribosomal protein L23 OS=Caenorhabditis elegans GN=rpl-23 PE=3 SV=1	11	30
Translationally-controlled tumor protein homolog OS=Caenorhabditis elegans GN=tct-1 PE=1 SV=1	9	30
V-type proton ATPase subunit C OS=Caenorhabditis elegans GN=vha-11 PE=2 SV=1	10	30
Glycerol-3-phosphate dehydrogenase [NAD(+)] OS=Caenorhabditis elegans GN=gpdh-2 PE=1 SV=1	7	30
F23C8.5, isoform a OS=Caenorhabditis elegans GN=CELE_F23C8.5 PE=1 SV=2	7	30
AP complex subunit beta OS=Caenorhabditis elegans GN=apb-1 PE=1 SV=2	58	29
Kinesin heavy chain OS=Caenorhabditis elegans GN=unc-116 PE=2 SV=2	39	29
SWI2/SNF2-like protein OS=Caenorhabditis elegans GN=swsn-4 PE=1 SV=1	24	29
Probable pyruvate dehydrogenase E1 component subunit alpha, mitochondrial OS=Caenorhabditis elegans GN=T05H10.6 PE=3 SV=1	21	29
60S ribosomal protein L10 OS=Caenorhabditis elegans GN=rpl-10 PE=3 SV=1	19	29
Probable methylenetetrahydrofolate reductase OS=Caenorhabditis elegans GN=mthf-1 PE=3 SV=2	15	29
GARS-1, isoform b OS=Caenorhabditis elegans GN=gars-1 PE=1 SV=1	17	29
ACLY-2 OS=Caenorhabditis elegans GN=acly-2 PE=1 SV=1	45	29
Disorganized muscle protein 1 OS=Caenorhabditis elegans GN=dim-1 PE=1 SV=3	12	29
Probable glutathione S-transferase gst-36 OS=Caenorhabditis elegans GN=gst-36 PE=3 SV=2	13	29
Probable DNA topoisomerase 2 OS=Caenorhabditis elegans GN=K12D12.1 PE=3 SV=2	10	29
NMY-2 OS=Caenorhabditis elegans GN=nmy-2 PE=1 SV=1	65	28
Methionine--tRNA ligase, cytoplasmic OS=Caenorhabditis elegans GN=mrs-1 PE=3 SV=1	51	28
RARS-1, isoform b OS=Caenorhabditis elegans GN=rars-1 PE=1 SV=1	31	28
RPN-5 OS=Caenorhabditis elegans GN=rpn-5 PE=1 SV=1	28	28
T08A11.2 OS=Caenorhabditis elegans GN=CELE_T08A11.2 PE=1 SV=1	24	28
R12C12.1, isoform a OS=Caenorhabditis elegans GN=CELE_R12C12.1 PE=1 SV=1	26	28
Phenylalanine--tRNA ligase beta subunit OS=Caenorhabditis elegans GN=frs-2 PE=3 SV=2	24	28
SEC-23 OS=Caenorhabditis elegans GN=sec-23 PE=1 SV=2	21	28
Calreticulin OS=Caenorhabditis elegans GN=crt-1 PE=3 SV=1	16	28
R05F9.6 OS=Caenorhabditis elegans GN=CELE_R05F9.6 PE=1 SV=1	18	28
60S ribosomal protein L17 OS=Caenorhabditis elegans GN=rpl-17 PE=3 SV=1	14	28
6-phosphogluconate dehydrogenase, decarboxylating OS=Caenorhabditis elegans GN=T25B9.9 PE=3 SV=2	13	28
Aspartate aminotransferase OS=Caenorhabditis elegans GN=got-2.2 PE=1 SV=1	14	28
UBQ-1, isoform c OS=Caenorhabditis elegans GN=ubq-1 PE=4 SV=1	11	28
Probable isocitrate dehydrogenase [NAD] subunit beta, mitochondrial OS=Caenorhabditis elegans GN=idhb-1 PE=3 SV=1	9	28
Serine/threonine-protein phosphatase PP1-beta OS=Caenorhabditis elegans GN=gsp-2 PE=2 SV=1	8	28
UNC-44, isoform a OS=Caenorhabditis elegans GN=unc-44 PE=1 SV=1	9	28
RDE-12, isoform c OS=Caenorhabditis elegans GN=rde-12 PE=1 SV=1	5	28
Probable 3-hydroxyacyl-CoA dehydrogenase B0272.3 OS=Caenorhabditis elegans GN=B0272.3 PE=3 SV=1	5	28
ROD-1 OS=Caenorhabditis elegans GN=rod-1 PE=1 SV=1	43	27
Endoplasmin homolog OS=Caenorhabditis elegans GN=enpl-1 PE=3 SV=1	47	27
P granule abnormality protein 1 OS=Caenorhabditis elegans GN=pgl-1 PE=1 SV=1	32	27
Probable 26S protease regulatory subunit 4 OS=Caenorhabditis elegans GN=rpt-2 PE=3 SV=1	33	27
CTH-1, isoform b OS=Caenorhabditis elegans GN=cth-1 PE=1 SV=1	21	27
40S ribosomal protein S17 OS=Caenorhabditis elegans GN=rps-17 PE=3 SV=2	15	27
CPSF-3 OS=Caenorhabditis elegans GN=cpsf-3 PE=1 SV=2	1	27
Lysine--tRNA ligase OS=Caenorhabditis elegans GN=kars-1 PE=1 SV=1	37	26
C44E4.1, isoform a OS=Caenorhabditis elegans GN=C44E4.1 PE=1 SV=3	27	26
VIG-1, isoform a OS=Caenorhabditis elegans GN=vig-1 PE=1 SV=1	24	26
F36A2.13 OS=Caenorhabditis elegans GN=ubr-5 PE=1 SV=1	11	26
Y37E3.17, isoform a OS=Caenorhabditis elegans GN=CELE_Y37E3.17 PE=1 SV=1	15	26
Putative aspartyl aminopeptidase OS=Caenorhabditis elegans GN=F01F1.9 PE=1 SV=1	12	26
ACDH-1, isoform a OS=Caenorhabditis elegans GN=acdh-1 PE=1 SV=1	12	26
DNJ-13 OS=Caenorhabditis elegans GN=dnj-13 PE=1 SV=1	7	26
Probable phosphorylase b kinase regulatory subunit alpha OS=Caenorhabditis elegans GN=C14B9.8 PE=3 SV=3	1	26
Probable S-adenosylmethionine synthase 3 OS=Caenorhabditis elegans GN=sams-3 PE=1 SV=1	9	26
Probable 2-oxoglutarate dehydrogenase E1 component DHKTD1 homolog, mitochondrial OS=Caenorhabditis elegans GN=ZK836.2 PE=3 SV=4	20	25
Catalase-2 OS=Caenorhabditis elegans GN=ctl-1 PE=2 SV=3	20	25
DHS-28 OS=Caenorhabditis elegans GN=dhs-28 PE=1 SV=1	16	25
Elongation factor Tu homologue OS=Caenorhabditis elegans GN=tufm-1 PE=1 SV=1	15	25
Putative neurobeachin homolog OS=Caenorhabditis elegans GN=sel-2 PE=2 SV=3	13	25
T02G5.7 OS=Caenorhabditis elegans GN=CELE_T02G5.7 PE=1 SV=1	14	25
Proteasome subunit alpha type-7 OS=Caenorhabditis elegans GN=pas-4 PE=1 SV=1	15	25
Alkali myosin light chain long isoform OS=Caenorhabditis elegans GN=mlc-3 PE=4 SV=1	13	25
Uncharacterized protein B0303.3 OS=Caenorhabditis elegans GN=B0303.3 PE=3 SV=1	12	25
60S ribosomal protein L18 OS=Caenorhabditis elegans GN=rpl-18 PE=3 SV=1	11	25
FBP-1, isoform a OS=Caenorhabditis elegans GN=fbp-1 PE=1 SV=1	10	25
Y67D8A.2, isoform a OS=Caenorhabditis elegans GN=CELE_Y67D8A.2 PE=1 SV=1	0	25
Aspartate--tRNA ligase, cytoplasmic OS=Caenorhabditis elegans GN=drs-1 PE=3 SV=1	37	24
F32A7.5, isoform a OS=Caenorhabditis elegans GN=CELE_F32A7.5 PE=1 SV=1	34	24
RME-1, isoform b OS=Caenorhabditis elegans GN=rme-1 PE=1 SV=1	23	24
Probable delta-1-pyrroline-5-carboxylate synthase OS=Caenorhabditis elegans GN=alh-13 PE=3 SV=2	17	24
Y71H2AM.11 OS=Caenorhabditis elegans GN=CELE_Y71H2AM.11 PE=1 SV=4	17	24
Y54E2A.4, isoform a OS=Caenorhabditis elegans GN=CELE_Y54E2A.4 PE=1 SV=2	14	24
UPB-1 OS=Caenorhabditis elegans GN=upb-1 PE=1 SV=1	14	24
Transaldolase OS=Caenorhabditis elegans GN=CELE_Y24D9A.8 PE=1 SV=1	12	24
C31C9.2 OS=Caenorhabditis elegans GN=C31C9.2 PE=1 SV=1	10	24
PRMT-1 OS=Caenorhabditis elegans GN=prmt-1 PE=1 SV=1	10	24
MARB-1 OS=Caenorhabditis elegans GN=marb-1 PE=1 SV=1	9	24
RPS-22, isoform a OS=Caenorhabditis elegans GN=rps-22 PE=1 SV=1	8	24
W10C8.5 OS=Caenorhabditis elegans GN=CELE_W10C8.5 PE=1 SV=1	10	24
Peptidyl-prolyl cis-trans isomerase 7 OS=Caenorhabditis elegans GN=cyn-7 PE=1 SV=2	7	24
MSRA-1 OS=Caenorhabditis elegans GN=msra-1 PE=1 SV=1	6	24
C07D8.6 OS=Caenorhabditis elegans GN=C07D8.6 PE=1 SV=1	6	24
V-type proton ATPase subunit D OS=Caenorhabditis elegans GN=vha-14 PE=3 SV=1	4	24
PIK-1, isoform b OS=Caenorhabditis elegans GN=pik-1 PE=3 SV=1	0	24
RSP-8, isoform a OS=Caenorhabditis elegans GN=rsp-8 PE=1 SV=1	0	24
Tubulin alpha-8 chain OS=Caenorhabditis elegans GN=tba-8 PE=3 SV=2	9	24
TARS-1, isoform b OS=Caenorhabditis elegans GN=tars-1 PE=1 SV=1	33	23
HEAT repeat-containing protein 1 homolog OS=Caenorhabditis elegans GN=toe-1 PE=3 SV=1	21	23
Glycogen [starch] synthase OS=Caenorhabditis elegans GN=gsy-1 PE=1 SV=1	23	23
DNA-directed RNA polymerase II subunit RPB1 OS=Caenorhabditis elegans GN=ama-1 PE=1 SV=3	21	23
Casein kinase I isoform alpha OS=Caenorhabditis elegans GN=kin-19 PE=3 SV=1	15	23
Glutamine synthetase OS=Caenorhabditis elegans GN=gln-3 PE=1 SV=1	15	23
Putative deoxyribose-phosphate aldolase OS=Caenorhabditis elegans GN=F09E5.3 PE=3 SV=1	8	23
IVD-1 OS=Caenorhabditis elegans GN=ivd-1 PE=1 SV=1	8	23
DRH-3 OS=Caenorhabditis elegans GN=drh-3 PE=1 SV=3	6	23
RSD-2, isoform b OS=Caenorhabditis elegans GN=rsd-2 PE=1 SV=1	0	23
Tyramine beta-hydroxylase OS=Caenorhabditis elegans GN=tbh-1 PE=1 SV=3	38	22
Eukaryotic translation initiation factor 3 subunit B OS=Caenorhabditis elegans GN=eif-3.B PE=3 SV=2	34	22
MCCC-1 OS=Caenorhabditis elegans GN=mccc-1 PE=1 SV=2	30	22
26S proteasome non-ATPase regulatory subunit 6 OS=Caenorhabditis elegans GN=rpn-7 PE=3 SV=1	25	22
60 kDa SS-A/Ro ribonucleoprotein homolog OS=Caenorhabditis elegans GN=rop-1 PE=2 SV=1	22	22
PPTR-1 OS=Caenorhabditis elegans GN=pptr-1 PE=1 SV=4	23	22
Asparagine--tRNA ligase, cytoplasmic OS=Caenorhabditis elegans GN=nrs-1 PE=3 SV=1	22	22
60S ribosomal protein L18a OS=Caenorhabditis elegans GN=rpl-20 PE=3 SV=2	16	22
RPN-9 OS=Caenorhabditis elegans GN=rpn-9 PE=1 SV=1	14	22
Chondroitin proteoglycan-2 OS=Caenorhabditis elegans GN=cpg-2 PE=1 SV=3	17	22
C32F10.8, isoform a OS=Caenorhabditis elegans GN=C32F10.8 PE=1 SV=2	15	22
LET-716 OS=Caenorhabditis elegans GN=let-716 PE=1 SV=3	14	22
40S ribosomal protein S5 OS=Caenorhabditis elegans GN=rps-5 PE=3 SV=1	12	22
Probable inorganic pyrophosphatase 1 OS=Caenorhabditis elegans GN=pyp-1 PE=3 SV=4	11	22
TLN-1, isoform a OS=Caenorhabditis elegans GN=tln-1 PE=1 SV=1	12	22
Myosin regulatory light chain 1 OS=Caenorhabditis elegans GN=mlc-1 PE=3 SV=1	9	22
Aminomethyltransferase OS=Caenorhabditis elegans GN=gcst-1 PE=1 SV=1	10	22
Triosephosphate isomerase OS=Caenorhabditis elegans GN=tpi-1 PE=1 SV=2	6	22
CPL-1, isoform a OS=Caenorhabditis elegans GN=cpl-1 PE=1 SV=1	5	22
Eukaryotic translation initiation factor 5A OS=Caenorhabditis elegans GN=iff-1 PE=1 SV=1	5	22
Y69A2AR.18, isoform a OS=Caenorhabditis elegans GN=CELE_Y69A2AR.18 PE=1 SV=1	2	22
Probable glutamine--tRNA ligase OS=Caenorhabditis elegans GN=ers-1 PE=3 SV=1	37	21
CARS-1, isoform c OS=Caenorhabditis elegans GN=cars-1 PE=1 SV=1	36	21
F55B11.1 OS=Caenorhabditis elegans GN=CELE_F55B11.1 PE=1 SV=1	33	21
Putative aldehyde dehydrogenase family 7 member A1 homolog OS=Caenorhabditis elegans GN=alh-9 PE=3 SV=2	20	21
2,3-bisphosphoglycerate-independent phosphoglycerate mutase OS=Caenorhabditis elegans GN=ipgm-1 PE=1 SV=1	16	21
Malic enzyme OS=Caenorhabditis elegans GN=men-1 PE=1 SV=1	13	21
F28B4.3 OS=Caenorhabditis elegans GN=CELE_F28B4.3 PE=1 SV=1	12	21
Eukaryotic translation initiation factor 3 subunit H OS=Caenorhabditis elegans GN=eif-3.H PE=3 SV=2	11	21
DNJ-19 OS=Caenorhabditis elegans GN=dnj-19 PE=1 SV=1	8	21
Proteasome subunit alpha type-2 OS=Caenorhabditis elegans GN=pas-2 PE=1 SV=1	5	21
Uncharacterized serine carboxypeptidase F41C3.5 OS=Caenorhabditis elegans GN=F41C3.5 PE=1 SV=1	5	21
Proliferating cell nuclear antigen OS=Caenorhabditis elegans GN=pcn-1 PE=1 SV=3	5	21
Probable splicing factor, arginine/serine-rich 3 OS=Caenorhabditis elegans GN=rsp-3 PE=1 SV=2	0	21
Probable splicing factor, arginine/serine-rich 1 OS=Caenorhabditis elegans GN=rsp-1 PE=3 SV=1	0	21
MUT-16, isoform b OS=Caenorhabditis elegans GN=mut-16 PE=1 SV=3	1	21
Serine/threonine-protein phosphatase OS=Caenorhabditis elegans GN=gsp-1 PE=1 SV=1	6	21
HDA-10 OS=Caenorhabditis elegans GN=hda-10 PE=1 SV=1	25	20
Leucine aminopeptidase 1 OS=Caenorhabditis elegans GN=lap-1 PE=1 SV=1	19	20
Endoribonuclease dcr-1 OS=Caenorhabditis elegans GN=dcr-1 PE=1 SV=3	16	20
CAR-1 OS=Caenorhabditis elegans GN=car-1 PE=1 SV=1	15	20
Eukaryotic translation initiation factor 3 subunit D OS=Caenorhabditis elegans GN=eif-3.D PE=1 SV=1	15	20
Protein pad-1 OS=Caenorhabditis elegans GN=pad-1 PE=2 SV=2	10	20
SQD-1, isoform b OS=Caenorhabditis elegans GN=sqd-1 PE=1 SV=1	11	20
CHD-7 OS=Caenorhabditis elegans GN=chd-7 PE=1 SV=3	11	20
40S ribosomal protein S15 OS=Caenorhabditis elegans GN=rps-15 PE=1 SV=3	8	20
Laminin-like protein lam-2 OS=Caenorhabditis elegans GN=lam-2 PE=1 SV=3	9	20
R08E5.3 OS=Caenorhabditis elegans GN=CELE_R08E5.3 PE=1 SV=1	10	20
40S ribosomal protein S23 OS=Caenorhabditis elegans GN=rps-23 PE=3 SV=1	9	20
R151.2, isoform a OS=Caenorhabditis elegans GN=CELE_R151.2 PE=1 SV=2	8	20
DNJ-12 OS=Caenorhabditis elegans GN=dnj-12 PE=1 SV=1	7	20
ACDH-3 OS=Caenorhabditis elegans GN=acdh-3 PE=1 SV=1	6	20
Probable ubiquitin carboxyl-terminal hydrolase ubh-4 OS=Caenorhabditis elegans GN=ubh-4 PE=3 SV=2	6	20
C56E6.9 OS=Caenorhabditis elegans GN=C56E6.9 PE=1 SV=1	4	20
60S acidic ribosomal protein P2 OS=Caenorhabditis elegans GN=rpa-2 PE=3 SV=2	8	20
Ran GTPase-activating protein 2 OS=Caenorhabditis elegans GN=ran-2 PE=4 SV=3	30	19
Dynamin OS=Caenorhabditis elegans GN=dyn-1 PE=1 SV=1	24	19
Protein argonaute OS=Caenorhabditis elegans GN=alg-1 PE=1 SV=1	16	19
Transcription-associated protein 1 OS=Caenorhabditis elegans GN=trr-1 PE=2 SV=1	16	19
LAF-1, isoform b OS=Caenorhabditis elegans GN=laf-1 PE=1 SV=1	17	19
ACDH-12, isoform a OS=Caenorhabditis elegans GN=acdh-12 PE=1 SV=1	17	19
Probable UDP-N-acetylglucosamine pyrophosphorylase OS=Caenorhabditis elegans GN=C36A4.4 PE=3 SV=2	15	19
PLP-1 OS=Caenorhabditis elegans GN=plp-1 PE=1 SV=1	16	19
Probable methylmalonyl-CoA mutase, mitochondrial OS=Caenorhabditis elegans GN=mmcm-1 PE=3 SV=2	15	19
60S ribosomal protein L11 OS=Caenorhabditis elegans GN=rpl-11.1 PE=3 SV=1	10	19
COP9/Signalosome and eIF3 complex-shared subunit 1 OS=Caenorhabditis elegans GN=cif-1 PE=1 SV=1	12	19
T08H10.1 OS=Caenorhabditis elegans GN=CELE_T08H10.1 PE=1 SV=2	10	19
Stress-induced-phosphoprotein 1 OS=Caenorhabditis elegans GN=sti-1 PE=1 SV=1	7	19
RBC-1, isoform a OS=Caenorhabditis elegans GN=rbc-1 PE=1 SV=4	5	19
Probable V-type proton ATPase subunit F OS=Caenorhabditis elegans GN=vha-9 PE=3 SV=1	3	19
NHR-49, isoform e OS=Caenorhabditis elegans GN=nhr-49 PE=1 SV=1	0	19
RLA-2 OS=Caenorhabditis elegans GN=rla-2 PE=1 SV=1	6	19
Myosin regulatory light chain 2 OS=Caenorhabditis elegans GN=mlc-2 PE=3 SV=1	10	19
TEG-4 OS=Caenorhabditis elegans GN=teg-4 PE=1 SV=1	30	18
F55F10.1, isoform b OS=Caenorhabditis elegans GN=CELE_F55F10.1 PE=1 SV=1	26	18
HRP-2, isoform a OS=Caenorhabditis elegans GN=hrp-2 PE=1 SV=2	24	18
SMA-1, isoform d OS=Caenorhabditis elegans GN=sma-1 PE=1 SV=1	23	18
Pumilio domain-containing protein 12 OS=Caenorhabditis elegans GN=puf-12 PE=3 SV=1	21	18
Suppressor of Ty 6 homolog OS=Caenorhabditis elegans GN=emb-5 PE=1 SV=1	15	18
Adenylosuccinate synthetase OS=Caenorhabditis elegans GN=adss-1 PE=3 SV=3	12	18
DNA-directed RNA polymerase OS=Caenorhabditis elegans GN=rpoa-1 PE=1 SV=1	14	18
F20G2.2 OS=Caenorhabditis elegans GN=CELE_F20G2.2 PE=1 SV=1	7	18
Y37E3.10, isoform a OS=Caenorhabditis elegans GN=CELE_Y37E3.10 PE=1 SV=2	10	18
RPS-11 OS=Caenorhabditis elegans GN=rps-11 PE=1 SV=1	9	18
TXL-1 OS=Caenorhabditis elegans GN=txl-1 PE=1 SV=1	8	18
Isocitrate dehydrogenase [NAD] subunit, mitochondrial OS=Caenorhabditis elegans GN=idhg-1 PE=1 SV=2	6	18
Probable glycylpeptide N-tetradecanoyltransferase OS=Caenorhabditis elegans GN=nmt-1 PE=3 SV=1	7	18
Nucleoside diphosphate kinase OS=Caenorhabditis elegans GN=ndk-1 PE=1 SV=1	6	18
F53F1.2 OS=Caenorhabditis elegans GN=CELE_F53F1.2 PE=1 SV=1	3	18
REPO-1 OS=Caenorhabditis elegans GN=repo-1 PE=1 SV=2	1	18
F40F4.6 OS=Caenorhabditis elegans GN=drd-2 PE=1 SV=2	11	18
Isocitrate dehydrogenase [NADP] OS=Caenorhabditis elegans GN=idh-2 PE=1 SV=1	7	18
PUD-1.1 OS=Caenorhabditis elegans GN=pud-1.2 PE=1 SV=1	2	18
Pyruvate kinase OS=Caenorhabditis elegans GN=pyk-2 PE=1 SV=1	12	18
Protein argonaute OS=Caenorhabditis elegans GN=alg-2 PE=1 SV=2	14	18
F44E7.4, isoform c OS=Caenorhabditis elegans GN=CELE_F44E7.4 PE=1 SV=1	35	17
C39D10.7 OS=Caenorhabditis elegans GN=C39D10.7 PE=1 SV=3	29	17
GFAT-1, isoform a OS=Caenorhabditis elegans GN=gfat-1 PE=1 SV=1	26	17
mRNA transport homolog 4 OS=Caenorhabditis elegans GN=mtr-4 PE=3 SV=1	19	17
Probable methionine synthase OS=Caenorhabditis elegans GN=metr-1 PE=3 SV=1	18	17
APA-2 OS=Caenorhabditis elegans GN=apa-2 PE=1 SV=2	17	17
60S ribosomal protein L13 OS=Caenorhabditis elegans GN=rpl-13 PE=3 SV=1	17	17
ABCF-3 OS=Caenorhabditis elegans GN=abcf-3 PE=1 SV=1	16	17
RPS-24 OS=Caenorhabditis elegans GN=rps-24 PE=1 SV=1	10	17
RUVB-1 OS=Caenorhabditis elegans GN=ruvb-1 PE=1 SV=2	14	17
Ferritin OS=Caenorhabditis elegans GN=ftn-2 PE=1 SV=1	11	17
Glucose-6-phosphate 1-dehydrogenase OS=Caenorhabditis elegans GN=gspd-1 PE=3 SV=1	10	17
ZK1320.9 OS=Caenorhabditis elegans GN=CELE_ZK1320.9 PE=1 SV=1	11	17
40S ribosomal protein S16 OS=Caenorhabditis elegans GN=rps-16 PE=1 SV=3	11	17
ACDH-7 OS=Caenorhabditis elegans GN=acdh-7 PE=1 SV=2	9	17
LST-3, isoform c OS=Caenorhabditis elegans GN=lst-3 PE=1 SV=1	9	17
Pre-mRNA-processing factor 19 OS=Caenorhabditis elegans GN=prp-19 PE=3 SV=2	10	17
ALH-6, isoform a OS=Caenorhabditis elegans GN=alh-6 PE=1 SV=1	8	17
T24H7.2 OS=Caenorhabditis elegans GN=CELE_T24H7.2 PE=1 SV=1	9	17
Histone deacetylase 1 OS=Caenorhabditis elegans GN=hda-1 PE=1 SV=1	7	17
Bifunctional L-3-cyanoalanine synthase/cysteine synthase OS=Caenorhabditis elegans GN=cysl-2 PE=1 SV=1	7	17
ASNS-2, isoform a OS=Caenorhabditis elegans GN=asns-2 PE=1 SV=1	4	17
40S ribosomal protein S13 OS=Caenorhabditis elegans GN=rps-13 PE=3 SV=2	5	17
5C820 OS=Caenorhabditis elegans GN=pud-3 PE=1 SV=1	4	17
ECH-7 OS=Caenorhabditis elegans GN=ech-7 PE=1 SV=1	2	17
LEA-1, isoform l OS=Caenorhabditis elegans GN=lea-1 PE=1 SV=1	50	16
NPP-21, isoform a OS=Caenorhabditis elegans GN=npp-21 PE=1 SV=1	30	16
Lon protease homolog, mitochondrial OS=Caenorhabditis elegans GN=C34B2.6 PE=3 SV=1	29	16
LIN-40, isoform a OS=Caenorhabditis elegans GN=lin-40 PE=1 SV=2	23	16
Y46E12BL.2, isoform a OS=Caenorhabditis elegans GN=CELE_Y46E12BL.2 PE=1 SV=1	23	16
Adenylyl cyclase-associated protein OS=Caenorhabditis elegans GN=cas-1 PE=1 SV=1	17	16
TFG-1 OS=Caenorhabditis elegans GN=tfg-1 PE=1 SV=1	16	16
UDP-glucose 6-dehydrogenase OS=Caenorhabditis elegans GN=sqv-4 PE=1 SV=1	13	16
Eukaryotic peptide chain release factor subunit 1 OS=Caenorhabditis elegans GN=erfa-1 PE=3 SV=2	14	16
RPL-30, isoform c OS=Caenorhabditis elegans GN=rpl-30 PE=1 SV=1	13	16
B0334.3, isoform a OS=Caenorhabditis elegans GN=B0334.3 PE=1 SV=2	10	16
Probable glutathione S-transferase 7 OS=Caenorhabditis elegans GN=gst-7 PE=3 SV=1	10	16
RPS-10 OS=Caenorhabditis elegans GN=rps-10 PE=1 SV=1	6	16
4-hydroxyphenylpyruvate dioxygenase OS=Caenorhabditis elegans GN=hpd-1 PE=3 SV=1	5	16
26S proteasome non-ATPase regulatory subunit 8 OS=Caenorhabditis elegans GN=rpn-12 PE=3 SV=1	4	16
Proteasome subunit beta type-2 OS=Caenorhabditis elegans GN=pbs-4 PE=3 SV=2	3	16
Eukaryotic translation initiation factor 5A-2 OS=Caenorhabditis elegans GN=iff-2 PE=2 SV=1	2	16
Putative cystathionine gamma-lyase 2 OS=Caenorhabditis elegans GN=cth-2 PE=3 SV=1	10	16
Alanine--tRNA ligase, cytoplasmic OS=Caenorhabditis elegans GN=aars-2 PE=2 SV=1	30	15
Probable coatomer subunit delta OS=Caenorhabditis elegans GN=C13B9.3 PE=3 SV=1	22	15
AGEF-1, isoform a OS=Caenorhabditis elegans GN=agef-1 PE=1 SV=1	22	15
La-related protein 1 OS=Caenorhabditis elegans GN=larp-1 PE=3 SV=2	18	15
RPN-10 OS=Caenorhabditis elegans GN=rpn-10 PE=1 SV=2	17	15
T14G8.3, isoform a OS=Caenorhabditis elegans GN=CELE_T14G8.3 PE=1 SV=2	16	15
SEC-31 OS=Caenorhabditis elegans GN=sec-31 PE=1 SV=1	15	15
HECD-1, isoform c OS=Caenorhabditis elegans GN=hecd-1 PE=1 SV=1	14	15
PERM-2 OS=Caenorhabditis elegans GN=perm-2 PE=1 SV=2	13	15
Proteasomal ubiquitin receptor ADRM1 homolog OS=Caenorhabditis elegans GN=C56G2.7 PE=3 SV=2	11	15
60S ribosomal protein L21 OS=Caenorhabditis elegans GN=rpl-21 PE=1 SV=3	6	15
ACP-6 OS=Caenorhabditis elegans GN=acp-6 PE=1 SV=2	8	15
40S ribosomal protein S14 OS=Caenorhabditis elegans GN=rps-14 PE=3 SV=1	10	15
60S ribosomal protein L12 OS=Caenorhabditis elegans GN=rpl-12 PE=3 SV=1	9	15
Probable GMP reductase OS=Caenorhabditis elegans GN=F32D1.5 PE=3 SV=1	8	15
T09B4.8 OS=Caenorhabditis elegans GN=CELE_T09B4.8 PE=1 SV=3	8	15
F44G3.2 OS=Caenorhabditis elegans GN=CELE_F44G3.2 PE=1 SV=1	9	15
RUVB-2 OS=Caenorhabditis elegans GN=ruvb-2 PE=1 SV=1	9	15
Serine/threonine-protein phosphatase OS=Caenorhabditis elegans GN=let-92 PE=1 SV=1	8	15
C30H6.7, isoform a OS=Caenorhabditis elegans GN=C30H6.7 PE=1 SV=1	7	15
DDX-17, isoform a OS=Caenorhabditis elegans GN=ddx-17 PE=1 SV=1	6	15
Probable aspartate aminotransferase, cytoplasmic OS=Caenorhabditis elegans GN=got-1.2 PE=3 SV=1	6	15
C06G3.5, isoform a OS=Caenorhabditis elegans GN=C06G3.5 PE=1 SV=1	4	15
Y47G6A.22 OS=Caenorhabditis elegans GN=CELE_Y47G6A.22 PE=1 SV=1	5	15
Condensin complex subunit 1 OS=Caenorhabditis elegans GN=dpy-28 PE=2 SV=1	4	15
F49H12.5 OS=Caenorhabditis elegans GN=CELE_F49H12.5 PE=1 SV=1	3	15
CPF-2 OS=Caenorhabditis elegans GN=cpf-2 PE=1 SV=1	2	15
Probable succinyl-CoA ligase [ADP/GDP-forming] subunit alpha, mitochondrial OS=Caenorhabditis elegans GN=C05G5.4 PE=3 SV=1	2	15
FIPP-1 OS=Caenorhabditis elegans GN=fipp-1 PE=1 SV=1	1	15
Probable succinyl-CoA:3-ketoacid coenzyme A transferase, mitochondrial OS=Caenorhabditis elegans GN=C05C10.3 PE=3 SV=1	18	14
Ubiquitin carboxyl-terminal hydrolase OS=Caenorhabditis elegans GN=CELE_H34C03.2 PE=1 SV=1	15	14
LAM-1, isoform a OS=Caenorhabditis elegans GN=lam-1 PE=1 SV=3	15	14
Monensin-resistant homolog 2 OS=Caenorhabditis elegans GN=mon-2 PE=3 SV=2	14	14
IMB-1 OS=Caenorhabditis elegans GN=imb-1 PE=1 SV=3	15	14
Guanine nucleotide-binding protein-like 3 homolog OS=Caenorhabditis elegans GN=nst-1 PE=3 SV=1	13	14
Histidine ammonia-lyase OS=Caenorhabditis elegans GN=haly-1 PE=1 SV=1	12	14
Histidine--tRNA ligase OS=Caenorhabditis elegans GN=hrs-1 PE=2 SV=3	11	14
Importin subunit alpha-3 OS=Caenorhabditis elegans GN=ima-3 PE=1 SV=2	11	14
APP-1 OS=Caenorhabditis elegans GN=app-1 PE=1 SV=1	8	14
Putative folylpolyglutamate synthase OS=Caenorhabditis elegans GN=F25B5.6 PE=3 SV=1	9	14
Calpain clp-1 OS=Caenorhabditis elegans GN=clp-1 PE=3 SV=4	8	14
2-oxoisovalerate dehydrogenase subunit alpha, mitochondrial OS=Caenorhabditis elegans GN=Y39E4A.3 PE=1 SV=2	8	14
Ubiquitin carboxyl-terminal hydrolase 14 OS=Caenorhabditis elegans GN=usp-14 PE=2 SV=2	8	14
Glycogen synthase kinase-3 OS=Caenorhabditis elegans GN=gsk-3 PE=1 SV=1	6	14
D1054.11 OS=Caenorhabditis elegans GN=CELE_D1054.11 PE=1 SV=1	4	14
Y39G8B.1, isoform a OS=Caenorhabditis elegans GN=CELE_Y39G8B.1 PE=1 SV=1	5	14
Alcohol dehydrogenase class-3 OS=Caenorhabditis elegans GN=H24K24.3 PE=2 SV=1	4	14
Uncharacterized oxidoreductase F53C11.3 OS=Caenorhabditis elegans GN=F53C11.3 PE=3 SV=1	3	14
Ubiquitin carboxyl-terminal hydrolase OS=Caenorhabditis elegans GN=CELE_T24B8.7 PE=1 SV=2	2	14
Coatomer subunit epsilon OS=Caenorhabditis elegans GN=cope-1 PE=3 SV=1	3	14
Y76B12C.6, isoform b OS=Caenorhabditis elegans GN=CELE_Y76B12C.6 PE=1 SV=1	0	14
Heat shock protein Hsp-16.1/Hsp-16.11 OS=Caenorhabditis elegans GN=hsp-16.1 PE=3 SV=1	1	14
Probable splicing factor, arginine/serine-rich 2 OS=Caenorhabditis elegans GN=rsp-2 PE=3 SV=1	0	14
60S acidic ribosomal protein P1 OS=Caenorhabditis elegans GN=rla-1 PE=3 SV=2	9	14
ACTL-1 C15B12.6 OS=Caenorhabditis elegans GN=C15B12.6 PE=4 SV=3	0	14
Peptidyl-prolyl cis-trans isomerase 3 OS=Caenorhabditis elegans GN=cyn-3 PE=1 SV=1	4	14
Peroxisomal catalase 1 OS=Caenorhabditis elegans GN=ctl-2 PE=2 SV=3	12	14
DNC-1, isoform c OS=Caenorhabditis elegans GN=dnc-1 PE=1 SV=1	25	13
HPO-27 OS=Caenorhabditis elegans GN=hpo-27 PE=1 SV=1	21	13
C35A5.8 OS=Caenorhabditis elegans GN=C35A5.8 PE=1 SV=3	23	13
SMK-1, isoform a OS=Caenorhabditis elegans GN=smk-1 PE=1 SV=1	20	13
NASP-2 OS=Caenorhabditis elegans GN=nasp-2 PE=1 SV=1	15	13
Probable serine--tRNA ligase, cytoplasmic OS=Caenorhabditis elegans GN=srs-2 PE=3 SV=1	17	13
Y39G10AR.8 OS=Caenorhabditis elegans GN=CELE_Y39G10AR.8 PE=1 SV=1	17	13
40S ribosomal protein S12 OS=Caenorhabditis elegans GN=rps-12 PE=3 SV=2	13	13
Adenylosuccinate lyase OS=Caenorhabditis elegans GN=adsl-1 PE=1 SV=1	13	13
Proteasome subunit alpha type-6 OS=Caenorhabditis elegans GN=pas-1 PE=1 SV=1	11	13
Probable histone-binding protein lin-53 OS=Caenorhabditis elegans GN=lin-53 PE=1 SV=2	11	13
ALH-12, isoform a OS=Caenorhabditis elegans GN=alh-12 PE=1 SV=1	9	13
THOC-2 OS=Caenorhabditis elegans GN=thoc-2 PE=1 SV=4	11	13
C44E4.4 OS=Caenorhabditis elegans GN=C44E4.4 PE=1 SV=1	10	13
DHS-6 OS=Caenorhabditis elegans GN=dhs-6 PE=1 SV=3	11	13
K07H8.10 OS=Caenorhabditis elegans GN=CELE_K07H8.10 PE=1 SV=1	9	13
Proteasome subunit alpha type-3 OS=Caenorhabditis elegans GN=pas-7 PE=1 SV=3	10	13
Signal recognition particle subunit SRP72 OS=Caenorhabditis elegans GN=srpa-72 PE=3 SV=2	8	13
Y17G7B.3 OS=Caenorhabditis elegans GN=CELE_Y17G7B.3 PE=1 SV=1	8	13
F09F7.4, isoform a OS=Caenorhabditis elegans GN=CELE_F09F7.4 PE=1 SV=1	8	13
LET-526, isoform c OS=Caenorhabditis elegans GN=let-526 PE=1 SV=1	8	13
Mesocentin OS=Caenorhabditis elegans GN=dig-1 PE=1 SV=2	6	13
L-lactate dehydrogenase OS=Caenorhabditis elegans GN=ldh-1 PE=2 SV=1	6	13
ARP-1, isoform a OS=Caenorhabditis elegans GN=arp-1 PE=1 SV=2	7	13
RPL-32, isoform b OS=Caenorhabditis elegans GN=rpl-32 PE=1 SV=1	5	13
Eukaryotic translation initiation factor 3 subunit F OS=Caenorhabditis elegans GN=eif-3.F PE=3 SV=1	7	13
T28D6.6, isoform a OS=Caenorhabditis elegans GN=CELE_T28D6.6 PE=1 SV=1	7	13
COP9 signalosome complex subunit 3 OS=Caenorhabditis elegans GN=csn-3 PE=1 SV=4	6	13
PBS-7 OS=Caenorhabditis elegans GN=pbs-7 PE=1 SV=2	5	13
TSR-1 OS=Caenorhabditis elegans GN=tsr-1 PE=1 SV=3	3	13
CPN-3 OS=Caenorhabditis elegans GN=cpn-3 PE=1 SV=1	4	13
ANT-1.1, isoform a OS=Caenorhabditis elegans GN=ant-1.1 PE=1 SV=1	4	13
TAG-184 OS=Caenorhabditis elegans GN=tag-184 PE=1 SV=1	1	13
ECH-4 OS=Caenorhabditis elegans GN=ech-4 PE=1 SV=1	4	13
Probable actin-related protein 2/3 complex subunit 2 OS=Caenorhabditis elegans GN=arx-4 PE=3 SV=1	3	13
PERM-4 OS=Caenorhabditis elegans GN=perm-4 PE=1 SV=2	1	13
Y113G7B.12 OS=Caenorhabditis elegans GN=CELE_Y113G7B.12 PE=4 SV=2	0	13
Proteasome subunit beta type-1 OS=Caenorhabditis elegans GN=pbs-6 PE=1 SV=2	1	13
RRF-1, isoform b OS=Caenorhabditis elegans GN=rrf-1 PE=1 SV=1	0	13
Y87G2A.1 OS=Caenorhabditis elegans GN=CELE_Y87G2A.1 PE=1 SV=3	0	13
Peptidyl-prolyl cis-trans isomerase 1 OS=Caenorhabditis elegans GN=cyn-1 PE=2 SV=1	6	13
Eukaryotic translation initiation factor eIF5B OS=Caenorhabditis elegans GN=iffb-1 PE=1 SV=1	20	12
Piwi-like protein OS=Caenorhabditis elegans GN=ppw-1 PE=1 SV=1	17	12
F25G6.9 OS=Caenorhabditis elegans GN=CELE_F25G6.9 PE=1 SV=2	16	12
DPT-1, isoform b OS=Caenorhabditis elegans GN=dpt-1 PE=1 SV=1	13	12
NOL-1 OS=Caenorhabditis elegans GN=nol-1 PE=1 SV=2	13	12
Y55F3AM.13 OS=Caenorhabditis elegans GN=CELE_Y55F3AM.13 PE=1 SV=1	13	12
60S ribosomal protein L15 OS=Caenorhabditis elegans GN=rpl-15 PE=3 SV=1	12	12
CEY-4 OS=Caenorhabditis elegans GN=cey-4 PE=1 SV=1	10	12
Uncharacterized protein R05D3.9 OS=Caenorhabditis elegans GN=R05D3.9/R05D3.10 PE=3 SV=3	10	12
RPS-18 OS=Caenorhabditis elegans GN=rps-18 PE=1 SV=1	10	12
CTP synthase OS=Caenorhabditis elegans GN=ctps-1 PE=1 SV=1	12	12
ACDH-9 OS=Caenorhabditis elegans GN=acdh-9 PE=1 SV=1	10	12
Prolyl 4-hydroxylase subunit alpha-1 OS=Caenorhabditis elegans GN=dpy-18 PE=1 SV=2	11	12
Eukaryotic translation initiation factor 5 OS=Caenorhabditis elegans GN=C37C3.2 PE=3 SV=2	9	12
UMPS-1 OS=Caenorhabditis elegans GN=umps-1 PE=1 SV=1	9	12
F21D5.1 OS=Caenorhabditis elegans GN=CELE_F21D5.1 PE=1 SV=1	7	12
40S ribosomal protein S26 OS=Caenorhabditis elegans GN=rps-26 PE=3 SV=1	4	12
UNC-43, isoform r OS=Caenorhabditis elegans GN=unc-43 PE=1 SV=1	6	12
ACS-11 OS=Caenorhabditis elegans GN=acs-11 PE=1 SV=3	5	12
ATG-2 OS=Caenorhabditis elegans GN=atg-2 PE=1 SV=3	4	12
Acidic leucine-rich nuclear phosphoprotein 32-related protein 2 OS=Caenorhabditis elegans GN=T19H12.2 PE=3 SV=1	5	12
Y37A1B.5, isoform a OS=Caenorhabditis elegans GN=CELE_Y37A1B.5 PE=1 SV=1	6	12
Proteasome subunit beta type OS=Caenorhabditis elegans GN=pbs-2 PE=1 SV=1	5	12
PPM-1, isoform c OS=Caenorhabditis elegans GN=ppm-1 PE=1 SV=1	4	12
MRPS-22 OS=Caenorhabditis elegans GN=mrps-22 PE=1 SV=1	4	12
Actin-depolymerizing factor 2, isoform c OS=Caenorhabditis elegans GN=unc-60 PE=1 SV=1	1	12
Y65B4A.6, isoform a OS=Caenorhabditis elegans GN=CELE_Y65B4A.6 PE=3 SV=2	2	12
RPS-20 OS=Caenorhabditis elegans GN=rps-20 PE=1 SV=1	3	12
ZK829.7 OS=Caenorhabditis elegans GN=CELE_ZK829.7 PE=1 SV=2	3	12
Conserved regulator of innate immunity protein 3 OS=Caenorhabditis elegans GN=cri-3 PE=1 SV=2	2	12
Y71G12B.6, isoform a OS=Caenorhabditis elegans GN=CELE_Y71G12B.6 PE=1 SV=1	1	12
Polyadenylate-binding protein OS=Caenorhabditis elegans GN=pab-2 PE=1 SV=1	9	12
Probable GMP synthase [glutamine-hydrolyzing] OS=Caenorhabditis elegans GN=gmps-1 PE=3 SV=3	23	11
Ubiquitin carboxyl-terminal hydrolase OS=Caenorhabditis elegans GN=usp-5 PE=1 SV=2	14	11
KETN-1, isoform a OS=Caenorhabditis elegans GN=ketn-1 PE=1 SV=1	12	11
Y110A7A.19 OS=Caenorhabditis elegans GN=let-630 PE=1 SV=1	15	11
CSR-1, isoform b OS=Caenorhabditis elegans GN=csr-1 PE=1 SV=1	9	11
Structural maintenance of chromosomes protein 1 OS=Caenorhabditis elegans GN=him-1 PE=1 SV=4	13	11
60S ribosomal protein L24 OS=Caenorhabditis elegans GN=rpl-24.1 PE=3 SV=1	11	11
Elongator complex protein 1 OS=Caenorhabditis elegans GN=elpc-1 PE=1 SV=2	12	11
Glutamate--cysteine ligase OS=Caenorhabditis elegans GN=gcs-1 PE=1 SV=2	10	11
Putative H/ACA ribonucleoprotein complex subunit 4 OS=Caenorhabditis elegans GN=K01G5.5 PE=3 SV=1	10	11
60S ribosomal protein L13a OS=Caenorhabditis elegans GN=rpl-16 PE=2 SV=1	9	11
Serrate RNA effector molecule homolog OS=Caenorhabditis elegans GN=E01A2.2 PE=3 SV=1	11	11
PGL-3 OS=Caenorhabditis elegans GN=pgl-3 PE=1 SV=1	17	11
Tryptophan 2,3-dioxygenase OS=Caenorhabditis elegans GN=tdo-2 PE=2 SV=1	11	11
60S ribosomal protein L27 OS=Caenorhabditis elegans GN=rpl-27 PE=2 SV=1	9	11
Proteasome subunit alpha type-1 OS=Caenorhabditis elegans GN=pas-6 PE=1 SV=1	6	11
FKB-6 OS=Caenorhabditis elegans GN=fkb-6 PE=1 SV=1	8	11
Nuclear cap-binding protein subunit 1 OS=Caenorhabditis elegans GN=ncbp-1 PE=3 SV=3	6	11
Probable dynactin subunit 2 OS=Caenorhabditis elegans GN=dnc-2 PE=1 SV=1	7	11
COP9 signalosome complex subunit 4 OS=Caenorhabditis elegans GN=csn-4 PE=1 SV=1	6	11
Actin-related protein 3 OS=Caenorhabditis elegans GN=arx-1 PE=3 SV=1	6	11
PQN-27, isoform b OS=Caenorhabditis elegans GN=pqn-27 PE=1 SV=1	5	11
PAH-1, isoform b OS=Caenorhabditis elegans GN=pah-1 PE=1 SV=1	6	11
Eukaryotic translation initiation factor 3 subunit I OS=Caenorhabditis elegans GN=eif-3.I PE=3 SV=2	6	11
F10G7.10, isoform a OS=Caenorhabditis elegans GN=CELE_F10G7.10 PE=1 SV=1	4	11
Cysteine synthase 3 OS=Caenorhabditis elegans GN=cysl-3 PE=1 SV=1	5	11
ABCE-1 OS=Caenorhabditis elegans GN=abce-1 PE=1 SV=1	5	11
F54D5.12 OS=Caenorhabditis elegans GN=CELE_F54D5.12 PE=1 SV=1	5	11
SUMO-activating enzyme subunit uba-2 OS=Caenorhabditis elegans GN=uba-2 PE=3 SV=3	4	11
Basement membrane proteoglycan OS=Caenorhabditis elegans GN=unc-52 PE=1 SV=2	1	11
Rab-1 (Fragment) OS=Caenorhabditis elegans GN=rab-1 PE=2 SV=1	4	11
Aspartic protease 3 OS=Caenorhabditis elegans GN=asp-3 PE=1 SV=3	3	11
Histone H2B 1 OS=Caenorhabditis elegans GN=his-11 PE=1 SV=4	3	11
Fatty acid-binding protein homolog 6 OS=Caenorhabditis elegans GN=lbp-6 PE=1 SV=1	4	11
FAH-1 OS=Caenorhabditis elegans GN=fah-1 PE=1 SV=1	3	11
Actin-depolymerizing factor 1, isoforms a/b OS=Caenorhabditis elegans GN=unc-60 PE=1 SV=2	4	11
Small nuclear ribonucleoprotein Sm D3 OS=Caenorhabditis elegans GN=snr-1 PE=2 SV=2	4	11
Y66D12A.9 OS=Caenorhabditis elegans GN=CELE_Y66D12A.9 PE=1 SV=1	3	11
40S ribosomal protein S27 OS=Caenorhabditis elegans GN=rps-27 PE=1 SV=3	2	11
Helicase ssl-1 OS=Caenorhabditis elegans GN=ssl-1 PE=2 SV=4	3	11
SRP-7, isoform a OS=Caenorhabditis elegans GN=srp-7 PE=1 SV=1	2	11
Probable translation initiation factor eIF-2B subunit alpha OS=Caenorhabditis elegans GN=ZK1098.4 PE=1 SV=1	2	11
ALY-3, isoform a OS=Caenorhabditis elegans GN=aly-3 PE=1 SV=1	2	11
Casein kinase II subunit beta OS=Caenorhabditis elegans GN=kin-10 PE=1 SV=2	1	11
Heat shock protein Hsp-16.48/Hsp-16.49 OS=Caenorhabditis elegans GN=hsp-16.48 PE=2 SV=1	1	11
W04D2.4 OS=Caenorhabditis elegans GN=CELE_W04D2.4 PE=1 SV=1	0	11
GFAT-2 OS=Caenorhabditis elegans GN=gfat-2 PE=1 SV=1	22	11
DNA helicase OS=Caenorhabditis elegans GN=mcm-2 PE=1 SV=1	30	10
AMPD-1, isoform a OS=Caenorhabditis elegans GN=ampd-1 PE=1 SV=1	23	10
RPN-8 OS=Caenorhabditis elegans GN=rpn-8 PE=1 SV=1	24	10
F25D7.4 OS=Caenorhabditis elegans GN=CELE_F25D7.4 PE=1 SV=1	28	10
ATP-dependent RNA helicase glh-1 OS=Caenorhabditis elegans GN=glh-1 PE=1 SV=3	19	10
Structural maintenance of chromosomes protein 3 OS=Caenorhabditis elegans GN=smc-3 PE=1 SV=1	18	10
Cohesin subunit scc-3 OS=Caenorhabditis elegans GN=scc-3 PE=1 SV=1	14	10
DNA-directed RNA polymerase OS=Caenorhabditis elegans GN=rpoa-2 PE=1 SV=1	16	10
cGMP-dependent protein kinase egl-4 OS=Caenorhabditis elegans GN=egl-4 PE=1 SV=2	16	10
DNA-directed RNA polymerase II subunit RPB2 OS=Caenorhabditis elegans GN=rpb-2 PE=2 SV=2	11	10
Inosine-5'-monophosphate dehydrogenase OS=Caenorhabditis elegans GN=T22D1.3 PE=3 SV=2	9	10
XPO-2, isoform a OS=Caenorhabditis elegans GN=xpo-2 PE=1 SV=1	6	10
DPF-5, isoform a OS=Caenorhabditis elegans GN=dpf-5 PE=1 SV=2	10	10
M57.2, isoform a OS=Caenorhabditis elegans GN=CELE_M57.2 PE=1 SV=1	6	10
C07A12.7, isoform b OS=Caenorhabditis elegans GN=C07A12.7 PE=1 SV=1	8	10
DUT-1 OS=Caenorhabditis elegans GN=dut-1 PE=1 SV=1	8	10
Methionine aminopeptidase 2 OS=Caenorhabditis elegans GN=map-2 PE=1 SV=1	5	10
M153.1 OS=Caenorhabditis elegans GN=CELE_M153.1 PE=1 SV=1	6	10
Probable peroxiredoxin prdx-3 OS=Caenorhabditis elegans GN=prdx-3 PE=3 SV=1	5	10
Eukaryotic translation initiation factor 3 subunit K OS=Caenorhabditis elegans GN=eif-3.K PE=2 SV=1	7	10
PPFR-1, isoform d OS=Caenorhabditis elegans GN=ppfr-1 PE=1 SV=1	6	10
UAF-1, isoform d OS=Caenorhabditis elegans GN=uaf-1 PE=1 SV=1	5	10
Homogentisate 1,2-dioxygenase OS=Caenorhabditis elegans GN=hgo-1 PE=1 SV=2	6	10
40S ribosomal protein S25 OS=Caenorhabditis elegans GN=rps-25 PE=3 SV=1	6	10
Intermediate filament protein ifb-1 OS=Caenorhabditis elegans GN=ifb-1 PE=1 SV=1	5	10
DRP-1, isoform a OS=Caenorhabditis elegans GN=drp-1 PE=1 SV=1	5	10
60S ribosomal protein L23a 2 OS=Caenorhabditis elegans GN=rpl-25.2 PE=3 SV=1	5	10
Y37E3.8, isoform b OS=Caenorhabditis elegans GN=CELE_Y37E3.8 PE=1 SV=1	5	10
Aspartic protease 6 OS=Caenorhabditis elegans GN=asp-6 PE=3 SV=1	5	10
B0511.6 OS=Caenorhabditis elegans GN=B0511.6 PE=1 SV=2	5	10
UNC-70, isoform c OS=Caenorhabditis elegans GN=unc-70 PE=1 SV=1	5	10
GLRX-3, isoform a OS=Caenorhabditis elegans GN=glrx-3 PE=1 SV=1	5	10
Probable arginine kinase ZC434.8 OS=Caenorhabditis elegans GN=ZC434.8 PE=3 SV=1	5	10
Proteasome subunit alpha type-4 OS=Caenorhabditis elegans GN=pas-3 PE=3 SV=2	4	10
Y105E8B.5 OS=Caenorhabditis elegans GN=hprt-1 PE=1 SV=1	5	10
Serine--pyruvate aminotransferase OS=Caenorhabditis elegans GN=CELE_T14D7.1 PE=1 SV=2	3	10
NPL-4.1, isoform b OS=Caenorhabditis elegans GN=npl-4.1 PE=1 SV=1	4	10
RAD-23 OS=Caenorhabditis elegans GN=rad-23 PE=1 SV=2	3	10
Probable pre-mRNA-splicing factor ATP-dependent RNA helicase mog-5 OS=Caenorhabditis elegans GN=mog-5 PE=1 SV=1	4	10
MDT-28, isoform b OS=Caenorhabditis elegans GN=plin-1 PE=1 SV=1	4	10
Hexokinase OS=Caenorhabditis elegans GN=hxk-3 PE=1 SV=1	4	10
28S ribosomal protein S7, mitochondrial OS=Caenorhabditis elegans GN=mrps-7 PE=3 SV=2	4	10
Profilin-3 OS=Caenorhabditis elegans GN=pfn-3 PE=2 SV=1	3	10
28S ribosomal protein S31, mitochondrial OS=Caenorhabditis elegans GN=mrps-31 PE=3 SV=2	3	10
Non-specific lipid-transfer protein-like 2 OS=Caenorhabditis elegans GN=daf-22 PE=1 SV=1	2	10
SUP-26, isoform f OS=Caenorhabditis elegans GN=sup-26 PE=1 SV=1	1	10
SSUP-72 OS=Caenorhabditis elegans GN=ssup-72 PE=1 SV=4	2	10
Cytoplasmic FMR1-interacting protein homolog OS=Caenorhabditis elegans GN=gex-2 PE=1 SV=4	1	10
DCT-18 OS=Caenorhabditis elegans GN=dct-18 PE=1 SV=1	2	10
M02D8.1 OS=Caenorhabditis elegans GN=CELE_M02D8.1 PE=1 SV=1	1	10
Probable small nuclear ribonucleoprotein-associated protein B OS=Caenorhabditis elegans GN=snr-2 PE=3 SV=1	1	10
32 kDa beta-galactoside-binding lectin OS=Caenorhabditis elegans GN=lec-1 PE=1 SV=1	0	10
CPSF-4 OS=Caenorhabditis elegans GN=cpsf-4 PE=1 SV=1	0	10
T25C12.3 OS=Caenorhabditis elegans GN=CELE_T25C12.3 PE=1 SV=1	11	9
Putative pre-mRNA-splicing factor ATP-dependent RNA helicase F56D2.6 OS=Caenorhabditis elegans GN=F56D2.6 PE=3 SV=1	10	9
UNC-45 OS=Caenorhabditis elegans GN=unc-45 PE=1 SV=1	12	9
Tyrosine--tRNA ligase OS=Caenorhabditis elegans GN=yrs-2 PE=1 SV=1	10	9
FARS-1, isoform b OS=Caenorhabditis elegans GN=fars-1 PE=1 SV=1	9	9
DLI-1, isoform b OS=Caenorhabditis elegans GN=dli-1 PE=1 SV=1	10	9
Prolyl 4-hydroxylase subunit alpha-2 OS=Caenorhabditis elegans GN=phy-2 PE=1 SV=1	9	9
Probable ubiquitin carboxyl-terminal hydrolase K02C4.3 OS=Caenorhabditis elegans GN=K02C4.3 PE=3 SV=3	9	9
Tryptophanyl-tRNA synthetase (Cytosolic) OS=Caenorhabditis elegans GN=wars-1 PE=1 SV=1	7	9
Y59A8B.10, isoform a OS=Caenorhabditis elegans GN=CELE_Y59A8B.10 PE=1 SV=1	8	9
60S ribosomal protein L22 OS=Caenorhabditis elegans GN=rpl-22 PE=1 SV=3	6	9
SGT-1 OS=Caenorhabditis elegans GN=sgt-1 PE=1 SV=1	7	9
VACL-14 OS=Caenorhabditis elegans GN=vacl-14 PE=1 SV=1	6	9
K11B4.1 OS=Caenorhabditis elegans GN=CELE_K11B4.1 PE=1 SV=1	7	9
TAG-173 OS=Caenorhabditis elegans GN=tag-173 PE=1 SV=1	6	9
Probable replication factor A 73 kDa subunit OS=Caenorhabditis elegans GN=rpa-1 PE=1 SV=1	6	9
LET-805, isoform b OS=Caenorhabditis elegans GN=let-805 PE=1 SV=1	3	9
DNJ-27, isoform a OS=Caenorhabditis elegans GN=dnj-27 PE=1 SV=1	6	9
Elongation factor G, mitochondrial OS=Caenorhabditis elegans GN=gfm-1 PE=3 SV=1	6	9
Putative 6-phosphogluconolactonase OS=Caenorhabditis elegans GN=Y57G11C.3 PE=3 SV=2	5	9
Uncharacterized protein C45G9.5 OS=Caenorhabditis elegans GN=C45G9.5 PE=4 SV=1	5	9
C25A1.4 OS=Caenorhabditis elegans GN=C25A1.4 PE=1 SV=1	5	9
CEY-1 OS=Caenorhabditis elegans GN=cey-1 PE=1 SV=1	4	9
GALE-1, isoform a OS=Caenorhabditis elegans GN=gale-1 PE=1 SV=1	4	9
cAMP-dependent protein kinase regulatory subunit OS=Caenorhabditis elegans GN=kin-2 PE=1 SV=3	4	9
Probable voltage-dependent anion-selective channel OS=Caenorhabditis elegans GN=vdac-1 PE=3 SV=2	4	9
ADP-ribosylation factor 1-like 2 OS=Caenorhabditis elegans GN=arf-1.2 PE=2 SV=2	3	9
Isocitrate dehydrogenase [NAD] subunit, mitochondrial OS=Caenorhabditis elegans GN=idhg-2 PE=1 SV=1	3	9
Serine/threonine-protein phosphatase 2A 55 kDa regulatory subunit B OS=Caenorhabditis elegans GN=sur-6 PE=1 SV=1	3	9
SUCL-2 OS=Caenorhabditis elegans GN=sucl-2 PE=1 SV=1	3	9
VF13D12L.3 OS=Caenorhabditis elegans GN=CELE_VF13D12L.3 PE=1 SV=1	3	9
Probable U2 small nuclear ribonucleoprotein A' OS=Caenorhabditis elegans GN=mog-2 PE=1 SV=1	3	9
Transcription factor BTF3 homolog OS=Caenorhabditis elegans GN=icd-1 PE=1 SV=1	2	9
PPH-5, isoform a OS=Caenorhabditis elegans GN=pph-5 PE=1 SV=2	2	9
Succinate dehydrogenase [ubiquinone] flavoprotein subunit, mitochondrial OS=Caenorhabditis elegans GN=sdha-1 PE=2 SV=3	2	9
K10C9.3 OS=Caenorhabditis elegans GN=CELE_K10C9.3 PE=1 SV=2	2	9
Inositol monophosphatase ttx-7 OS=Caenorhabditis elegans GN=ttx-7 PE=1 SV=3	2	9
Adenylate kinase isoenzyme 1 OS=Caenorhabditis elegans GN=F38B2.4 PE=2 SV=1	2	9
SQRD-1, isoform b OS=Caenorhabditis elegans GN=sqrd-1 PE=1 SV=1	2	9
Cysteine synthase 1 OS=Caenorhabditis elegans GN=cysl-1 PE=1 SV=2	2	9
Piwi-like protein OS=Caenorhabditis elegans GN=ergo-1 PE=1 SV=2	2	9
Probable mitochondrial import inner membrane translocase subunit tim-44 OS=Caenorhabditis elegans GN=tim-44 PE=3 SV=1	1	9
Putative phospholipase B-like 2 OS=Caenorhabditis elegans GN=F09B12.3 PE=1 SV=2	0	9
F59A2.6 OS=Caenorhabditis elegans GN=golg-4 PE=1 SV=1	21	8
HPO-29 OS=Caenorhabditis elegans GN=hpo-29 PE=1 SV=2	18	8
Uncharacterized protein C05D11.1 OS=Caenorhabditis elegans GN=C05D11.1 PE=4 SV=2	17	8
PBRM-1, isoform a OS=Caenorhabditis elegans GN=pbrm-1 PE=1 SV=1	13	8
N-terminal acetyltransferase B complex subunit NAA25 homolog OS=Caenorhabditis elegans GN=cra-1 PE=1 SV=3	11	8
Ubiquitin carboxyl-terminal hydrolase OS=Caenorhabditis elegans GN=CELE_T05H10.1 PE=1 SV=2	12	8
2MDa_2 protein OS=Caenorhabditis elegans GN=ttn-1 PE=1 SV=2	10	8
FACT complex subunit spt-16 OS=Caenorhabditis elegans GN=spt-16 PE=3 SV=1	12	8
CEY-2 OS=Caenorhabditis elegans GN=cey-2 PE=1 SV=1	11	8
ERFA-3, isoform a OS=Caenorhabditis elegans GN=erfa-3 PE=1 SV=2	10	8
Y48G8AL.5, isoform a OS=Caenorhabditis elegans GN=CELE_Y48G8AL.5 PE=1 SV=4	8	8
Y71G10AL.1, isoform b OS=Caenorhabditis elegans GN=CELE_Y71G10AL.1 PE=1 SV=2	10	8
ACDH-11, isoform b OS=Caenorhabditis elegans GN=acdh-11 PE=1 SV=1	9	8
Calsequestrin OS=Caenorhabditis elegans GN=csq-1 PE=1 SV=1	9	8
Probable medium-chain specific acyl-CoA dehydrogenase 10, mitochondrial OS=Caenorhabditis elegans GN=acdh-10 PE=2 SV=1	8	8
PFKB-1.1, isoform a OS=Caenorhabditis elegans GN=pfkb-1.1 PE=1 SV=2	7	8
W04G3.5, isoform b OS=Caenorhabditis elegans GN=CELE_W04G3.5 PE=1 SV=1	4	8
CEY-3 OS=Caenorhabditis elegans GN=cey-3 PE=1 SV=1	7	8
ALH-7, isoform a OS=Caenorhabditis elegans GN=alh-7 PE=1 SV=2	6	8
ATPase asna-1 OS=Caenorhabditis elegans GN=asna-1 PE=1 SV=1	5	8
Y43F8C.13 OS=Caenorhabditis elegans GN=CELE_Y43F8C.13 PE=1 SV=1	6	8
Major sperm protein 32 OS=Caenorhabditis elegans GN=msp-32 PE=2 SV=1	4	8
Cytochrome b-c1 complex subunit 1, mitochondrial OS=Caenorhabditis elegans GN=ucr-1 PE=3 SV=2	4	8
SWSN-6 OS=Caenorhabditis elegans GN=swsn-6 PE=1 SV=2	4	8
BUB-3 OS=Caenorhabditis elegans GN=bub-3 PE=1 SV=1	4	8
GrpE protein homolog, mitochondrial OS=Caenorhabditis elegans GN=C34C12.8 PE=3 SV=1	4	8
Aspartic protease OS=Caenorhabditis elegans GN=Ceasp1 PE=2 SV=1	4	8
B0395.3 OS=Caenorhabditis elegans GN=B0395.3 PE=1 SV=1	4	8
40S ribosomal protein S19 OS=Caenorhabditis elegans GN=rps-19 PE=2 SV=1	3	8
T10B5.3 OS=Caenorhabditis elegans GN=CELE_T10B5.3 PE=1 SV=3	4	8
Peptidyl-prolyl cis-trans isomerase 5 OS=Caenorhabditis elegans GN=cyn-5 PE=1 SV=2	4	8
ZC376.6, isoform b OS=Caenorhabditis elegans GN=CELE_ZC376.6 PE=1 SV=1	4	8
Cathepsin B-like cysteine proteinase 6 OS=Caenorhabditis elegans GN=cpr-6 PE=1 SV=1	3	8
L-xylulose reductase OS=Caenorhabditis elegans GN=dhs-21 PE=1 SV=2	3	8
IFE-1, isoform a OS=Caenorhabditis elegans GN=ife-1 PE=1 SV=1	3	8
C01G10.8 OS=Caenorhabditis elegans GN=C01G10.8 PE=1 SV=1	3	8
Y57A10A.23 OS=Caenorhabditis elegans GN=CELE_Y57A10A.23 PE=1 SV=1	3	8
Dynein light chain 1, cytoplasmic OS=Caenorhabditis elegans GN=dlc-1 PE=1 SV=1	3	8
Fatty acid-binding protein homolog 2 OS=Caenorhabditis elegans GN=lbp-2 PE=1 SV=1	3	8
Adenylate kinase OS=Caenorhabditis elegans GN=let-754 PE=3 SV=2	2	8
C01F1.3, isoform a OS=Caenorhabditis elegans GN=C01F1.3 PE=1 SV=1	2	8
Probable urocanate hydratase OS=Caenorhabditis elegans GN=Y51H4A.7 PE=3 SV=2	2	8
Eukaryotic translation initiation factor 2 subunit 2 OS=Caenorhabditis elegans GN=K04G2.1 PE=3 SV=4	1	8
60S ribosome subunit biogenesis protein NIP7 homolog OS=Caenorhabditis elegans GN=C43E11.9 PE=1 SV=1	2	8
Zinc finger protein ZPR1 homolog OS=Caenorhabditis elegans GN=W03F9.1 PE=3 SV=2	6	8
NFKI-1 C33A11.1 OS=Caenorhabditis elegans GN=nbid-1 PE=1 SV=1	0	8
F20D1.3 OS=Caenorhabditis elegans GN=CELE_F20D1.3 PE=1 SV=2	0	8
E01A2.1, isoform a OS=Caenorhabditis elegans GN=CELE_E01A2.1 PE=1 SV=1	1	8
Phosphatidylethanolamine-binding protein homolog F40A3.3 OS=Caenorhabditis elegans GN=F40A3.3 PE=3 SV=1	0	8
PABP-2 OS=Caenorhabditis elegans GN=pabp-2 PE=1 SV=1	0	8
ALY-2 OS=Caenorhabditis elegans GN=aly-2 PE=1 SV=1	0	8
VHA-16 OS=Caenorhabditis elegans GN=vha-16 PE=1 SV=1	0	8
ATN-1, isoform a OS=Caenorhabditis elegans GN=atn-1 PE=1 SV=1	26	7
Tropomyosin isoforms a/b/d/f OS=Caenorhabditis elegans GN=lev-11 PE=1 SV=1	20	7
DNA replication licensing factor mcm-5 OS=Caenorhabditis elegans GN=mcm-5 PE=3 SV=1	18	7
SWI3-like protein OS=Caenorhabditis elegans GN=swsn-1 PE=1 SV=1	17	7
Protein zwilch homolog OS=Caenorhabditis elegans GN=zwl-1 PE=3 SV=1	12	7
AAGR-3, isoform a OS=Caenorhabditis elegans GN=aagr-3 PE=1 SV=1	9	7
DYCI-1 OS=Caenorhabditis elegans GN=dyci-1 PE=1 SV=1	10	7
26S proteasome non-ATPase regulatory subunit 14 OS=Caenorhabditis elegans GN=rpn-11 PE=1 SV=1	9	7
E3 ubiquitin-protein ligase listerin OS=Caenorhabditis elegans GN=Y54E10A.11 PE=3 SV=1	9	7
IMB-2, isoform a OS=Caenorhabditis elegans GN=imb-2 PE=1 SV=1	5	7
C50F2.3 OS=Caenorhabditis elegans GN=C50F2.3 PE=1 SV=1	6	7
Probable ATP-dependent RNA helicase DDX55 homolog OS=Caenorhabditis elegans GN=ZK512.2 PE=3 SV=2	6	7
Superoxide dismutase [Mn] 1, mitochondrial OS=Caenorhabditis elegans GN=sod-2 PE=1 SV=1	6	7
EVL-14 OS=Caenorhabditis elegans GN=evl-14 PE=1 SV=1	4	7
Beta-hexosaminidase A OS=Caenorhabditis elegans GN=hex-1 PE=1 SV=1	4	7
DAP-3 OS=Caenorhabditis elegans GN=dap-3 PE=1 SV=1	3	7
Actin-related protein 2 OS=Caenorhabditis elegans GN=arx-2 PE=3 SV=1	3	7
Uncharacterized protein F23B12.7 OS=Caenorhabditis elegans GN=F23B12.7 PE=3 SV=1	4	7
HCP-6, isoform b OS=Caenorhabditis elegans GN=hcp-6 PE=1 SV=1	4	7
Y38E10A.22, isoform a OS=Caenorhabditis elegans GN=CELE_Y38E10A.22 PE=1 SV=2	4	7
Glutathione S-transferase P 10 OS=Caenorhabditis elegans GN=gst-10 PE=1 SV=3	4	7
CPT-2, isoform a OS=Caenorhabditis elegans GN=cpt-2 PE=1 SV=2	3	7
EPN-1, isoform b OS=Caenorhabditis elegans GN=epn-1 PE=1 SV=1	3	7
ADR-1, isoform e OS=Caenorhabditis elegans GN=adr-1 PE=1 SV=1	3	7
60S ribosomal protein L23a 1 OS=Caenorhabditis elegans GN=rpl-25.1 PE=3 SV=1	4	7
GILT-like protein F37H8.5 OS=Caenorhabditis elegans GN=F37H8.5 PE=1 SV=1	3	7
Probable 40S ribosomal protein S9, mitochondrial OS=Caenorhabditis elegans GN=mrps-9 PE=3 SV=2	3	7
Rab-11.1 (Fragment) OS=Caenorhabditis elegans GN=rab-11.1 PE=2 SV=1	3	7
Pescadillo homolog OS=Caenorhabditis elegans GN=lpd-7 PE=3 SV=1	3	7
Histone H4 OS=Caenorhabditis elegans GN=his-1 PE=1 SV=2	3	7
Branched-chain-amino-acid aminotransferase, cytosolic OS=Caenorhabditis elegans GN=bcat-1 PE=2 SV=2	3	7
NIT-1 OS=Caenorhabditis elegans GN=nit-1 PE=1 SV=1	3	7
SKR-3 OS=Caenorhabditis elegans GN=skr-3 PE=1 SV=1	3	7
UAF-2 OS=Caenorhabditis elegans GN=uaf-2 PE=1 SV=1	2	7
CAPG-1 OS=Caenorhabditis elegans GN=capg-1 PE=1 SV=1	2	7
Probable succinyl-CoA ligase [GDP-forming] subunit beta, mitochondrial OS=Caenorhabditis elegans GN=C50F7.4 PE=3 SV=1	2	7
tRNA (guanine-N(7)-)-methyltransferase non-catalytic subunit OS=Caenorhabditis elegans GN=CELE_Y102E9.2 PE=1 SV=1	1	7
PRP-17 OS=Caenorhabditis elegans GN=prp-17 PE=1 SV=2	2	7
5'-tyrosyl-DNA phosphodiesterase OS=Caenorhabditis elegans GN=Y63D3A.4 PE=1 SV=1	2	7
Probable glutathione S-transferase 5 OS=Caenorhabditis elegans GN=gst-5 PE=1 SV=1	4	7
LSM-3, isoform a OS=Caenorhabditis elegans GN=lsm-3 PE=1 SV=2	2	7
CEE-1 OS=Caenorhabditis elegans GN=cee-1 PE=1 SV=1	2	7
Fatty-acid and retinol-binding protein 1 OS=Caenorhabditis elegans GN=far-1 PE=3 SV=1	1	7
F58B4.5 OS=Caenorhabditis elegans GN=CELE_F58B4.5 PE=1 SV=1	2	7
RPL-14 OS=Caenorhabditis elegans GN=rpl-14 PE=1 SV=1	1	7
Serine/threonine-protein phosphatase OS=Caenorhabditis elegans GN=tax-6 PE=1 SV=1	1	7
SPR-2, isoform b OS=Caenorhabditis elegans GN=spr-2 PE=1 SV=1	1	7
C24H12.4, isoform a OS=Caenorhabditis elegans GN=C24H12.4 PE=1 SV=2	1	7
Superoxide dismutase [Cu-Zn] OS=Caenorhabditis elegans GN=sod-1 PE=1 SV=2	1	7
Probable N-acetylgalactosaminyltransferase 8 OS=Caenorhabditis elegans GN=gly-8 PE=1 SV=1	1	7
GTP-binding protein cgp-1 OS=Caenorhabditis elegans GN=cgp-1 PE=2 SV=2	1	7
GST-26 OS=Caenorhabditis elegans GN=gst-26 PE=1 SV=1	1	7
Y53G8AR.9 OS=Caenorhabditis elegans GN=CELE_Y53G8AR.9 PE=1 SV=1	1	7
RSU-1 OS=Caenorhabditis elegans GN=rsu-1 PE=1 SV=1	1	7
F09E5.12 OS=Caenorhabditis elegans GN=CELE_F09E5.12 PE=4 SV=1	0	7
GDP-mannose 4,6 dehydratase 1 OS=Caenorhabditis elegans GN=bre-1 PE=1 SV=3	0	7
Troponin I 4 OS=Caenorhabditis elegans GN=tni-4 PE=2 SV=2	0	7
Y47G6A.21 OS=Caenorhabditis elegans GN=CELE_Y47G6A.21 PE=1 SV=4	1	7
Apoptosis-linked gene 2-interacting protein X 1 OS=Caenorhabditis elegans GN=alx-1 PE=2 SV=3	24	6
Structural maintenance of chromosomes protein 4 OS=Caenorhabditis elegans GN=smc-4 PE=1 SV=1	17	6
CZW-1 OS=Caenorhabditis elegans GN=czw-1 PE=1 SV=1	17	6
HCP-1 OS=Caenorhabditis elegans GN=hcp-1 PE=1 SV=1	17	6
APG-1 OS=Caenorhabditis elegans GN=apg-1 PE=1 SV=1	12	6
Probable signal recognition particle subunit SRP68 OS=Caenorhabditis elegans GN=F55C5.8 PE=3 SV=2	12	6
Probable nucleolar GTP-binding protein 1 OS=Caenorhabditis elegans GN=T07A9.9 PE=3 SV=1	12	6
Chromatin-remodeling complex ATPase chain isw-1 OS=Caenorhabditis elegans GN=isw-1 PE=1 SV=2	10	6
Ribonucleoside-diphosphate reductase large subunit OS=Caenorhabditis elegans GN=rnr-1 PE=3 SV=1	10	6
ITSN-1, isoform a OS=Caenorhabditis elegans GN=itsn-1 PE=1 SV=2	9	6
USO-1, isoform a OS=Caenorhabditis elegans GN=uso-1 PE=1 SV=1	9	6
T04A8.7, isoform a OS=Caenorhabditis elegans GN=CELE_T04A8.7 PE=1 SV=1	9	6
Y71F9AL.9 OS=Caenorhabditis elegans GN=CELE_Y71F9AL.9 PE=1 SV=1	9	6
UFD-2, isoform c OS=Caenorhabditis elegans GN=ufd-2 PE=1 SV=1	9	6
F21D5.7 OS=Caenorhabditis elegans GN=CELE_F21D5.7 PE=1 SV=1	8	6
COGC-3 OS=Caenorhabditis elegans GN=cogc-3 PE=4 SV=1	7	6
60S ribosomal protein L35a OS=Caenorhabditis elegans GN=rpl-33 PE=1 SV=3	7	6
DAF-15, isoform b OS=Caenorhabditis elegans GN=daf-15 PE=1 SV=1	5	6
F49E2.5, isoform a OS=Caenorhabditis elegans GN=CELE_F49E2.5 PE=1 SV=3	7	6
TCER-1, isoform a OS=Caenorhabditis elegans GN=tcer-1 PE=1 SV=1	7	6
COP9 signalosome complex subunit 2 OS=Caenorhabditis elegans GN=csn-2 PE=1 SV=2	6	6
EIF-3.J OS=Caenorhabditis elegans GN=eif-3.j PE=1 SV=1	7	6
Probable 3-hydroxyisobutyrate dehydrogenase, mitochondrial OS=Caenorhabditis elegans GN=B0250.5 PE=3 SV=1	6	6
Kinesin-like protein OS=Caenorhabditis elegans GN=klp-12 PE=1 SV=1	6	6
Eukaryotic translation initiation factor 4E-3 OS=Caenorhabditis elegans GN=ife-3 PE=1 SV=2	6	6
Chromodomain-helicase-DNA-binding protein 3 homolog OS=Caenorhabditis elegans GN=chd-3 PE=2 SV=2	8	6
F-actin-capping protein subunit alpha OS=Caenorhabditis elegans GN=cap-1 PE=2 SV=1	4	6
5'-3' exoribonuclease 1 OS=Caenorhabditis elegans GN=xrn-1 PE=1 SV=3	5	6
UDP-N-acetylglucosamine--peptide N-acetylglucosaminyltransferase OS=Caenorhabditis elegans GN=ogt-1 PE=1 SV=2	5	6
Y92H12A.5, isoform a OS=Caenorhabditis elegans GN=CELE_Y92H12A.5 PE=1 SV=1	3	6
CSN-6, isoform b OS=Caenorhabditis elegans GN=csn-6 PE=1 SV=1	4	6
Eukaryotic translation initiation factor 3 subunit G OS=Caenorhabditis elegans GN=eif-3.G PE=3 SV=2	4	6
ZK1055.7 OS=Caenorhabditis elegans GN=CELE_ZK1055.7 PE=1 SV=1	4	6
CALU-1, isoform a OS=Caenorhabditis elegans GN=calu-1 PE=1 SV=1	4	6
ALY-1 OS=Caenorhabditis elegans GN=aly-1 PE=1 SV=1	2	6
Peptidyl-prolyl cis-trans isomerase OS=Caenorhabditis elegans GN=FKBP-2 PE=2 SV=1	3	6
Putative phospholipase B-like 1 OS=Caenorhabditis elegans GN=Y37D8A.2 PE=1 SV=1	4	6
Proteasome subunit beta type-3 OS=Caenorhabditis elegans GN=pbs-3 PE=1 SV=1	4	6
Probable glucosamine-6-phosphate isomerase OS=Caenorhabditis elegans GN=T03F6.3 PE=3 SV=1	3	6
Cytosolic Fe-S cluster assembly factor NUBP1 homolog OS=Caenorhabditis elegans GN=F10G8.6 PE=3 SV=2	3	6
Peptidyl-prolyl cis-trans isomerase OS=Caenorhabditis elegans GN=fkb-5 PE=1 SV=1	1	6
Zinc finger CCCH domain-containing protein 15 homolog OS=Caenorhabditis elegans GN=F27D4.4 PE=3 SV=3	3	6
T25G3.3 OS=Caenorhabditis elegans GN=CELE_T25G3.3 PE=1 SV=2	3	6
EBP-1 OS=Caenorhabditis elegans GN=ebp-1 PE=1 SV=1	3	6
D1054.10 OS=Caenorhabditis elegans GN=CELE_D1054.10 PE=1 SV=1	3	6
MRPS-34 OS=Caenorhabditis elegans GN=mrps-34 PE=1 SV=2	3	6
Serine/threonine-protein kinase akt-1 OS=Caenorhabditis elegans GN=akt-1 PE=1 SV=2	2	6
Maternal effect lethal protein 47 OS=Caenorhabditis elegans GN=mel-47 PE=2 SV=2	3	6
SUP-36 OS=Caenorhabditis elegans GN=sup-36 PE=1 SV=1	3	6
PCI domain-containing protein 2 homolog OS=Caenorhabditis elegans GN=C27F2.10 PE=3 SV=1	3	6
C35B1.5 OS=Caenorhabditis elegans GN=C35B1.5 PE=1 SV=1	3	6
CFIM-1 OS=Caenorhabditis elegans GN=cfim-1 PE=1 SV=1	3	6
NEDD8-activating enzyme E1 catalytic subunit OS=Caenorhabditis elegans GN=uba-3 PE=2 SV=2	2	6
S-methyl-5'-thioadenosine phosphorylase OS=Caenorhabditis elegans GN=B0228.7 PE=3 SV=2	2	6
RAGC-1, isoform a OS=Caenorhabditis elegans GN=ragc-1 PE=1 SV=1	2	6
MO25-like protein 2 OS=Caenorhabditis elegans GN=mop-25.2 PE=3 SV=1	2	6
F26B1.2, isoform a OS=Caenorhabditis elegans GN=CELE_F26B1.2 PE=1 SV=1	2	6
Probable mannose-6-phosphate isomerase OS=Caenorhabditis elegans GN=ZK632.4 PE=3 SV=3	2	6
Sodium/potassium-transporting ATPase subunit beta-1 OS=Caenorhabditis elegans GN=nkb-1 PE=1 SV=1	1	6
INOS-1 OS=Caenorhabditis elegans GN=inos-1 PE=1 SV=1	2	6
ATP-3, isoform a OS=Caenorhabditis elegans GN=atp-3 PE=1 SV=1	2	6
Probable H/ACA ribonucleoprotein complex subunit 1-like protein OS=Caenorhabditis elegans GN=Y66H1A.4 PE=3 SV=2	2	6
Probable 28S ribosomal protein S10, mitochondrial OS=Caenorhabditis elegans GN=mrps-10 PE=3 SV=1	2	6
MCE-1 OS=Caenorhabditis elegans GN=mce-1 PE=1 SV=1	2	6
Putative serine protease K12H4.7 OS=Caenorhabditis elegans GN=K12H4.7 PE=3 SV=2	1	6
M05D6.2 OS=Caenorhabditis elegans GN=CELE_M05D6.2 PE=1 SV=1	2	6
Replication factor C subunit 4 OS=Caenorhabditis elegans GN=rfc-4 PE=1 SV=1	2	6
Glycogenin-1 OS=Caenorhabditis elegans GN=gyg-1 PE=1 SV=1	2	6
Fatty acid-binding protein homolog 9 OS=Caenorhabditis elegans GN=lbp-9 PE=3 SV=1	1	6
DHS-12 OS=Caenorhabditis elegans GN=dhs-12 PE=1 SV=1	1	6
B0513.2, isoform a OS=Caenorhabditis elegans GN=B0513.2 PE=1 SV=1	1	6
LSM-8 OS=Caenorhabditis elegans GN=lsm-8 PE=1 SV=1	1	6
T07D3.9, isoform b OS=Caenorhabditis elegans GN=CELE_T07D3.9 PE=1 SV=1	1	6
C01B10.11 OS=Caenorhabditis elegans GN=C01B10.11 PE=1 SV=3	1	6
UCR-2.2 OS=Caenorhabditis elegans GN=ucr-2.2 PE=1 SV=2	1	6
GTP cyclohydrolase 1 OS=Caenorhabditis elegans GN=cat-4 PE=1 SV=1	0	6
Y55F3AM.3, isoform c OS=Caenorhabditis elegans GN=CELE_Y55F3AM.3 PE=1 SV=1	0	6
Exonuclease mut-7 OS=Caenorhabditis elegans GN=mut-7 PE=1 SV=1	0	6
Probable Hsp90 co-chaperone cdc37 OS=Caenorhabditis elegans GN=cdc-37 PE=3 SV=1	0	6
Glutathione synthetase OS=Caenorhabditis elegans GN=gss-1 PE=1 SV=2	0	6
CPN-4 OS=Caenorhabditis elegans GN=cpn-4 PE=1 SV=3	0	6
Putative hydroxypyruvate isomerase OS=Caenorhabditis elegans GN=C05D11.5 PE=3 SV=1	0	6
BAG family molecular chaperone regulator 1 OS=Caenorhabditis elegans GN=bag-1 PE=1 SV=1	0	6
D2030.2, isoform a OS=Caenorhabditis elegans GN=CELE_D2030.2 PE=1 SV=1	0	6
Fatty acid-binding protein homolog 1 OS=Caenorhabditis elegans GN=lbp-1 PE=2 SV=1	3	6
F38B6.4 OS=Caenorhabditis elegans GN=CELE_F38B6.4 PE=1 SV=3	24	5
DNA helicase OS=Caenorhabditis elegans GN=mcm-3 PE=1 SV=1	20	5
COP9 signalosome complex subunit 1 OS=Caenorhabditis elegans GN=csn-1 PE=1 SV=1	11	5
5'-3' exoribonuclease 2 homolog OS=Caenorhabditis elegans GN=xrn-2 PE=1 SV=2	12	5
UBQL-1, isoform b OS=Caenorhabditis elegans GN=ubql-1 PE=1 SV=1	9	5
Y69A2AR.16, isoform a OS=Caenorhabditis elegans GN=CELE_Y69A2AR.16 PE=1 SV=2	9	5
Mitotic chromosome and X-chromosome-associated protein mix-1 OS=Caenorhabditis elegans GN=mix-1 PE=1 SV=2	10	5
DDX-19, isoform a OS=Caenorhabditis elegans GN=ddx-19 PE=1 SV=2	9	5
Chondroitin proteoglycan 1 OS=Caenorhabditis elegans GN=cpg-1 PE=1 SV=1	7	5
Probable protein phosphatase 2C F42G9.1 OS=Caenorhabditis elegans GN=F42G9.1 PE=3 SV=2	8	5
Y44E3A.6, isoform b OS=Caenorhabditis elegans GN=CELE_Y44E3A.6 PE=1 SV=1	8	5
Vacuolar protein sorting-associated protein 35 OS=Caenorhabditis elegans GN=F59G1.3 PE=2 SV=1	7	5
Y71H10B.1, isoform c OS=Caenorhabditis elegans GN=CELE_Y71H10B.1 PE=1 SV=1	6	5
CCR-4, isoform a OS=Caenorhabditis elegans GN=ccr-4 PE=1 SV=1	5	5
Putative methionine synthase reductase OS=Caenorhabditis elegans GN=tag-165 PE=3 SV=1	6	5
R11A8.7, isoform i OS=Caenorhabditis elegans GN=CELE_R11A8.7 PE=1 SV=1	6	5
Probable protein disulfide-isomerase A4 OS=Caenorhabditis elegans GN=C14B9.2 PE=3 SV=2	5	5
Kinesin light chain OS=Caenorhabditis elegans GN=klc-2 PE=2 SV=2	6	5
F35G12.12 OS=Caenorhabditis elegans GN=CELE_F35G12.12 PE=1 SV=3	6	5
EKL-6 OS=Caenorhabditis elegans GN=ekl-6 PE=1 SV=2	6	5
F53H1.4, isoform a OS=Caenorhabditis elegans GN=CELE_F53H1.4 PE=1 SV=3	6	5
Proteasome subunit beta type OS=Caenorhabditis elegans GN=pbs-5 PE=1 SV=1	6	5
DNA replication licensing factor mcm-6 OS=Caenorhabditis elegans GN=mcm-6 PE=1 SV=1	5	5
Probable-ribose 5-phosphate isomerase OS=Caenorhabditis elegans GN=rpia-1 PE=3 SV=1	4	5
Y82E9BR.18 OS=Caenorhabditis elegans GN=CELE_Y82E9BR.18 PE=1 SV=2	3	5
Vacuolar protein sorting-associated protein 33A OS=Caenorhabditis elegans GN=vps-33.1 PE=1 SV=4	4	5
NUD-1 OS=Caenorhabditis elegans GN=nud-1 PE=1 SV=1	4	5
SOAP-1 OS=Caenorhabditis elegans GN=soap-1 PE=1 SV=1	4	5
Paramyosin OS=Caenorhabditis elegans GN=unc-15 PE=1 SV=1	4	5
ASP-13 OS=Caenorhabditis elegans GN=asp-13 PE=1 SV=1	3	5
PLRG-1, isoform a OS=Caenorhabditis elegans GN=plrg-1 PE=1 SV=1	3	5
Intermediate filament protein ifa-2 OS=Caenorhabditis elegans GN=ifa-2 PE=1 SV=1	4	5
UFD-1, isoform b OS=Caenorhabditis elegans GN=ufd-1 PE=1 SV=1	3	5
RSD-6 OS=Caenorhabditis elegans GN=rsd-6 PE=1 SV=3	1	5
Y57A10A.27 OS=Caenorhabditis elegans GN=CELE_Y57A10A.27 PE=1 SV=1	2	5
Ribosome production factor 2 homolog OS=Caenorhabditis elegans GN=Y54E10A.10 PE=3 SV=1	3	5
Y48G10A.1 OS=Caenorhabditis elegans GN=CELE_Y48G10A.1 PE=1 SV=1	2	5
28S ribosomal protein S17, mitochondrial OS=Caenorhabditis elegans GN=mrps-17 PE=3 SV=2	3	5
Uncharacterized GTP-binding protein C02F5.3 OS=Caenorhabditis elegans GN=C02F5.3 PE=3 SV=2	3	5
NHP2-like protein 1 homolog OS=Caenorhabditis elegans GN=M28.5 PE=3 SV=1	3	5
HACD-1 OS=Caenorhabditis elegans GN=hacd-1 PE=1 SV=1	2	5
GTP-binding protein SAR1 OS=Caenorhabditis elegans GN=ZK180.4 PE=3 SV=1	1	5
HSP-25, isoform a OS=Caenorhabditis elegans GN=hsp-25 PE=1 SV=1	3	5
C-type lectin domain-containing protein 87 OS=Caenorhabditis elegans GN=clec-87 PE=1 SV=1	2	5
Protein CLASP-2 OS=Caenorhabditis elegans GN=cls-2 PE=1 SV=3	1	5
D1022.4 OS=Caenorhabditis elegans GN=CELE_D1022.4 PE=1 SV=1	1	5
DHS-25 OS=Caenorhabditis elegans GN=dhs-25 PE=1 SV=2	2	5
Putative 28S ribosomal protein S5, mitochondrial OS=Caenorhabditis elegans GN=mrps-5 PE=3 SV=3	2	5
TBC-15 OS=Caenorhabditis elegans GN=tbc-15 PE=1 SV=2	2	5
NUO-2, isoform a OS=Caenorhabditis elegans GN=nuo-2 PE=1 SV=2	2	5
DAO-3 OS=Caenorhabditis elegans GN=dao-3 PE=1 SV=2	2	5
Probable DNA-directed RNA polymerases I and III subunit RPAC2 OS=Caenorhabditis elegans GN=rpac-19 PE=3 SV=1	2	5
RMD-2, isoform c OS=Caenorhabditis elegans GN=rmd-2 PE=1 SV=1	2	5
Aminoacylase-1 OS=Caenorhabditis elegans GN=C06A6.4 PE=1 SV=3	2	5
C34E7.4 OS=Caenorhabditis elegans GN=C34E7.4 PE=1 SV=1	2	5
FBXA-65 OS=Caenorhabditis elegans GN=fbxa-65 PE=1 SV=1	2	5
Eukaryotic translation initiation factor 6 OS=Caenorhabditis elegans GN=eif-6 PE=3 SV=1	1	5
FNTB-1 OS=Caenorhabditis elegans GN=fntb-1 PE=1 SV=1	2	5
3-hydroxyanthranilate 3,4-dioxygenase OS=Caenorhabditis elegans GN=haao-1 PE=3 SV=2	2	5
Ferritin OS=Caenorhabditis elegans GN=ftn-1 PE=1 SV=2	2	5
F21C10.9 OS=Caenorhabditis elegans GN=CELE_F21C10.9 PE=1 SV=3	2	5
SDZ-8 OS=Caenorhabditis elegans GN=sdz-8 PE=1 SV=1	2	5
DNA polymerase delta catalytic subunit OS=Caenorhabditis elegans GN=F10C2.4 PE=3 SV=1	2	5
COP9 signalosome complex subunit 5 OS=Caenorhabditis elegans GN=csn-5 PE=1 SV=1	1	5
C32E8.9 OS=Caenorhabditis elegans GN=C32E8.9 PE=1 SV=2	2	5
Y32H12A.2, isoform b OS=Caenorhabditis elegans GN=CELE_Y32H12A.2 PE=1 SV=1	2	5
T14B4.1 OS=Caenorhabditis elegans GN=CELE_T14B4.1 PE=1 SV=3	2	5
PPTR-2, isoform c OS=Caenorhabditis elegans GN=pptr-2 PE=1 SV=1	1	5
Y54H5A.2 OS=Caenorhabditis elegans GN=CELE_Y54H5A.2 PE=1 SV=2	0	5
F38E9.5 OS=Caenorhabditis elegans GN=CELE_F38E9.5 PE=1 SV=2	1	5
MSI-1 OS=Caenorhabditis elegans GN=msi-1 PE=1 SV=1	1	5
F59B1.2 OS=Caenorhabditis elegans GN=CELE_F59B1.2 PE=1 SV=1	1	5
T04A8.6 OS=Caenorhabditis elegans GN=CELE_T04A8.6 PE=1 SV=1	1	5
F41G3.6 OS=Caenorhabditis elegans GN=CELE_F41G3.6 PE=1 SV=2	1	5
UCR-2.1, isoform a OS=Caenorhabditis elegans GN=ucr-2.1 PE=1 SV=1	1	5
MAOC-1 OS=Caenorhabditis elegans GN=maoc-1 PE=1 SV=1	1	5
5'-AMP-activated protein kinase catalytic subunit alpha-2 OS=Caenorhabditis elegans GN=aak-2 PE=1 SV=2	1	5
NKAT-3, isoform b OS=Caenorhabditis elegans GN=nkat-3 PE=1 SV=1	0	5
F10E7.5 OS=Caenorhabditis elegans GN=CELE_F10E7.5 PE=1 SV=1	1	5
Nuclear hormone receptor family member nhr-71 OS=Caenorhabditis elegans GN=nhr-71 PE=2 SV=2	0	5
EKL-1 OS=Caenorhabditis elegans GN=ekl-1 PE=1 SV=1	1	5
C02D5.4 OS=Caenorhabditis elegans GN=C02D5.4 PE=1 SV=1	0	5
Dehydrogenase/reductase SDR family member 4 OS=Caenorhabditis elegans GN=dhrs-4 PE=1 SV=1	0	5
PFS-2, isoform a OS=Caenorhabditis elegans GN=pfs-2 PE=1 SV=1	0	5
Y53H1B.2 OS=Caenorhabditis elegans GN=CELE_Y53H1B.2 PE=1 SV=1	0	5
TAG-297 OS=Caenorhabditis elegans GN=tag-297 PE=1 SV=1	0	5
RDE-2, isoform a OS=Caenorhabditis elegans GN=rde-2 PE=1 SV=3	0	5
MRPS-6 OS=Caenorhabditis elegans GN=mrps-6 PE=1 SV=2	0	5
Uncharacterized protein F13E6.1 OS=Caenorhabditis elegans GN=F13E6.1 PE=3 SV=2	0	5
F13G11.3 OS=Caenorhabditis elegans GN=CELE_F13G11.3 PE=1 SV=1	0	5
R04B5.5 OS=Caenorhabditis elegans GN=CELE_R04B5.5 PE=1 SV=1	0	5
LYS-4 OS=Caenorhabditis elegans GN=lys-4 PE=1 SV=1	0	5
SMUT-1 OS=Caenorhabditis elegans GN=smut-1 PE=4 SV=2	0	5
Serine/threonine-protein phosphatase 4 catalytic subunit 1 OS=Caenorhabditis elegans GN=pph-4.1 PE=1 SV=1	2	5
GST-27 OS=Caenorhabditis elegans GN=gst-27 PE=1 SV=1	3	5

## Sheet: Figure 1k
Genotype	Animals in Groups (%)
npr-1	60
npr-1	65
npr-1	60
npr-1	63.3333
[truncated: 8 more rows]

## Sheet: Figure 1l
	Average speed (μm/s)
[truncated: 962 more rows]

[truncated: 40 more sheets: Figure 1m, Figure 3b, Figure 3c, Figure 4a, Figure 4b, Figure 4c, Figure 4d, Figure 4e, Figure 4f, Figure 5a, Figure 5b, Figure 5c, Figure 6a, Figure 6b and c, Figure 6d, Figure 6e, Figure 6g, Figure 7a, Figure 7b, Figure 7c …]
